# Supplementary material for: Climate warming has compounded plant responses to habitat conversion in northern Europe
Source: Nat Commun. 2022 Dec 19;13:7818. doi: 10.1038/s41467-022-35516-7 (PMC9763501; doi:10.1038/s41467-022-35516-7)
Supplement: Supplementary file 4 — Supplementary Data 1-9 [file 41467_2022_35516_MOESM4_ESM.xls]

## Sheet: Readme
Supplementary Data for: Climate warming has compounded plant responses to habitat conversion in northern Europe
Alistair G. Auffret & Jens-Christian Svenning
Supplementary Data 1	Processed data containing species’ distribution change estimates, and climate and habitat associations. Column names should be self-explanatory, see paper for details and sources.
Supplementary Data 2	Model output from analysis of Supplementary Data 1, using the code from the Supplementary Software. Results are visualised in Figure 2.
Supplementary Data 3	Processed data containing species’ climatic range information, and climate and habitat associations. Column names should be self-explanatory, see paper for details and sources.
Supplementary Data 4	Model output from analysis of Supplementary Data 3, using the code from the Supplementary Software. Results are visualised in Figure 3.
Supplementary Data 5	Processed data containing grid square estimates of species turnover, and climate and land use variables. Column names should be self-explanatory, see paper for details and sources.
Supplementary Data 6	Model output from analysis of Supplementary Data 5, using the code from the Supplementary Software. Results are visualised in Figure 4 and Supplementary Figure 1.
Supplementary Data 7	Fractions of species across gradient of habitat specialisation.
Supplementary Data 8	Model outputs from sensitivity analysis regarding the effects of species’ climate and habitat associations on distribution change (i.e. equivalent to Supplementary Data 2)
Supplementary Data 9	Model outputs from sensitivity analysis regarding the effects of species’ climate and habitat associations on directional climatic range shifts (i.e. equivalent to Supplementary Data 4).
Processed data are based on available raw data, details in Data Availability section of the paper. Please feel free to email alistair.auffret@slu.se with any questions.
If using these data, please cite the paper, and/or the initial source of the data used (e.g. species associations), as appropriate. Details are available in the paper's Data Availability section.

## Sheet: Supplementary Data 1
province	species	fresc.trend	telfer.trend	SCI_TempMean	SCI_TempRange	grass.spec	forest.spec
Bohuslan	Abies alba	0.00589189	3.14593	6.9504	26.72	0	10
Bohuslan	Abutilon theophrasti	0.0058018	1.0899	6.98262	29.54	NA	NA
Bohuslan	Acer campestre	0.00643243	1.70274	7.77467	25.06	0	0
Bohuslan	Acer platanoides	0.00481081	1.24841	6.42006	31.44	0	6
Bohuslan	Acer pseudoplatanus	0.00558559	2.45323	7.41092	27.48	0	5
Bohuslan	Achillea millefolium	0.00243243	1.52911	5.87774	36.26	3	0
Bohuslan	Achillea ptarmica	-0.00596396	0.477839	5.92697	35.34	4	0
Bohuslan	Acorus calamus	-0.00376577	-0.748018	6.77786	27.5	0	0
Bohuslan	Actaea spicata	-0.00410811	-0.39268	5.60097	35.44	0	10
Bohuslan	Adlumia fungosa	-0.00713514	-0.391728	7.365	20.14	NA	NA
Bohuslan	Adonis annua	-0.00331532	-0.0671192	7.5175	21.3	NA	NA
Bohuslan	Adoxa moschatellina	-0.00488288	-0.609331	6.98495	30.28	1	0
Bohuslan	Aegilops crassa	-0.0108829	-0.391728	NA	NA	NA	NA
Bohuslan	Aegopodium podagraria	0.000486486	0.595031	6.42588	35.56	0	2
Bohuslan	Aeluropus littoralis	-0.0102162	-0.391728	NA	NA	NA	NA
Bohuslan	Aesculus hippocastanum	0.00668468	3.50368	7.22345	26.24	0	0
Bohuslan	Aethusa cynapium	-0.00477477	-0.602465	7.08	28.325	0	0
Bohuslan	Agrimonia eupatoria	-0.00717117	-0.615743	6.77211	26.46	3	0
Bohuslan	Agrimonia procera	-0.0036036	-0.631778	6.85761	24.94	2	0
Bohuslan	Agrostemma githago	-0.00825225	-2.78422	7.47105	24.3	0	0
Bohuslan	Agrostis canina	-0.00515315	0.111599	5.91502	35.38	6	0
Bohuslan	Agrostis capillaris	0.00027027	1.05738	5.66578	36.26	3	2
Bohuslan	Agrostis gigantea	0.00601802	2.04962	6.15658	35.66	4	0
Bohuslan	Agrostis stolonifera	0.00167568	1.18242	6.30218	35.6	7	0
Bohuslan	Agrostis vinealis	0.0101802	3.42113	6.60083	34.145	3	1
Bohuslan	Aira caryophyllea	-0.00837838	-1.60685	7.81114	24.08	2	0
Bohuslan	Aira praecox	-0.00785586	-0.65491	7.73907	24.54	2	0
Bohuslan	Ajuga genevensis	-0.0109369	-0.391728	8.18667	17.36	5	0
Bohuslan	Ajuga pyramidalis	-0.0085045	0.203158	6.16253	33.385	8	2
Bohuslan	Ajuga reptans	0.00484685	1.68018	6.64579	34.74	0	0
Bohuslan	Alchemilla alpina	-0.00306306	-0.304639	1.61247	35.26	6	2
Bohuslan	Alchemilla vulgaris	-0.0253153	-0.056387	5.67975	36.26	NA	NA
Bohuslan	Alisma plantago-aquatica	-0.0123243	-0.113403	6.31432	35.46	0	0
Bohuslan	Alliaria petiolata	0.00338739	0.852254	7.11778	31.88	0	1
Bohuslan	Allium cepa	-0.000864865	0.257296	7.56582	31.68	NA	NA
Bohuslan	Allium lusitanicum	-0.0326126	-0.391728	6.24767	24.82	0	0
Bohuslan	Allium oleraceum	-0.00255856	-0.189945	6.73861	30.54	2	1
Bohuslan	Allium schoenoprasum	0.00477477	1.28248	6.54493	36.06	0	0
Bohuslan	Allium scorodoprasum	-0.000108108	0.0771381	6.92605	25.48	2	2
Bohuslan	Allium ursinum	0.000666667	0.302179	7.37019	25.18	0	4
Bohuslan	Allium vineale	-0.00682883	-0.426578	7.25934	25.2	3	0
Bohuslan	Alnus glutinosa	-0.00504505	0.550413	6.45834	33.84	0	0
Bohuslan	Alnus incana	-0.000468468	0.11834	3.79403	36.14	0	1
Bohuslan	Alopecurus aequalis	-0.00434234	-0.874766	4.80267	34.86	0	0
Bohuslan	Alopecurus arundinaceus	-0.011027	-0.391728	6.85351	27.9	7	0
Bohuslan	Alopecurus geniculatus	-0.0043964	0.735568	6.26759	36.06	2	0
Bohuslan	Alopecurus myosuroides	-0.0108829	-0.391728	8.30854	23.24	0	0
Bohuslan	Alopecurus pratensis	-0.00252252	0.371406	5.81323	36.1	7	0
Bohuslan	Alyssum alyssoides	-0.00576577	-0.744599	7.482	25.36	2	0
Bohuslan	Alyssum murale	-0.000234234	0.257296	6.60375	21.84	NA	NA
Bohuslan	Amaranthus albus	-0.00481081	-0.62205	7.30267	22.9	NA	NA
Bohuslan	Amaranthus blitoides	-0.0108829	-0.391728	7.74581	21.4	NA	NA
Bohuslan	Amaranthus blitum	-0.00545946	-0.126776	7.61319	21.06	0	0
Bohuslan	Amaranthus caudatus	0.00106306	0.427594	7.6203	22.9	NA	NA
Bohuslan	Amaranthus deflexus	-0.00574775	-0.126776	6.13214	28.9	NA	NA
Bohuslan	Amaranthus graecizans	-0.00257658	-0.126776	8.0575	21.06	NA	NA
Bohuslan	Amaranthus hybridus	-0.00201802	-0.0527954	7.3199	27.9	0	0
Bohuslan	Amaranthus retroflexus	-0.00351351	-0.350738	7.33577	33.74	0	0
Bohuslan	Amaranthus viridis	-0.0167748	-0.841729	7.52222	20.9	NA	NA
Bohuslan	Ambrosia artemisiifolia	0.00693694	2.43102	6.68353	33.625	0	0
Bohuslan	Ambrosia psilostachya	-0.00434234	-0.391728	8.022	22.18	0	0
Bohuslan	Ambrosia trifida	-0.00877477	-1.40826	8.71667	19.4	NA	NA
Bohuslan	Amelanchier confusa	0.00320721	1.16812	6.17496	28.82	0	3
Bohuslan	Amelanchier spicata	0.0036036	1.17719	6.30001	31.14	2	4
Bohuslan	Ammi majus	0.00318919	0.910713	6.77141	23.76	NA	NA
Bohuslan	Ammi visnaga	-0.0167748	-0.841729	6.30083	20.52	NA	NA
Bohuslan	Ammophila arenaria	-0.00401802	-0.256067	8.07314	24.12	1	0
Bohuslan	Anacyclus clavatus	-0.0102162	-0.391728	NA	NA	NA	NA
Bohuslan	Anacyclus radiatus	-0.0493874	-0.391728	NA	NA	NA	NA
Bohuslan	Anchusa arvensis	-0.0124865	-0.837643	6.68608	33.92	0	0
Bohuslan	Anchusa officinalis	-0.00268468	-0.168917	7.0392	29.18	1	0
Bohuslan	Andromeda polifolia	-0.00273874	-0.0849282	4.21701	35.7	3	0
Bohuslan	Anemone nemorosa	-0.00547748	0.617399	6.27155	35.56	1	5
Bohuslan	Anemone ranunculoides	0.00306306	0.631392	7.31675	30.28	0	4
Bohuslan	Anethum graveolens	0.00381982	0.910396	7.37025	26.42	NA	NA
Bohuslan	Angelica archangelica	0.000486486	0.095677	4.71027	35.96	1	5
Bohuslan	Angelica sylvestris	-0.00284685	1.14191	5.53163	36.26	5	1
Bohuslan	Anisantha madritensis	0.00131532	0.560245	7.24667	19.2	NA	NA
Bohuslan	Anisantha rigida	-0.0108829	-0.391728	6.85125	24.3	0	0
Bohuslan	Anisantha sterilis	0.00268468	0.777073	8.1953	24.92	0	0
Bohuslan	Anisantha tectorum	0.00243243	0.483571	7.06221	29.68	2	0
Bohuslan	Anoda cristata	-0.0108829	-0.391728	6.1	19.5	NA	NA
Bohuslan	Anthemis arvensis	-0.0116396	-1.09699	6.46507	29.02	0	0
Bohuslan	Anthemis cotula	-0.00713514	-1.95719	7.34767	31.9	0	0
Bohuslan	Anthemis ruthenica	-0.0112252	-0.841729	7.302	20.72	NA	NA
Bohuslan	Anthoxanthum odoratum	0.00551351	1.86986	6.08791	36.16	5	2
Bohuslan	Anthriscus cerefolium	-0.00282883	-0.0483444	7.22406	27.44	0	0
Bohuslan	Anthriscus sylvestris	0.00466667	1.541	5.90742	36.26	3	0
Bohuslan	Anthyllis vulneraria	-0.00522523	-0.168387	6.65726	35.16	2	0
Bohuslan	Antirrhinum majus	0.0076036	1.94712	7.61042	27.98	0	0
Bohuslan	Apera spica-venti	-0.00695495	-2.06769	7.64065	30.6	0	0
Bohuslan	Aphanes arvensis	-0.00481081	-0.415643	7.49636	25.3	0	0
Bohuslan	Aphanes australis	-0.00810811	-0.391728	7.05567	24.1	4	0
Bohuslan	Apium graveolens	0.0012973	0.560245	7.43029	21.06	10	0
Bohuslan	Aquilegia vulgaris	0.00527928	1.51567	6.22213	36.06	1	4
Bohuslan	Arabidopsis arenosa	0.000198198	0.199895	4.53782	36	1	0
Bohuslan	Arabidopsis suecica	0.00227027	0.658344	4.4862	33.92	1	0
Bohuslan	Arabidopsis thaliana	-0.00581982	0.365662	6.60005	32.6	1	0
Bohuslan	Arabis hirsuta	-0.00535135	-0.472698	6.61973	34.7	3	1
Bohuslan	Arctium lappa	-0.00279279	-0.482959	6.94922	28.22	0	0
Bohuslan	Arctium minus	-0.010036	-0.772344	6.62183	30.44	0	0
Bohuslan	Arctium nemorosum	0.00142342	0.489042	7.36009	28.62	0	2
Bohuslan	Arctium tomentosum	-0.000144144	0.00171181	6.6206	31.42	0	0
Bohuslan	Arctostaphylos uva-ursi	-0.00596396	-0.424604	4.91837	35.82	3	3
Bohuslan	Arenaria serpyllifolia	-0.00607207	-0.165502	6.55074	34.7	3	0
Bohuslan	Argentina anserina	-0.00127928	0.808252	6.55301	34.56	4	0
Bohuslan	Armeria maritima	-0.00261261	-0.0288915	7.59881	30.56	4	0
Bohuslan	Armoracia rusticana	0.00416216	1.36151	6.56871	35.76	0	0
Bohuslan	Arnica montana	-0.0153153	-1.19018	6.18414	29.96	10	0
Bohuslan	Arrhenatherum elatius	-0.00185586	0.239561	6.7614	31.44	0	0
Bohuslan	Artemisia abrotanum	-0.000846847	0.206947	7.53706	28.72	NA	NA
Bohuslan	Artemisia absinthium	-0.015027	-1.56493	6.77661	29.58	0	0
Bohuslan	Artemisia campestris	-0.00218018	-0.140929	7.06436	29.08	3	0
Bohuslan	Artemisia maritima	-0.000576577	0.131329	8.10381	22.28	10	0
Bohuslan	Artemisia pontica	-0.000756757	0.257296	7.34545	28.24	0	0
Bohuslan	Artemisia vulgaris	0.00363964	1.31396	6.36064	35.46	1	0
Bohuslan	Asparagus officinalis	0.00225225	0.78531	7.51652	28	2	0
Bohuslan	Asperugo procumbens	-0.00823423	-1.07856	6.66441	35.12	0	0
Bohuslan	Asperula arvensis	-0.0108829	-0.391728	8.09167	20.3	NA	NA
Bohuslan	Asplenium ruta-muraria	-0.00113514	0.0355432	7.06836	30.08	0	0
Bohuslan	Asplenium septentrionale	-0.013009	-0.325367	6.52237	31.58	0	0
Bohuslan	Asplenium trichomanes	-0.0113153	-0.1498	6.42249	33.7	0	0
Bohuslan	Astragalus danicus	-0.00140541	0.560245	7.70611	18.8	10	0
Bohuslan	Astragalus glycyphyllos	-0.0067027	-0.747014	6.66576	32.08	2	0
Bohuslan	Astrantia major	0.00410811	0.910713	6.199	28.8	0	0
Bohuslan	Athyrium filix-femina	-0.00178378	1.11508	5.83332	35.96	1	2
Bohuslan	Atocion armeria	0.00387387	1.10374	7.11766	27.9	0	0
Bohuslan	Atocion rupestre	-0.00742342	0.222691	6.28243	34.725	0	1
Bohuslan	Atriplex calotheca	-0.0047027	-0.298021	8.25129	29.06	5	0
Bohuslan	Atriplex glabriuscula	0.00167568	0.541321	7.99524	22.02	0	0
Bohuslan	Atriplex hortensis	-0.00425225	-0.842121	7.02616	29.06	0	0
Bohuslan	Atriplex laciniata	0.00475676	1.65	8.42605	21.965	0	0
Bohuslan	Atriplex littoralis	0.000486486	0.0570174	7.82631	30.96	3	0
Bohuslan	Atriplex longipes	0.00421622	1.77086	7.09119	30.02	10	0
Bohuslan	Atriplex patula	-0.00542342	-0.016968	6.57016	33.64	2	0
Bohuslan	Atriplex pedunculata	-0.0049009	-0.846844	8.09464	21.63	10	0
Bohuslan	Atriplex prostrata	-0.000378378	0.02919	7.52438	29.78	2	0
Bohuslan	Atriplex sagittata	-0.0493874	-0.391728	7.24	17.02	NA	NA
Bohuslan	Atriplex tatarica	-0.0108829	-0.391728	6.83611	19.44	0	0
Bohuslan	Atropa bella-donna	-0.0493874	-0.391728	7.51311	21.78	0	0
Bohuslan	Avena byzantina	-0.0108829	-0.391728	NA	NA	NA	NA
Bohuslan	Avena fatua	-0.00535135	-1.22596	6.36468	31.46	0	0
Bohuslan	Avena sativa	0.00596396	2.77148	6.58013	34.62	NA	NA
Bohuslan	Avena sterilis	-0.0108829	-0.391728	NA	NA	NA	NA
Bohuslan	Avena strigosa	-0.00897297	-2.5772	NA	NA	NA	NA
Bohuslan	Avenella flexuosa	0.00398198	1.5446	5.64956	36.26	2	6
Bohuslan	Avenula pratensis	-0.00596396	-0.534434	6.36775	29.92	7	1
Bohuslan	Avenula pubescens	-0.00972973	-0.459385	6.18128	32.74	9	0
Bohuslan	Axyris amaranthoides	-0.0108829	-0.391728	NA	NA	NA	NA
Bohuslan	Ballota nigra	-0.00659459	-0.62205	8.10595	25.06	0	0
Bohuslan	Barbarea intermedia	-0.0115495	-0.391728	6.84338	23.84	0	0
Bohuslan	Barbarea stricta	-0.000810811	-0.0119593	5.67748	35.225	2	0
Bohuslan	Barbarea vulgaris	-0.00342342	0.28351	6.16214	35.26	0	0
Bohuslan	Bassia hyssopifolia	-0.0108829	-0.391728	NA	NA	NA	NA
Bohuslan	Bassia scoparia	0.00576577	0.560245	7.05977	29.3	NA	NA
Bohuslan	Bellis perennis	0.00336937	1.00004	6.89574	34.26	2	0
Bohuslan	Berberis thunbergii	0.00659459	3.45074	7.0424	25.24	1	4
Bohuslan	Berberis vulgaris	-0.000738739	-0.0326145	6.60564	30.12	1	2
Bohuslan	Berteroa incana	-0.0027027	-0.318993	6.99902	32.58	0	0
Bohuslan	Berula erecta	-0.00156757	-0.0165427	8.17192	24.16	0	0
Bohuslan	Beta vulgaris	0.00432432	1.10665	7.9931	27.9	3	0
Bohuslan	Betonica officinalis	-0.000288288	0.257296	7.34305	22.82	5	0
Bohuslan	Betula nana	-0.00171171	0.149061	2.19735	35.2	5	2
Bohuslan	Betula pendula	0.00410811	1.41835	6.04688	36.06	2	4
Bohuslan	Betula pubescens	0.00300901	1.12266	5.31427	36.26	3	2
Bohuslan	Bidens cernua	-0.0049009	-1.01505	6.70934	28.54	0	0
Bohuslan	Bidens pilosa	-0.0108829	-0.391728	8.65	19.2	0	0
Bohuslan	Bidens tripartita	-0.00126126	0.516952	6.56082	31.02	3	0
Bohuslan	Bifora radians	-0.0108829	-0.391728	NA	NA	NA	NA
Bohuslan	Bistorta officinalis	0.00374775	1.04867	6.25611	35.74	0	0
Bohuslan	Bistorta vivipara	-0.00900901	-1.32823	3.89932	35.775	9	1
Bohuslan	Blechnum spicant	-0.00104505	-0.123811	6.20735	34.06	5	4
Bohuslan	Blitum bonus-henricus	-0.00589189	-1.62258	6.5034	25.325	0	0
Bohuslan	Blysmus compressus	-0.00724324	-0.99472	6.96409	27.13	10	0
Bohuslan	Blysmus rufus	-0.00726126	-0.706422	7.44237	23.96	10	0
Bohuslan	Bolboschoenus maritimus	-0.00572973	-0.301823	7.54616	27.72	7	0
Bohuslan	Borago officinalis	0.00279279	0.705295	7.18082	33.08	0	0
Bohuslan	Botrychium lunaria	-0.00736937	-1.23406	4.57073	36.26	5	1
Bohuslan	Botrychium matricariifolium	-0.00484685	-0.512204	6.58721	28.32	10	0
Bohuslan	Botrychium multifidum	-0.015045	-0.841729	2.07905	36.14	10	0
Bohuslan	Botrychium simplex	-0.00936937	-1.1623	2.39333	26.26	5	0
Bohuslan	Brachypodium distachyon	-0.00434234	-0.391728	NA	NA	NA	NA
Bohuslan	Brachypodium pinnatum	0.0012973	0.578524	6.10703	29.58	1	6
Bohuslan	Brachypodium sylvaticum	-0.00209009	-0.183625	7.40276	27.72	0	8
Bohuslan	Brassica carinata	-0.0108829	-0.391728	NA	NA	NA	NA
Bohuslan	Brassica juncea	0.00027027	0.182015	6.63118	29.4	0	0
Bohuslan	Brassica napus	0.0056036	2.69032	7.04513	33.36	0	0
Bohuslan	Brassica nigra	-0.00681081	-1.09919	7.63693	29.64	2	0
Bohuslan	Brassica rapa	-0.0107568	-1.58031	5.94695	32.08	0	0
Bohuslan	Briza maxima	-0.0167748	-0.841729	6.27983	25.24	NA	NA
Bohuslan	Briza media	-0.00803604	-0.296884	6.3047	33.84	8	0
Bohuslan	Bromopsis benekenii	0.00194595	0.257296	7.45023	25.3	0	8
Bohuslan	Bromopsis erecta	-0.0029009	-0.329283	7.62376	24.9	7	0
Bohuslan	Bromopsis inermis	0.00045045	0.138989	6.73119	33.18	1	0
Bohuslan	Bromus arvensis	-0.00866667	-4.16066	7.54267	29	0	0
Bohuslan	Bromus commutatus	-0.00553153	-0.841729	7.22801	22.74	0	0
Bohuslan	Bromus hordeaceus	-0.00533333	0.0968193	6.9087	34.06	1	0
Bohuslan	Bromus japonicus	-0.013964	-1.60685	6.36333	18.4	NA	NA
Bohuslan	Bromus racemosus	-0.00515315	-1.08041	7.80895	20.56	8	0
Bohuslan	Bromus secalinus	-0.0167748	-4.97978	6.78344	29.84	0	0
Bohuslan	Bromus squarrosus	-0.0108829	-0.391728	NA	NA	NA	NA
Bohuslan	Bryonia alba	-0.00203604	-0.198165	7.32758	24.56	0	0
Bohuslan	Bryonia dioica	-0.00945946	-1.35372	7.79166	23.46	0	0
Bohuslan	Buglossoides arvensis	-0.00666667	-1.53267	7.20747	29.44	0	0
Bohuslan	Bunias orientalis	-0.00405405	-0.747248	6.3856	29.48	0	0
Bohuslan	Butomus umbellatus	-0.000504505	0.0163389	6.52673	29.42	0	0
Bohuslan	Cakile maritima	-0.00769369	-0.448213	8.03042	28.84	0	0
Bohuslan	Calamagrostis arundinacea	-0.00491892	-0.544044	5.80001	34	0	9
Bohuslan	Calamagrostis canescens	-0.00589189	-0.210646	5.7975	35.48	2	0
Bohuslan	Calamagrostis epigejos	-0.00463063	0.249559	5.96487	34.04	1	2
Bohuslan	Calamagrostis neglecta	-0.00511712	-0.915462	4.13581	35.725	7	0
Bohuslan	Calamagrostis phragmitoides	0.000774775	0.437807	3.42636	36	2	2
Bohuslan	Calendula officinalis	0.00118919	0.267717	7.15638	29.06	0	0
Bohuslan	Calla palustris	-0.00428829	-0.24921	5.84514	33.24	2	0
Bohuslan	Callitriche cophocarpa	-0.00190991	-0.281492	5.79812	33.45	0	0
Bohuslan	Callitriche hamulata	-0.00210811	-0.284497	6.00245	33.38	0	0
Bohuslan	Callitriche hermaphroditica	-0.00861261	-1.9158	5.12418	33.7	4	0
Bohuslan	Callitriche palustris	-0.00300901	-0.244825	5.14793	35.08	0	0
Bohuslan	Callitriche platycarpa	-0.00468468	-1.16523	8.01126	22.3	2	0
Bohuslan	Callitriche stagnalis	0.000486486	0.446559	6.46546	25.38	0	0
Bohuslan	Calluna vulgaris	-0.00706306	1.09319	5.65105	36.16	4	2
Bohuslan	Caltha palustris	-0.0136216	0.311347	5.6414	36.26	4	1
Bohuslan	Calystegia pulchra	0.00425225	1.42295	7.4203	23.64	0	0
Bohuslan	Calystegia sepium	0.0018018	0.628975	6.70478	30.58	3	0
Bohuslan	Camelina alyssum	-0.0103604	-2.5772	7.01679	21.82	0	0
Bohuslan	Camelina microcarpa	-0.00744144	-2.34383	7.04633	28.16	0	0
Bohuslan	Camelina sativa	-0.00803604	-1.24587	6.95241	27.74	0	0
Bohuslan	Campanula cervicaria	-0.0049009	-0.457574	6.14035	32.2	3	0
Bohuslan	Campanula glomerata	0.00609009	2.23662	5.28941	36.02	8	0
Bohuslan	Campanula latifolia	-0.0021982	-0.384346	6.46389	32.02	1	2
Bohuslan	Campanula patula	-0.00412613	-0.631888	4.96534	35	2	0
Bohuslan	Campanula persicifolia	-0.00992793	0.0166849	6.26624	33.7	2	4
Bohuslan	Campanula pyramidalis	-0.012	-0.391728	NA	NA	NA	NA
Bohuslan	Campanula rapunculoides	-0.00106306	0.05295	6.34262	35.04	0	0
Bohuslan	Campanula rotundifolia	-3.6036e-05	1.19786	5.84902	36.26	5	1
Bohuslan	Campanula trachelium	-0.00241441	-0.225269	6.7987	28.8	2	0
Bohuslan	Cannabis sativa	-0.000414414	-0.00248591	6.6075	34.7	NA	NA
Bohuslan	Capsella bursa-pastoris	-0.000342342	1.01133	6.20483	36.16	0	0
Bohuslan	Capsicum annuum	-0.00236036	-0.0671192	6.92655	29.405	NA	NA
Bohuslan	Cardamine amara	-0.00405405	-0.192729	6.35494	33.22	2	1
Bohuslan	Cardamine bulbifera	-0.00135135	-0.0885279	6.83485	30.34	0	8
Bohuslan	Cardamine flexuosa	0.00254054	0.691951	6.5911	33.485	0	1
Bohuslan	Cardamine hirsuta	0.00111712	0.289523	7.25837	28.56	1	0
Bohuslan	Cardamine impatiens	-0.00201802	-0.290529	6.67409	26.66	0	3
Bohuslan	Cardamine pratensis	-0.00661261	0.206462	6.15805	36.16	6	0
Bohuslan	Carduus acanthoides	-0.00873874	-1.40826	8.37091	24.54	1	0
Bohuslan	Carduus crispus	-0.00151351	-0.204496	5.9632	36.1	0	0
Bohuslan	Carduus nutans	-0.0074955	-2.5772	7.55517	28.86	0	0
Bohuslan	Carduus tenuiflorus	-0.0125405	-1.1623	4.57833	18.36	NA	NA
Bohuslan	Carex acuta	-0.00266667	-0.190993	6.01164	35.18	3	0
Bohuslan	Carex acutiformis	-0.004	-0.719329	7.14187	31.08	5	0
Bohuslan	Carex appropinquata	-0.00295495	-0.124357	4.74867	33.84	10	0
Bohuslan	Carex arenaria	-0.00434234	-0.37053	7.81289	24.76	1	2
Bohuslan	Carex brizoides	-0.0103784	-0.391728	NA	NA	NA	NA
Bohuslan	Carex brunnescens	-0.0105766	-0.988333	2.61965	34.775	6	2
Bohuslan	Carex buxbaumii	-0.00245045	0.427594	2.50535	35.45	7	0
Bohuslan	Carex canescens	-0.00124324	0.948615	5.21822	36.025	3	0
Bohuslan	Carex capillaris	-0.00854054	-0.72074	2.8122	35.25	8	0
Bohuslan	Carex caryophyllea	-0.00895495	-0.763218	6.36167	31.34	6	0
Bohuslan	Carex cespitosa	-0.00679279	-1.07439	4.59249	35.775	5	0
Bohuslan	Carex chordorrhiza	-0.00572973	-0.379876	2.8452	35.2	10	0
Bohuslan	Carex demissa	0.00740541	1.78512	6.36255	31.44	4	0
Bohuslan	Carex diandra	-0.00538739	-0.874311	5.03752	35.5	7	0
Bohuslan	Carex digitata	-0.00565766	-0.25923	5.6347	34.86	0	8
Bohuslan	Carex dioica	-0.011982	-1.36736	3.70138	35.9	10	0
Bohuslan	Carex distans	-0.00236036	-0.0608773	7.76715	24.84	10	0
Bohuslan	Carex disticha	-0.00475676	-0.167963	6.7128	27.98	9	0
Bohuslan	Carex divulsa	0.00142342	0.725601	7.53536	24.58	2	2
Bohuslan	Carex echinata	-0.00255856	0.796196	5.73763	35.84	4	0
Bohuslan	Carex elata	-0.000756757	-0.0215875	6.3868	29.78	2	0
Bohuslan	Carex elongata	-0.00234234	-0.364288	6.2329	33.465	0	0
Bohuslan	Carex ericetorum	-0.00472072	-0.462762	6.10609	32.18	7	0
Bohuslan	Carex extensa	-0.0142342	-0.391728	6.58487	24.06	7	0
Bohuslan	Carex flacca	-0.00484685	-0.328937	6.76407	26.46	6	1
Bohuslan	Carex flava	-0.00513514	-0.572269	4.35389	35.8	9	0
Bohuslan	Carex globularis	0.00430631	0.560245	2.87284	36.04	3	0
Bohuslan	Carex hartmanii	-0.00304505	-0.350985	6.68374	24.96	10	0
Bohuslan	Carex hirta	-0.00536937	-0.10637	6.81713	29.14	2	1
Bohuslan	Carex hostiana	-0.0103423	-1.1554	6.70827	31.08	10	0
Bohuslan	Carex lasiocarpa	-0.00672072	-0.458592	4.55259	36.025	5	0
Bohuslan	Carex lepidocarpa	-0.00574775	-0.841729	5.02786	32.42	10	0
Bohuslan	Carex leporina	0.0106126	2.24963	6.13933	33.84	3	3
Bohuslan	Carex limosa	-0.00437838	-0.378611	4.14271	35.825	8	0
Bohuslan	Carex livida	-0.0200541	-0.391728	2.5573	34.725	10	0
Bohuslan	Carex mackenziei	-0.00866667	-1.68562	5.23228	30.58	10	0
Bohuslan	Carex magellanica	-0.004	-0.317161	3.6357	35.6	7	0
Bohuslan	Carex maritima	-0.00590991	-0.637548	7.86878	21.38	6	0
Bohuslan	Carex montana	-0.00441441	-0.53584	6.21671	25.56	3	7
Bohuslan	Carex nigra	0.00336937	1.89752	5.24434	36.16	6	0
Bohuslan	Carex oederi	-0.0154595	-0.369971	6.11881	35.46	4	0
Bohuslan	Carex otrubae	-0.000774775	0.0222202	8.0252	27.78	7	0
Bohuslan	Carex pairae	-0.00381982	-0.663919	6.73207	25.7	3	0
Bohuslan	Carex paleacea	-0.00425225	-0.433966	7.5061	27.06	0	0
Bohuslan	Carex pallescens	-0.00583784	0.526772	6.05219	35.26	4	3
Bohuslan	Carex panicea	0.000468468	1.29349	5.87036	35.86	8	0
Bohuslan	Carex paniculata	-0.00178378	0.116765	7.39351	25.005	10	0
Bohuslan	Carex pauciflora	-0.00823423	-0.749113	3.14257	35.4	10	0
Bohuslan	Carex pilulifera	-0.00282883	0.800815	6.3144	32.9	4	4
Bohuslan	Carex pseudocyperus	-0.00205405	0.0279228	6.57439	28.965	3	0
Bohuslan	Carex pulicaris	-0.0134595	-1.61317	6.38904	26.825	10	0
Bohuslan	Carex punctata	-0.00354955	-0.0715225	8.07118	20.52	0	0
Bohuslan	Carex remota	-0.000630631	0.0154384	6.92847	26.46	1	0
Bohuslan	Carex riparia	-0.00259459	-0.24879	6.63448	24.96	5	0
Bohuslan	Carex rostrata	-0.0106306	-0.104961	4.96806	36.04	5	0
Bohuslan	Carex spicata	-0.0072973	-0.282517	6.63034	28.04	2	0
Bohuslan	Carex sylvatica	-0.000612613	0.107078	7.28699	27.82	0	3
Bohuslan	Carex vacillans	-0.00345946	-0.393585	7.73863	21.54	10	0
Bohuslan	Carex vaginata	-0.00111712	0.167298	3.69038	35.95	3	4
Bohuslan	Carex vesicaria	-0.00915315	-0.511476	5.94654	35.86	3	0
Bohuslan	Carlina vulgaris	-0.0125045	-1.42787	7.05896	25.36	4	0
Bohuslan	Carpinus betulus	0.00614414	1.53013	7.52915	24.18	0	8
Bohuslan	Carthamus lanatus	-0.0493874	-0.391728	NA	NA	NA	NA
Bohuslan	Carthamus tinctorius	0.00443243	1.01529	6.27842	29.34	NA	NA
Bohuslan	Carum carvi	-0.00922523	-0.142561	5.73896	35.74	1	0
Bohuslan	Catabrosa aquatica	-0.00691892	-1.37505	7.73068	27.52	6	0
Bohuslan	Caucalis platycarpos	-0.0134414	-0.841729	NA	NA	NA	NA
Bohuslan	Cenchrus incertus	-0.0108829	-0.391728	5.745	20.66	NA	NA
Bohuslan	Centaurea calcitrapa	-0.0493874	-0.391728	NA	NA	NA	NA
Bohuslan	Centaurea cyanus	-0.00954955	-0.645461	6.71109	33.74	0	0
Bohuslan	Centaurea jacea	-0.00614414	0.201488	6.49281	33.32	6	0
Bohuslan	Centaurea melitensis	-0.0167748	-0.841729	NA	NA	NA	NA
Bohuslan	Centaurea montana	0.00533333	2.37875	6.27339	34.3	0	1
Bohuslan	Centaurea nigra	-0.00508108	-0.841729	6.32358	32.26	2	0
Bohuslan	Centaurea scabiosa	-0.0049009	-0.484796	6.70655	30.98	2	0
Bohuslan	Centaurea solstitialis	-0.0025045	0.206947	6.54556	21.46	NA	NA
Bohuslan	Centaurea stoebe	-0.00713514	-0.391728	7.88838	23.06	0	0
Bohuslan	Centaurium littorale	-0.00398198	-0.413688	7.13799	27.74	9	0
Bohuslan	Centaurium pulchellum	-0.00718919	-0.623206	7.56603	24.26	8	0
Bohuslan	Cephalaria syriaca	-0.0108829	-0.391728	NA	NA	NA	NA
Bohuslan	Cerastium arvense	-0.00345946	-0.494	6.08723	35.9	1	0
Bohuslan	Cerastium diffusum	-0.000108108	0.111422	7.98836	21.36	0	0
Bohuslan	Cerastium fontanum	0.0030991	1.64784	5.89113	36.26	3	0
Bohuslan	Cerastium glomeratum	-0.000828829	-0.15386	6.78399	33.7	0	0
Bohuslan	Cerastium glutinosum	-0.000324324	0.0396512	7.57475	25.22	4	0
Bohuslan	Cerastium semidecandrum	-0.00691892	-0.443993	6.94245	31.735	2	0
Bohuslan	Ceratochloa cathartica	-0.00855856	-1.1623	8.655	16.88	NA	NA
Bohuslan	Ceratophyllum demersum	-0.00171171	-0.0971493	6.6268	31.2	3	0
Bohuslan	Chaenorhinum minus	0.00311712	0.746958	6.50606	32.76	0	0
Bohuslan	Chamaenerion angustifolium	-0.00192793	1.0028	5.40902	36.26	0	3
Bohuslan	Chelidonium majus	-0.000144144	0.0833605	6.54902	30.22	0	0
Bohuslan	Chenopodiastrum hybridum	-0.00178378	-0.0502386	7.17032	33.76	0	0
Bohuslan	Chenopodiastrum murale	-0.00972973	-3.02458	7.1953	27.86	0	0
Bohuslan	Chenopodium album	-0.000630631	0.811313	6.43137	35.46	1	0
Bohuslan	Chenopodium berlandieri	-0.00661261	-0.841729	5.8	20.56	NA	NA
Bohuslan	Chenopodium borbasioides	-0.0167748	-0.841729	NA	NA	NA	NA
Bohuslan	Chenopodium ficifolium	0.00612613	0.925367	7.52088	27.7	0	0
Bohuslan	Chenopodium giganteum	-0.0108829	-0.391728	8.09914	22.78	NA	NA
Bohuslan	Chenopodium hircinum	-0.0167748	-0.841729	NA	NA	NA	NA
Bohuslan	Chenopodium missouriense	-0.0085045	-1.1623	6.43667	19.96	NA	NA
Bohuslan	Chenopodium opulifolium	-0.00664865	-1.40826	6.613	20.62	NA	NA
Bohuslan	Chenopodium pratericola	-0.00816216	-2.15222	7.51067	22.9	NA	NA
Bohuslan	Chenopodium probstii	-0.0108829	-0.391728	NA	NA	NA	NA
Bohuslan	Chenopodium strictum	-0.00827027	-0.841729	5.67214	26.78	NA	NA
Bohuslan	Chenopodium suecicum	0.00590991	2.53799	6.00893	35.44	1	0
Bohuslan	Chenopodium vulvaria	-0.00789189	-1.60685	6.53444	18.74	0	0
Bohuslan	Chimaphila umbellata	-0.00526126	-0.753594	6.62161	28.62	0	10
Bohuslan	Chrysosplenium alternifolium	-0.00234234	-0.148472	6.1991	33.485	1	0
Bohuslan	Cichorium endivia	-0.0142342	-0.391728	7.60417	22.82	NA	NA
Bohuslan	Cichorium intybus	0.00236036	0.656249	7.53736	30.84	0	0
Bohuslan	Cicuta virosa	-0.000738739	-0.0108721	5.44557	35.2	2	0
Bohuslan	Circaea alpina	-0.00304505	-0.294561	5.81545	33.205	0	0
Bohuslan	Circaea lutetiana	-0.00407207	-0.503468	8.01748	25.74	1	4
Bohuslan	Cirsium acaule	-0.0047027	-0.753594	7.3067	25.22	8	0
Bohuslan	Cirsium arvense	0.00190991	1.1973	6.38739	36.26	1	0
Bohuslan	Cirsium heterophyllum	-0.00203604	-0.0412284	4.32257	35.84	5	3
Bohuslan	Cirsium oleraceum	-0.000468468	0.206947	7.58061	28.94	5	0
Bohuslan	Cirsium palustre	-0.00162162	1.17657	6.03172	36.26	8	0
Bohuslan	Cirsium vulgare	0.00335135	1.49811	6.53619	33.02	1	0
Bohuslan	Citrullus colocynthis	-0.00273874	-0.126776	7.47786	19.56	NA	NA
Bohuslan	Citrullus lanatus	0.00643243	1.13164	6.68087	29.68	NA	NA
Bohuslan	Cladanthus mixtus	-0.0493874	-0.391728	6.36167	19.66	NA	NA
Bohuslan	Cladium mariscus	-0.00272072	0.0956761	7.33955	25.24	5	0
Bohuslan	Clinopodium acinos	-0.0043964	-0.340921	6.39965	32.6	2	0
Bohuslan	Clinopodium vulgare	-0.00756757	-1.04674	6.36144	28.34	1	2
Bohuslan	Cochlearia acaulis	-0.011027	-0.391728	NA	NA	NA	NA
Bohuslan	Cochlearia danica	-0.00027027	0.0344988	7.79406	24.14	6	0
Bohuslan	Cochlearia officinalis	-0.00493694	-0.304868	7.91141	22.96	10	0
Bohuslan	Coincya monensis	-0.0133874	-0.841729	NA	NA	NA	NA
Bohuslan	Comarum palustre	-0.00715315	0.654506	5.27306	36.04	4	0
Bohuslan	Conium maculatum	-0.00331532	-0.596893	7.15418	27.82	3	0
Bohuslan	Conringia orientalis	-0.00695495	-1.77304	1.885	21.92	NA	NA
Bohuslan	Convallaria majalis	-0.00628829	0.333622	5.7821	35.96	3	6
Bohuslan	Convolvulus arvensis	-0.00378378	-0.501174	6.99508	28.54	2	0
Bohuslan	Corallorhiza trifida	-0.0010991	0.0431318	4.05419	35.9	2	1
Bohuslan	Coreopsis tinctoria	0.00279279	0.560245	7.52318	28.44	NA	NA
Bohuslan	Coriandrum sativum	-0.00574775	-0.917246	6.39055	29.425	NA	NA
Bohuslan	Cornus sanguinea	-0.000792793	0.171489	7.52656	28.18	1	4
Bohuslan	Cornus sericea	0.00603604	2.19935	6.51473	32.22	2	0
Bohuslan	Cornus suecica	-0.0116577	-0.421138	3.88751	35.8	3	3
Bohuslan	Coronilla scorpioides	-0.0108829	-0.391728	NA	NA	NA	NA
Bohuslan	Corydalis intermedia	-0.00117117	-0.198865	6.64636	33.62	1	3
Bohuslan	Corydalis pumila	-0.00252252	0.0944589	7.15213	25.02	0	0
Bohuslan	Corydalis solida	0.00488288	1.73969	6.71873	26.86	2	0
Bohuslan	Corylus avellana	-0.00902703	0.285063	6.5954	31.44	0	6
Bohuslan	Corynephorus canescens	-0.00493694	-0.391728	7.99559	31.32	7	0
Bohuslan	Cosmos bipinnatus	0.00693694	1.87022	7.37733	30.58	NA	NA
Bohuslan	Cota altissima	-0.0108829	-0.391728	NA	NA	NA	NA
Bohuslan	Cota tinctoria	-0.00628829	-1.42706	6.12099	32.7	1	0
Bohuslan	Cotoneaster integerrimus	-0.0047027	-0.447522	6.43179	33.385	1	3
Bohuslan	Cotoneaster niger	-0.00122523	-0.196307	6.6863	25	1	3
Bohuslan	Cotula coronopifolia	-0.0493874	-0.391728	8.0826	22.68	10	0
Bohuslan	Crambe maritima	-0.00190991	-0.0950961	7.96425	22.4	0	0
Bohuslan	Crassula aquatica	-0.00603604	-0.568058	6.9393	31.76	4	0
Bohuslan	Crataegus laevigata	-0.000216216	-0.0203392	7.17051	25.42	1	2
Bohuslan	Crataegus monogyna	0.00614414	1.49642	6.92847	26.72	0	0
Bohuslan	Crataegus rhipidophylla	-0.00472072	-0.871029	6.36613	25.325	0	1
Bohuslan	Crepis biennis	-0.00657658	-0.391728	6.6742	27.48	0	0
Bohuslan	Crepis capillaris	-0.00736937	-2.14415	7.44118	25.3	0	0
Bohuslan	Crepis nicaeensis	-0.0177838	-1.1623	7.565	17.76	NA	NA
Bohuslan	Crepis paludosa	-0.0050991	-0.534483	4.73961	35.7	4	1
Bohuslan	Crepis praemorsa	-0.00668468	-1.47374	6.05285	28.865	7	3
Bohuslan	Crepis setosa	-0.0156577	-1.1623	6.5583	24.2	NA	NA
Bohuslan	Crepis tectorum	-0.0103243	-0.735614	5.96682	35.6	1	0
Bohuslan	Crocus vernus	0.00609009	2.09765	7.22152	27.98	2	0
Bohuslan	Cryptogramma crispa	-0.00187387	0.560245	0.693343	33.22	0	0
Bohuslan	Cucumis sativus	-0.00792793	-0.415643	6.67903	27.68	NA	NA
Bohuslan	Cullen americanum	-0.0102162	-0.391728	NA	NA	NA	NA
Bohuslan	Cuscuta campestris	0.00664865	0.910713	6.93233	21.44	NA	NA
Bohuslan	Cuscuta epilinum	-0.00868468	-2.70791	6.40157	29.26	0	0
Bohuslan	Cuscuta epithymum	-0.00526126	-1.35372	7.43337	25.18	10	0
Bohuslan	Cuscuta europaea	-0.00372973	-0.424926	6.46307	32.005	4	0
Bohuslan	Cuscuta scandens	-0.00974775	-0.841729	6.35167	18.58	NA	NA
Bohuslan	Cyclospermum leptophyllum	-0.0493874	-0.391728	NA	NA	NA	NA
Bohuslan	Cymbalaria muralis	0.00581982	2.53636	7.3227	33.7	0	0
Bohuslan	Cynodon dactylon	-0.00434234	-0.391728	6.93167	19.44	NA	NA
Bohuslan	Cynoglossum amabile	0.00320721	0.560245	7.2955	24.3	NA	NA
Bohuslan	Cynoglossum officinale	-0.00621622	-0.656956	7.20598	26.72	0	0
Bohuslan	Cynoglossum wallichii	-0.0102162	-0.391728	NA	NA	NA	NA
Bohuslan	Cynosurus cristatus	-0.00917117	-0.737091	6.78596	29.88	6	0
Bohuslan	Cynosurus echinatus	-0.0108829	-0.391728	5.63	19.64	NA	NA
Bohuslan	Cyperus esculentus	-0.0103784	-0.391728	NA	NA	NA	NA
Bohuslan	Cystopteris fragilis	-0.00776577	-0.0396854	5.86572	36.1	0	0
Bohuslan	Cytisus scoparius	0.00194595	0.519745	7.02815	27.62	3	0
Bohuslan	Dactylis glomerata	0.00324324	1.40049	6.49841	33.74	2	0
Bohuslan	Dactylis polygama	-0.000918919	0.257296	7.91134	23.78	0	7
Bohuslan	Dactylorhiza incarnata	-0.00344144	-0.387482	4.8859	36.06	9	0
Bohuslan	Dactylorhiza maculata	-0.0102883	-0.3394	4.94147	36.96	7	3
Bohuslan	Dactylorhiza sambucina	-0.0493874	-0.391728	6.73406	30.12	5	0
Bohuslan	Danthonia decumbens	-0.00731532	0.411271	6.38274	29.2	6	0
Bohuslan	Daphne mezereum	0.0045045	1.78812	5.1772	35.8	1	3
Bohuslan	Dasiphora fruticosa	0.00758559	2.30643	7.04473	34.62	7	0
Bohuslan	Dasypyrum villosum	-0.0108829	-0.391728	NA	NA	NA	NA
Bohuslan	Datura ferox	-0.0493874	-0.391728	NA	NA	NA	NA
Bohuslan	Datura stramonium	0.00394595	0.82653	7.43785	33.62	0	0
Bohuslan	Daucus carota	-0.00221622	-0.443555	7.13756	29.94	2	0
Bohuslan	Daucus muricatus	-0.0108829	-0.391728	NA	NA	NA	NA
Bohuslan	Delphinium elatum	0.00482883	0.910713	3.34589	35.2	3	0
Bohuslan	Deschampsia cespitosa	-0.00172973	0.843022	5.63166	36.26	4	0
Bohuslan	Deschampsia setacea	-0.00192793	0.257296	6.77997	23.54	3	0
Bohuslan	Descurainia argentina	-0.0493874	-0.391728	NA	NA	NA	NA
Bohuslan	Descurainia sophia	-0.00646847	-0.791265	6.8666	35.3	0	0
Bohuslan	Dianthus armeria	-0.00187387	-0.307273	7.79608	24.22	5	0
Bohuslan	Dianthus barbatus	0.00553153	2.88659	6.40951	33.04	0	0
Bohuslan	Dianthus deltoides	-0.00520721	-0.50753	6.10927	35.56	5	0
Bohuslan	Digitalis purpurea	0.00827027	2.85205	6.66178	28.54	0	5
Bohuslan	Digitaria sanguinalis	-0.00702703	-0.830225	7.54311	24.24	0	0
Bohuslan	Diplotaxis muralis	0.00227027	0.475177	7.94569	27.08	3	0
Bohuslan	Diplotaxis tenuifolia	0.00344144	0.803969	7.6746	28.58	0	0
Bohuslan	Dipsacus fullonum	0.00657658	2.32301	7.77942	26.82	0	0
Bohuslan	Dipsacus pilosus	-0.00801802	-0.391728	NA	NA	NA	NA
Bohuslan	Draba verna	-0.00616216	0.349697	6.69182	31.02	3	0
Bohuslan	Dracocephalum parviflorum	-0.0108829	-0.391728	6.88333	16.26	NA	NA
Bohuslan	Drosera anglica	-0.00679279	-0.540607	3.87809	35.68	3	0
Bohuslan	Drosera intermedia	-0.00825225	-0.756372	6.2624	29.08	6	0
Bohuslan	Drosera rotundifolia	-0.0104144	0.0460244	5.06139	36.025	6	0
Bohuslan	Drymocallis rupestris	-0.00308108	-0.355805	6.45858	25.01	4	0
Bohuslan	Drymochloa sylvatica	-0.00104505	0.103723	6.32036	30.3	0	10
Bohuslan	Dryopteris carthusiana	-0.00641441	0.406558	5.88155	36.26	2	4
Bohuslan	Dryopteris cristata	-0.00299099	-0.510011	6.24931	29.7	10	0
Bohuslan	Dryopteris dilatata	-0.00551351	0.685321	6.77383	27.52	0	5
Bohuslan	Dryopteris expansa	0.00715315	3.34008	5.11077	35.74	1	5
Bohuslan	Dryopteris filix-mas	-0.00131532	1.35958	6.42359	35.42	0	6
Bohuslan	Dysphania ambrosioides	-0.000882883	0.257296	7.89533	20.22	NA	NA
Bohuslan	Dysphania botrys	-0.000162162	0.257296	6.8202	27.74	NA	NA
Bohuslan	Echinochloa crus-galli	0.00257658	0.605419	7.54172	29.02	0	0
Bohuslan	Echinops exaltatus	-0.00787387	-0.841729	6.85283	24.7	0	0
Bohuslan	Echinops sphaerocephalus	-0.00145946	0.126743	6.77443	24.72	0	0
Bohuslan	Echium plantagineum	0.00551351	1.24725	7.02665	29.64	0	0
Bohuslan	Echium vulgare	0.00255856	0.611495	7.07829	34.86	0	0
Bohuslan	Elaeagnus commutata	0.0050991	1.53013	6.22619	29.82	0	0
Bohuslan	Elatine hexandra	-0.00794595	-1.14576	6.70145	24.24	0	0
Bohuslan	Elatine hydropiper	-0.00646847	-0.879883	4.84687	31.54	3	0
Bohuslan	Elatine triandra	-0.00452252	-0.401743	4.29782	31.92	3	0
Bohuslan	Eleocharis acicularis	-0.00589189	-0.806535	5.45869	35.28	3	0
Bohuslan	Eleocharis mamillata	-0.004	-0.370772	5.89569	32.8	2	0
Bohuslan	Eleocharis multicaulis	-0.0036036	-0.149742	6.36612	24.94	0	0
Bohuslan	Eleocharis palustris	-0.0107387	-0.371701	6.2576	34.36	4	0
Bohuslan	Eleocharis parvula	-0.00581982	-1.06725	6.42614	28.83	10	0
Bohuslan	Eleocharis quinqueflora	-0.0101982	-1.49544	5.8109	35.26	10	0
Bohuslan	Eleocharis uniglumis	-0.0103423	-0.756233	6.74274	31.62	9	0
Bohuslan	Eleusine indica	-0.0108829	-0.391728	NA	NA	NA	NA
Bohuslan	Elodea canadensis	-0.00315315	-0.311076	6.32726	31.66	0	0
Bohuslan	Elsholtzia ciliata	-0.0126667	-0.841729	6.78833	20.22	0	0
Bohuslan	Elymus caninus	-0.00340541	-0.0956898	5.56535	35.56	0	6
Bohuslan	Elytrigia campestris	-0.00520721	-1.02218	7.98112	22.62	0	0
Bohuslan	Elytrigia elongata	-0.0115495	-0.391728	NA	NA	NA	NA
Bohuslan	Elytrigia juncea	-0.00190991	-0.0402322	8.10729	22.4	0	0
Bohuslan	Elytrigia repens	0.0010991	1.26196	6.08317	36.2	1	0
Bohuslan	Empetrum nigrum	-0.00533333	0.6683	4.67039	36.04	4	2
Bohuslan	Epilobium adenocaulon	0.00933333	2.17521	6.34849	36.06	1	0
Bohuslan	Epilobium ciliatum	0.00497297	1.86255	6.24714	34.3	0	0
Bohuslan	Epilobium collinum	-0.00938739	-0.811301	6.02649	33.465	0	0
Bohuslan	Epilobium glandulosum	0.00111712	0.590239	6.91645	23.28	0	0
Bohuslan	Epilobium hirsutum	0.00445045	0.986263	7.38163	26.46	4	0
Bohuslan	Epilobium lamyi	0.00154955	0.593017	8.03619	24.74	0	0
Bohuslan	Epilobium montanum	0.00120721	1.11763	6.30922	34.475	0	1
Bohuslan	Epilobium obscurum	-0.00472072	-1.18376	6.7643	25.2	7	0
Bohuslan	Epilobium palustre	-0.00227027	0.65868	5.23794	36.1	6	0
Bohuslan	Epilobium parviflorum	-0.00145946	-0.0355748	7.05683	24.905	3	0
Bohuslan	Epilobium roseum	-0.00538739	-0.958219	7.35477	24.96	0	0
Bohuslan	Epilobium tetragonum	0.00381982	1.26563	8.07676	24.88	0	0
Bohuslan	Epipactis atrorubens	0	0.474536	6.25099	31.32	2	3
Bohuslan	Epipactis helleborine	0.00371171	1.28976	6.55228	31.06	0	6
Bohuslan	Epipactis palustris	-0.00401802	-0.503468	6.99453	25.96	10	0
Bohuslan	Equisetum arvense	-0.00227027	0.811901	5.82325	36.26	3	0
Bohuslan	Equisetum fluviatile	-0.0124144	0.00355112	5.3794	36.26	5	0
Bohuslan	Equisetum hyemale	-0.00304505	-0.384055	5.26311	35.42	0	0
Bohuslan	Equisetum palustre	-0.00536937	-0.422128	4.56953	35.925	7	0
Bohuslan	Equisetum pratense	-0.0049009	-0.195268	5.0287	36.06	1	4
Bohuslan	Equisetum sylvaticum	-0.00767568	0.180965	5.25301	36.2	2	4
Bohuslan	Eragrostis ciliaris	-0.0108829	-0.391728	NA	NA	NA	NA
Bohuslan	Eragrostis mexicana	-0.0493874	-0.391728	NA	NA	NA	NA
Bohuslan	Eragrostis minor	-0.0108829	-0.391728	8.89069	18.84	0	0
Bohuslan	Erica tetralix	-0.00904505	0.250107	6.63404	31.8	5	0
Bohuslan	Erigeron acris	-0.00924324	-1.18504	5.92066	35.7	3	0
Bohuslan	Erigeron annuus	0.00154955	0.590239	7.794	27.42	0	0
Bohuslan	Erigeron speciosus	-0.0108829	-0.391728	6.38267	19.82	NA	NA
Bohuslan	Eriophorum angustifolium	-0.00688288	0.72493	5.08457	36.26	7	0
Bohuslan	Eriophorum gracile	-0.00668468	-0.467715	2.67226	35.3	10	0
Bohuslan	Eriophorum latifolium	-0.00763964	-1.35604	3.90765	35.4	10	0
Bohuslan	Eriophorum vaginatum	-0.00704505	0.174682	4.8864	36.04	2	0
Bohuslan	Erodium cicutarium	-0.00733333	-0.642508	6.6728	33.2	1	0
Bohuslan	Erodium malacoides	-0.0108829	-0.391728	NA	NA	NA	NA
Bohuslan	Erucastrum gallicum	0.002	0.560245	6.91498	26.5	0	0
Bohuslan	Eruca vesicaria	0.00387387	1.0899	7.41024	28.16	NA	NA
Bohuslan	Eryngium maritimum	-0.00971171	-0.596499	8.23701	22.04	0	0
Bohuslan	Eryngium planum	-0.00145946	-0.0527954	7.08165	26.865	0	0
Bohuslan	Erysimum cheiranthoides	-0.00542342	-0.119434	5.86521	35.7	0	0
Bohuslan	Erysimum repandum	-0.0108829	-0.391728	7.74	18.5	NA	NA
Bohuslan	Erysimum strictum	-0.00104505	0.00761447	5.16278	34.24	0	0
Bohuslan	Eschscholzia californica	0.004	0.943616	7.36348	28.28	0	0
Bohuslan	Euonymus europaeus	0.002	0.643733	7.54353	26.76	0	0
Bohuslan	Eupatorium cannabinum	-0.00232432	-0.0529603	7.32059	26.28	4	0
Bohuslan	Euphorbia cyparissias	0.00212613	0.644692	6.32208	35.76	2	0
Bohuslan	Euphorbia esula	-0.00405405	-0.714714	6.32855	31.02	0	0
Bohuslan	Euphorbia exigua	-0.0072973	-0.841729	8.18037	25.96	0	0
Bohuslan	Euphorbia helioscopia	-0.00942342	-0.134836	6.6402	30.86	0	0
Bohuslan	Euphorbia nutans	-0.0108829	-0.391728	NA	NA	NA	NA
Bohuslan	Euphorbia palustris	-0.00376577	-0.289981	7.75786	24.445	5	0
Bohuslan	Euphorbia peplus	-0.00511712	-0.649489	7.25108	30.005	0	0
Bohuslan	Euphrasia micrantha	-0.0147928	-2.35897	6.81811	31.04	7	0
Bohuslan	Euphrasia nemorosa	-0.0034955	-0.0949168	6.25621	31.98	5	0
Bohuslan	Euphrasia scottica	-0.012	-0.391728	NA	NA	NA	NA
Bohuslan	Euphrasia stricta	-0.00769369	-0.36714	5.20459	36.26	6	1
Bohuslan	Fagopyrum esculentum	-0.00628829	-1.40664	6.7041	30.74	0	0
Bohuslan	Fagopyrum tataricum	-0.00738739	-1.91658	6.6446	23.8	0	0
Bohuslan	Fagus sylvatica	0.00288288	0.602772	6.915	26	0	10
Bohuslan	Fallopia convolvulus	-0.00482883	0.181362	6.27439	35.36	0	0
Bohuslan	Fallopia dumetorum	-0.00531532	-0.431228	6.74589	31.565	0	0
Bohuslan	Festuca arenaria	-0.00753153	-1.57853	7.70622	29	4	0
Bohuslan	Festuca brevipila	0.000846847	0.290492	6.42029	34.98	1	0
Bohuslan	Festuca filiformis	-0.00499099	-0.988333	7.97262	21.14	0	7
Bohuslan	Festuca heterophylla	-0.00279279	-0.0502386	7.63256	22.44	0	0
Bohuslan	Festuca ovina	-0.000648649	1.12873	5.7782	36.26	4	2
Bohuslan	Festuca rubra	0.00392793	1.5446	5.71294	36.26	5	0
Bohuslan	Ficaria verna	-0.00601802	0.0520455	6.91431	29.58	4	0
Bohuslan	Filago arvensis	-0.0012973	-0.0252326	6.5253	32.78	0	0
Bohuslan	Filipendula ulmaria	-0.0023964	0.948907	5.64935	36.26	3	0
Bohuslan	Filipendula vulgaris	-0.00434234	-0.482793	6.5249	27.78	5	0
Bohuslan	Foeniculum vulgare	-0.00273874	-0.329283	7.06409	23.2	NA	NA
Bohuslan	Fragaria moschata	0.000810811	0.219411	6.29112	31.62	0	0
Bohuslan	Fragaria vesca	-0.00127928	1.09625	5.99002	35.94	2	4
Bohuslan	Fragaria viridis	-0.0030991	-0.0226665	6.60719	27.92	5	0
Bohuslan	Frangula alnus	0.00257658	1.46663	6.20469	35.96	4	4
Bohuslan	Fraxinus excelsior	-0.00273874	0.628485	6.69708	29.58	0	1
Bohuslan	Fritillaria meleagris	0.00335135	0.760545	6.23376	27.58	10	0
Bohuslan	Fumaria officinalis	-0.008	-0.178176	6.3941	33.96	0	0
Bohuslan	Gagea lutea	-0.00616216	-0.456589	6.73404	33.64	2	2
Bohuslan	Gagea minima	-0.00281081	-0.329283	6.38977	30.92	0	2
Bohuslan	Gagea spathacea	-0.000720721	-0.174715	7.71104	23.54	0	5
Bohuslan	Galanthus nivalis	0.00409009	1.6677	7.37351	26.6	0	1
Bohuslan	Galeopsis angustifolia	-0.000666667	0.336072	6.80163	25.68	0	0
Bohuslan	Galeopsis bifida	-0.000972973	1.13189	5.86164	36.14	0	2
Bohuslan	Galeopsis ladanum	-0.00437838	-0.879883	6.66529	25.56	0	0
Bohuslan	Galeopsis speciosa	-0.00479279	-0.339678	5.92795	36.2	1	0
Bohuslan	Galeopsis tetrahit	-0.00183784	0.577138	6.33503	34.24	0	1
Bohuslan	Galinsoga parviflora	0.000846847	0.341618	7.45649	31.36	0	0
Bohuslan	Galinsoga quadriradiata	0.00248649	0.588654	7.4842	28.36	0	0
Bohuslan	Galium aparine	-0.00018018	0.436803	6.85844	32.54	0	0
Bohuslan	Galium boreale	-0.0025045	0.58259	5.99334	35.94	7	1
Bohuslan	Galium mollugo	-0.000144144	0.659969	5.93447	36.06	1	0
Bohuslan	Galium odoratum	-0.00225225	-0.224075	6.86149	31.44	0	7
Bohuslan	Galium palustre	0.00632432	2.03869	5.98537	36.26	5	0
Bohuslan	Galium pumilum	-0.00542342	-1.40826	6.57012	30.16	4	0
Bohuslan	Galium saxatile	-0.00261261	-0.499046	6.69508	26.48	6	2
Bohuslan	Galium spurium	-0.00976577	-1.75767	6.14267	30.4	0	0
Bohuslan	Galium tricornutum	-0.00776577	-1.40826	5.46833	25.78	NA	NA
Bohuslan	Galium trifidum	0.0010991	0.593017	3.93862	34.925	6	0
Bohuslan	Galium uliginosum	-0.00596396	-0.118106	5.38162	35.82	7	0
Bohuslan	Galium verum	0.00138739	0.909837	6.56832	35.76	4	1
Bohuslan	Gentiana pneumonanthe	-0.00452252	-0.584643	7.116	24.845	6	0
Bohuslan	Gentianella amarella	-0.00596396	-1.02218	4.13513	35	8	0
Bohuslan	Gentianella campestris	-0.0134054	-2.43709	4.95284	33.74	10	0
Bohuslan	Gentianella uliginosa	-0.00809009	-1.06902	7.62051	31.74	8	0
Bohuslan	Geranium bohemicum	-0.0108288	-1.1623	6.03659	31.66	0	8
Bohuslan	Geranium columbinum	-0.00423423	-0.605568	7.09348	25.22	2	0
Bohuslan	Geranium dissectum	-0.000414414	-0.105821	7.73465	25.32	2	0
Bohuslan	Geranium divaricatum	-0.0493874	-0.391728	NA	NA	NA	NA
Bohuslan	Geranium lucidum	-0.00365766	-0.566141	7.00767	25.36	0	0
Bohuslan	Geranium molle	-0.00390991	-0.342093	7.23339	27.52	2	0
Bohuslan	Geranium pratense	-0.00254054	-0.282188	6.43188	33.78	1	0
Bohuslan	Geranium pusillum	-0.00511712	-0.472139	6.70594	30.54	1	0
Bohuslan	Geranium pyrenaicum	0.00392793	1.01529	7.24515	28.52	0	0
Bohuslan	Geranium robertianum	-0.00261261	0.969618	6.63424	33.7	0	2
Bohuslan	Geranium rotundifolium	-0.0108829	-0.391728	NA	NA	NA	NA
Bohuslan	Geranium sanguineum	-0.00506306	-0.523787	6.68366	27.92	5	1
Bohuslan	Geranium sylvaticum	-0.00279279	-0.170664	4.88249	36.1	4	3
Bohuslan	Geum rivale	-0.00410811	0.652636	5.74028	36.16	6	1
Bohuslan	Geum urbanum	-0.00499099	0.323662	6.62791	35.26	0	0
Bohuslan	Glaucium corniculatum	-0.00836036	-0.841729	6.38	16.14	NA	NA
Bohuslan	Glaucium flavum	-0.00536937	-0.45228	7.79927	19.12	0	0
Bohuslan	Glebionis coronaria	0.00843243	1.03107	7.15753	27.6	NA	NA
Bohuslan	Glebionis segetum	-0.00354955	-0.310161	7.4867	27.94	0	0
Bohuslan	Glechoma hederacea	-0.00448649	0.135389	6.38472	35.26	1	0
Bohuslan	Glyceria declinata	-0.00432432	-0.894076	6.97782	25.06	4	0
Bohuslan	Glyceria fluitans	-0.00354955	0.851331	6.41861	32.76	4	0
Bohuslan	Glyceria maxima	-0.00145946	-0.206367	6.67323	31.3	0	0
Bohuslan	Glyceria notata	-0.00803604	-4.2167	7.73362	24.64	3	0
Bohuslan	Goodyera repens	-0.00279279	-0.155673	4.98676	35.6	0	10
Bohuslan	Guizotia abyssinica	-0.00621622	-0.988333	6.72749	29.3	0	0
Bohuslan	Gymnadenia conopsea	-0.00581982	-0.734573	4.37949	35.76	10	0
Bohuslan	Gymnocarpium dryopteris	-0.00776577	0.318001	5.14974	36.26	0	9
Bohuslan	Gypsophila elegans	-0.00374775	-0.126776	5.92222	29.32	NA	NA
Bohuslan	Gypsophila pilosa	-0.0108829	-0.391728	NA	NA	NA	NA
Bohuslan	Halerpestes cymbalaria	-0.0158919	-0.62205	7.8275	18.68	10	0
Bohuslan	Hammarbya paludosa	-0.011009	-1.11224	4.27504	33.18	10	0
Bohuslan	Hedera helix	-0.00187387	-0.233587	7.48021	25.4	0	6
Bohuslan	Helianthus annuus	0.00609009	3.00128	6.43106	34.7	0	0
Bohuslan	Helianthus pauciflorus	0.0021982	0.925367	7.3499	23.58	NA	NA
Bohuslan	Helianthus tuberosus	0.00713514	1.70274	7.48241	26.48	0	0
Bohuslan	Heliopsis helianthoides	0.00583784	0.910713	7.57339	24.3	NA	NA
Bohuslan	Helminthotheca echioides	0.000684685	0.336072	7.37984	23.5	NA	NA
Bohuslan	Helosciadium inundatum	-0.00405405	-0.198315	7.72956	24.045	0	0
Bohuslan	Hemerocallis lilioasphodelus	0.000558559	0.560245	6.37077	31.125	0	0
Bohuslan	Hepatica nobilis	-0.0103063	-0.226669	5.89608	34.06	0	8
Bohuslan	Heracleum mantegazzianum	0.00556757	2.34491	6.53718	34.18	3	0
Bohuslan	Heracleum sphondylium	-0.00742342	-0.627022	6.23656	35.46	4	0
Bohuslan	Herminium monorchis	-0.00718919	-0.537212	7.46631	18.98	10	0
Bohuslan	Herniaria glabra	0.0063964	2.03333	6.56653	31.66	0	0
Bohuslan	Hesperis matronalis	0.00401802	1.28352	6.44738	30.08	0	0
Bohuslan	Hibiscus trionum	-0.00261261	-0.126776	7.37571	21.64	0	0
Bohuslan	Hieracium sect. Bifida	-0.00172973	-0.258131	5.23074	35.2	2	4
Bohuslan	Hieracium sect. Hieracioides	0.00138739	1.06067	6.07414	36	NA	NA
Bohuslan	Hieracium sect. Hieracium	0.00623423	1.79844	4.92245	36.26	1	7
Bohuslan	Hieracium sect. Oreadea	0.00192793	0.725887	7.01476	35.575	3	0
Bohuslan	Hieracium sect. Tridentata	0.00789189	2.32784	5.3309	36.26	2	0
Bohuslan	Hieracium sect. Vulgata	0.00864865	1.89818	5.41659	36.2	1	4
Bohuslan	Hierochlo√´ odorata	-0.00288288	-0.376849	5.09498	35.64	10	0
Bohuslan	Hippopha√´ rhamnoides	0.00345946	0.987494	6.31575	29.9	0	0
Bohuslan	Hippuris vulgaris	-0.0065045	-0.557697	4.80029	35.32	0	0
Bohuslan	Hirschfeldia incana	-0.0167748	-0.841729	6.67444	23.9	NA	NA
Bohuslan	Holcus lanatus	0.00104505	1.38609	6.96639	27.72	4	0
Bohuslan	Holcus mollis	0.0025045	0.715879	6.43886	34.34	4	4
Bohuslan	Holosteum umbellatum	-0.0108829	-0.391728	7.8903	23.56	4	0
Bohuslan	Honckenya peploides	-0.00245045	-0.14051	7.50076	31.3	0	0
Bohuslan	Hordeum jubatum	-0.0023964	-0.179386	6.93646	31.48	0	0
Bohuslan	Hordeum marinum	-0.0108829	-0.391728	3.51278	23.5	NA	NA
Bohuslan	Hordeum murinum	-0.00771171	-1.12522	8.32051	27.2	0	0
Bohuslan	Hottonia palustris	-0.00398198	-0.441782	6.56468	25.44	2	0
Bohuslan	Humulus lupulus	-0.00398198	-0.270345	6.54152	33.74	0	0
Bohuslan	Huperzia selago	-0.00877477	-0.372082	4.87051	35.8	1	5
Bohuslan	Hydrocharis morsus-ranae	-0.00263063	-0.307941	6.49382	27.44	0	0
Bohuslan	Hydrocotyle vulgaris	-0.00430631	-0.549362	7.06894	25.06	6	0
Bohuslan	Hylotelephium spectabile	0.00601802	1.03107	7.25217	23.365	NA	NA
Bohuslan	Hylotelephium telephium	0.00747748	1.9659	6.59358	30.88	1	0
Bohuslan	Hyoscyamus niger	-0.00700901	-1.00331	6.97294	29.74	0	0
Bohuslan	Hypericum hirsutum	-0.00515315	-0.629406	7.33541	24.7	0	0
Bohuslan	Hypericum humifusum	0.00457658	1.03107	7.55579	23.42	5	0
Bohuslan	Hypericum maculatum	-0.0063964	0.258113	6.27373	35.06	5	0
Bohuslan	Hypericum montanum	-0.00686486	-1.11385	6.46509	25.26	3	1
Bohuslan	Hypericum perforatum	-0.00336937	0.732332	6.73835	34.26	5	0
Bohuslan	Hypericum pulchrum	0.00347748	0.803969	7.05903	21.92	0	7
Bohuslan	Hypericum tetrapterum	-0.0108829	-0.391728	8.18018	21.42	10	0
Bohuslan	Hypochaeris glabra	-0.00623423	-1.78527	7.94776	23.8	0	0
Bohuslan	Hypochaeris maculata	-0.0118919	-1.00649	5.7372	34.52	5	2
Bohuslan	Hypochaeris radicata	-0.00389189	-0.47536	7.24763	26.66	2	0
Bohuslan	Hyssopus officinalis	-0.00104505	0.0688031	7.19791	29.68	0	0
Bohuslan	Iberis amara	0.00277477	0.760545	6.88699	28.74	0	0
Bohuslan	Ilex aquifolium	0.00156757	0.427594	8.20648	23.08	0	5
Bohuslan	Impatiens glandulifera	0.00495495	1.54286	6.47638	34.2	2	0
Bohuslan	Impatiens noli-tangere	-0.00230631	-0.225846	6.35326	31.84	0	2
Bohuslan	Impatiens parviflora	0.00596396	2.02785	7.20681	30.16	0	5
Bohuslan	Inula helenium	-0.00133333	-0.203305	6.78331	27.14	0	0
Bohuslan	Inula salicina	-0.00641441	-0.869056	7.08734	27.16	5	0
Bohuslan	Iris pseudacorus	-0.00751351	-0.221347	6.65416	34.26	2	0
Bohuslan	Iris sibirica	0.0023964	0.910713	6.17115	31.82	1	0
Bohuslan	Isatis tinctoria	0.0043964	1.21812	7.50241	28.24	0	0
Bohuslan	Iso√´tes echinospora	-0.00812613	-0.822876	4.97302	34.375	0	0
Bohuslan	Iso√´tes lacustris	-0.00499099	-0.351013	5.39409	35.1	0	0
Bohuslan	Isolepis setacea	-0.00392793	-0.755298	8.06004	23.2	5	0
Bohuslan	Jacobaea aquatica	-0.00390991	-0.3877	7.76685	22.905	7	0
Bohuslan	Jacobaea vulgaris	-0.00488288	-0.363851	7.45639	27.5	3	0
Bohuslan	Jasione montana	-0.00637838	-0.623098	6.86002	27.6	3	0
Bohuslan	Juncus alpinoarticulatus	-0.0081982	-1.19455	4.52296	36.02	5	0
Bohuslan	Juncus articulatus	0.00230631	1.51275	6.46245	34.76	6	0
Bohuslan	Juncus bufonius	0.00176577	1.22285	5.91516	36.14	4	0
Bohuslan	Juncus bulbosus	-0.00691892	0.269596	6.2533	35.14	3	0
Bohuslan	Juncus compressus	-0.00457658	-0.261793	6.61995	29.68	5	0
Bohuslan	Juncus conglomeratus	0.00763964	2.10572	6.41909	32	7	0
Bohuslan	Juncus effusus	-0.000612613	1.18155	6.53806	30.84	7	0
Bohuslan	Juncus filiformis	-0.0113153	-0.133321	5.06886	36	4	0
Bohuslan	Juncus gerardii	-0.00875676	-0.432932	6.94547	30.22	10	0
Bohuslan	Juncus ranarius	-0.00118919	0.0163389	7.29323	29.68	6	0
Bohuslan	Juncus squarrosus	-0.00445045	-0.682401	6.37496	28.48	7	0
Bohuslan	Juncus stygius	-0.0104505	-0.391728	2.22957	34.78	10	0
Bohuslan	Juncus tenuis	0.00502703	1.13269	6.93819	27.485	2	0
Bohuslan	Juniperus communis	0.0014955	1.46294	5.53119	36.26	5	2
Bohuslan	Kali tragus	-0.00178378	0.257296	6.58574	21.48	NA	NA
Bohuslan	Kali turgida	-0.0069009	-0.668743	8.18089	22.28	0	0
Bohuslan	Knautia arvensis	-0.00441441	-0.0202154	6.24553	33.6	4	0
Bohuslan	Lactuca macrophylla	0.00515315	2.38632	6.3451	33.48	0	0
Bohuslan	Lactuca muralis	-0.00558559	0.349966	6.40156	32.2	0	5
Bohuslan	Lactuca serriola	0.00592793	1.29191	7.01765	29.74	1	0
Bohuslan	Lagurus ovatus	-0.00623423	-0.841729	7.62292	23	NA	NA
Bohuslan	Lamiastrum galeobdolon	0.00558559	2.05362	7.39748	31.04	0	6
Bohuslan	Lamium album	-0.000630631	-0.139175	6.84744	31.82	0	0
Bohuslan	Lamium amplexicaule	-0.011027	-1.1499	6.69109	32.12	0	0
Bohuslan	Lamium confertum	-0.00836036	-1.26703	6.38192	33.24	0	0
Bohuslan	Lamium hybridum	-0.00868468	-0.844253	6.64075	30.5	0	0
Bohuslan	Lamium purpureum	-0.0092973	-0.238468	6.53158	32.04	0	0
Bohuslan	Lappula squarrosa	-0.00945946	-2.50512	7.34498	23	0	0
Bohuslan	Lapsana communis	-0.00517117	0.323662	6.59891	30.62	0	0
Bohuslan	Larix decidua	0.00553153	1.70995	6.45459	35.3	0	10
Bohuslan	Lathraea squamaria	-0.000144144	0.0800922	6.44998	26.345	0	7
Bohuslan	Lathyrus angulatus	-0.0108829	-0.391728	NA	NA	NA	NA
Bohuslan	Lathyrus aphaca	-0.00852252	-1.9158	4.05167	22.4	NA	NA
Bohuslan	Lathyrus articulatus	-0.0108829	-0.391728	NA	NA	NA	NA
Bohuslan	Lathyrus cicera	-0.00533333	-1.1623	NA	NA	NA	NA
Bohuslan	Lathyrus clymenum	-0.0108829	-0.391728	NA	NA	NA	NA
Bohuslan	Lathyrus hirsutus	-0.00369369	-0.467715	8.08843	21.28	0	0
Bohuslan	Lathyrus japonicus	-0.00306306	-0.0925272	6.54074	30.28	0	0
Bohuslan	Lathyrus latifolius	0.00569369	1.81857	6.84451	31.96	0	0
Bohuslan	Lathyrus linifolius	-0.00493694	0.50418	6.29362	35.4	4	4
Bohuslan	Lathyrus niger	-0.0038018	-0.667152	6.46918	26.76	0	5
Bohuslan	Lathyrus nissolia	-0.000882883	0.257296	6.65125	23.98	5	0
Bohuslan	Lathyrus ochrus	-0.0108829	-0.391728	NA	NA	NA	NA
Bohuslan	Lathyrus palustris	-0.00227027	-0.36506	4.27999	35.2	7	0
Bohuslan	Lathyrus pratensis	-0.00176577	0.90447	5.92544	36.06	4	1
Bohuslan	Lathyrus sativus	-0.017009	-0.391728	NA	NA	NA	NA
Bohuslan	Lathyrus sphaericus	-0.000486486	0.257296	7.98944	17.9	3	0
Bohuslan	Lathyrus sylvestris	-0.00190991	-0.236016	6.45979	29.56	2	0
Bohuslan	Lathyrus tuberosus	0.00100901	0.474536	6.8788	30.12	0	0
Bohuslan	Lathyrus vernus	-0.00245045	-0.313292	5.72267	33.68	0	8
Bohuslan	Legousia speculum-veneris	-0.0121081	-1.1623	7.46222	21.5	0	0
Bohuslan	Lemna gibba	-0.00158559	0.474536	7.37386	25.04	0	0
Bohuslan	Lemna minor	-0.00569369	0.0574791	6.52918	31.62	1	0
Bohuslan	Lemna trisulca	-0.00598198	-0.679915	6.60086	32.005	3	0
Bohuslan	Lens culinaris	-0.00927928	-0.830225	6.63988	20.9	NA	NA
Bohuslan	Leontodon hispidus	-0.00772973	-1.61488	6.08263	26.58	7	0
Bohuslan	Leontodon saxatilis	-0.0115495	-0.391728	8.00575	21.54	0	0
Bohuslan	Leonurus cardiaca	-0.00672072	-1.85145	6.9279	27.9	0	0
Bohuslan	Lepidium bonariense	-0.0493874	-0.391728	NA	NA	NA	NA
Bohuslan	Lepidium campestre	0.000234234	0.233661	7.35393	24.88	0	0
Bohuslan	Lepidium coronopus	-0.00781982	-1.45701	7.90897	23.84	0	0
Bohuslan	Lepidium densiflorum	-0.00675676	-2.25448	6.24835	30.44	0	0
Bohuslan	Lepidium didymum	-0.00488288	-0.62205	7.53076	24.3	0	0
Bohuslan	Lepidium draba	-0.00648649	-0.830225	7.83003	23.4	0	0
Bohuslan	Lepidium latifolium	-0.00585586	-0.841729	8.59167	21.24	0	0
Bohuslan	Lepidium neglectum	-0.00518919	-1.08145	6.24742	24.94	0	0
Bohuslan	Lepidium perfoliatum	-0.0108829	-0.391728	6.30767	20.24	NA	NA
Bohuslan	Lepidium ruderale	-0.00776577	-1.10737	7.16782	30.5	0	0
Bohuslan	Lepidium sativum	0.000198198	0.268592	6.82532	29.72	NA	NA
Bohuslan	Lepidium virginicum	-0.0061982	-0.643346	7.24188	25.4	NA	NA
Bohuslan	Leucanthemum vulgare	-0.00192793	0.748913	5.77578	36.26	4	0
Bohuslan	Levisticum officinale	-0.00225225	-0.0688908	6.23751	29.72	0	0
Bohuslan	Leymus arenarius	-0.000774775	0.0873904	6.64461	34.26	0	0
Bohuslan	Ligusticum scothicum	-0.00544144	-0.342355	7.53503	29.06	0	0
Bohuslan	Ligustrum vulgare	0.0032973	0.785892	7.43783	25	0	2
Bohuslan	Lilium bulbiferum	0.00441441	1.67619	5.52415	35.94	3	0
Bohuslan	Lilium martagon	0.00313514	0.874985	6.2044	33	0	0
Bohuslan	Limonium humile	-0.00187387	-0.149284	7.83196	19.72	10	0
Bohuslan	Limonium vulgare	0.0016036	0.560603	8.30765	22.165	10	0
Bohuslan	Limosella aquatica	-0.00326126	-0.304308	6.38971	32.12	0	0
Bohuslan	Linaria incarnata	-0.0108829	-0.391728	7.35264	20.08	NA	NA
Bohuslan	Linaria repens	0.00592793	2.68048	6.3672	32.7	0	0
Bohuslan	Linaria vulgaris	0.000108108	0.751822	6.16451	36.26	0	0
Bohuslan	Linnaea borealis	-0.00598198	-0.511092	4.48229	36.1	0	9
Bohuslan	Linum catharticum	-0.0116577	-0.961658	6.45059	31.6	6	0
Bohuslan	Linum usitatissimum	-0.000216216	-0.042644	6.98129	30.46	NA	NA
Bohuslan	Lipandra polysperma	0.000504505	0.162787	6.62958	28.64	0	0
Bohuslan	Lithospermum officinale	0.000648649	0.427594	7.48167	24.8	2	1
Bohuslan	Lobelia dortmanna	-0.0076036	-0.718263	5.95016	33.97	0	0
Bohuslan	Lobularia maritima	0.00704505	1.87022	7.76229	28.8	0	0
Bohuslan	Logfia minima	-0.00715315	-1.40685	7.38198	25.44	3	0
Bohuslan	Lolium multiflorum	-0.00181982	-0.263505	6.59057	30.585	0	0
Bohuslan	Lolium perenne	-0.00036036	0.557443	6.65506	33.32	2	0
Bohuslan	Lolium persicum	-0.0108829	-0.391728	NA	NA	NA	NA
Bohuslan	Lolium remotum	-0.0103784	-2.15222	6.47488	28.5	0	0
Bohuslan	Lolium rigidum	-0.0108829	-0.391728	5.52333	19.1	NA	NA
Bohuslan	Lolium temulentum	-0.0078018	-3.30637	6.10738	24.42	0	0
Bohuslan	Lonicera periclymenum	-0.00436036	0.499129	7.25806	26.3	1	3
Bohuslan	Lonicera xylosteum	0.0034955	0.849709	6.06026	33.9	1	4
Bohuslan	Lotus corniculatus	0.00106306	1.46294	6.44059	35.26	5	0
Bohuslan	Lotus pedunculatus	0.000918919	0.250391	7.37675	24.94	10	0
Bohuslan	Lotus tenuis	-0.000810811	-0.0427143	8.27412	22.44	7	0
Bohuslan	Ludwigia palustris	-0.0103784	-0.391728	NA	NA	NA	NA
Bohuslan	Lunaria annua	0.00499099	1.93289	7.56079	25.28	0	0
Bohuslan	Lupinus angustifolius	-0.00747748	-1.9158	6.68688	25.14	0	0
Bohuslan	Lupinus luteus	-0.0152072	-0.841729	7.57072	22.78	4	0
Bohuslan	Lupinus polyphyllus	0.0101802	4.37725	6.27606	36	0	0
Bohuslan	Luzula campestris	-0.00524324	0.510381	6.53569	25.88	9	1
Bohuslan	Luzula congesta	0.0029009	1.13164	7.16641	23.46	7	0
Bohuslan	Luzula luzuloides	-0.00236036	-0.348983	6.39024	34.98	1	3
Bohuslan	Luzula multiflora	-0.00232432	0.932512	5.45799	36.26	4	2
Bohuslan	Luzula pilosa	-0.00574775	0.227087	5.50329	36.26	0	9
Bohuslan	Lychnis flos-cuculi	-0.00522523	0.416275	6.33951	32.52	9	0
Bohuslan	Lychnis flos-jovis	-0.0108829	-0.391728	6.09417	22.32	NA	NA
Bohuslan	Lycium barbarum	0.00446847	1.03107	7.41468	24.46	0	0
Bohuslan	Lycium chinense	-0.00554955	-0.415643	8.1874	23.28	0	0
Bohuslan	Lycopodiella inundata	-0.0052973	-0.712663	6.04268	31	3	0
Bohuslan	Lycopodium annotinum	-1.8018e-05	0.37196	4.88036	36.26	1	5
Bohuslan	Lycopodium clavatum	-0.00906306	-0.703292	4.86634	35.8	7	2
Bohuslan	Lycopodium complanatum	-0.00682883	-1.1746	2.77419	36.3	2	8
Bohuslan	Lycopodium tristachyum	-0.0233514	-1.77304	6.46382	23.22	6	4
Bohuslan	Lycopus europaeus	-0.00443243	0.31464	6.72696	27.72	4	0
Bohuslan	Lysimachia arvensis	-0.00513514	-0.5482	7.85241	29.68	0	0
Bohuslan	Lysimachia europaea	-0.0058018	0.570879	5.17689	36.26	3	7
Bohuslan	Lysimachia foemina	-0.00645045	-1.1623	7.30833	23.36	NA	NA
Bohuslan	Lysimachia maritima	-0.00751351	-0.372838	7.16983	30.22	7	0
Bohuslan	Lysimachia minima	-0.00852252	-1.02358	7.88807	23.72	6	0
Bohuslan	Lysimachia nummularia	0.00576577	1.98959	6.65556	29.52	5	0
Bohuslan	Lysimachia punctata	0.00590991	2.83372	6.52387	30.04	1	0
Bohuslan	Lysimachia thyrsiflora	-0.0087027	-0.326917	5.61346	35.475	4	0
Bohuslan	Lysimachia vulgaris	-0.00409009	0.716089	6.53068	31.22	3	0
Bohuslan	Lythrum hyssopifolia	-0.0493874	-0.391728	NA	NA	NA	NA
Bohuslan	Lythrum portula	-0.00713514	-1.26613	6.72247	31.94	0	0
Bohuslan	Lythrum salicaria	-0.00418018	0.443966	6.48736	32.8	2	0
Bohuslan	Maianthemum bifolium	-0.00666667	0.444813	5.46583	36.26	1	8
Bohuslan	Malcolmia maritima	-0.0112252	-0.841729	6.46625	24.4	NA	NA
Bohuslan	Malus domestica	0.00994595	2.67903	6.65297	27.36	0	2
Bohuslan	Malus sylvestris	-0.00924324	-0.517623	6.5972	25.6	0	4
Bohuslan	Malva alcea	0.00569369	1.79121	6.87602	27.88	3	0
Bohuslan	Malva moschata	0.00383784	0.995163	6.61209	30.1	2	0
Bohuslan	Malva neglecta	-0.00448649	-0.701414	7.4274	27.62	0	0
Bohuslan	Malva nicaeensis	-0.0493874	-0.391728	NA	NA	NA	NA
Bohuslan	Malva parviflora	-0.00679279	-0.841729	6.7055	22.165	0	0
Bohuslan	Malva pusilla	-0.00790991	-1.87791	7.11289	24.96	0	0
Bohuslan	Malva sylvestris	-0.00288288	-0.339708	7.83301	28	1	0
Bohuslan	Malva thuringiaca	0.00187387	0.560245	6.54428	26.215	0	0
Bohuslan	Malva trimestris	0.00493694	0.760545	7.26746	21.6	NA	NA
Bohuslan	Malva verticillata	-0.00834234	-0.830225	7.03971	23.06	NA	NA
Bohuslan	Marrubium vulgare	-0.00771171	-1.40826	7.90227	23.54	0	0
Bohuslan	Matricaria chamomilla	-0.00468468	-0.432731	6.92977	34.7	0	0
Bohuslan	Matricaria discoidea	-0.00396396	0.413273	5.99152	36.12	0	0
Bohuslan	Matteuccia struthiopteris	-0.00331532	-0.208395	5.29121	35.25	2	0
Bohuslan	Matthiola longipetala	-0.00758559	-0.415643	7.14991	23.1	NA	NA
Bohuslan	Medicago arabica	-0.0108829	-0.391728	8.10567	18.52	NA	NA
Bohuslan	Medicago laciniata	-0.0108829	-0.391728	6.78833	22	NA	NA
Bohuslan	Medicago lupulina	-0.000252252	0.199716	6.71995	31.08	2	0
Bohuslan	Medicago minima	-0.0108829	-0.391728	8.0289	22.48	6	0
Bohuslan	Medicago polymorpha	-0.00855856	-1.77304	7.37275	26.02	NA	NA
Bohuslan	Medicago sativa	-0.00272072	-0.552741	7.10369	35.16	NA	NA
Bohuslan	Melampyrum arvense	-0.00302703	-0.0502386	7.29508	24.62	0	0
Bohuslan	Melampyrum cristatum	-0.00434234	-0.704349	6.78688	25.12	2	2
Bohuslan	Melampyrum pratense	-0.00392793	0.530373	5.26618	36.26	1	7
Bohuslan	Melampyrum sylvaticum	-0.00581982	-0.182465	4.90138	36.26	1	7
Bohuslan	Melica nutans	-0.0054955	0.222592	5.40779	36.26	0	6
Bohuslan	Melica uniflora	-0.000900901	-0.196144	7.49004	25.12	0	9
Bohuslan	Melilotus albus	0.00425225	1.00504	6.57628	34.06	1	0
Bohuslan	Melilotus altissimus	0.00230631	0.53104	7.2896	28.18	1	0
Bohuslan	Melilotus indicus	-0.00636036	-0.874766	6.91176	23.82	NA	NA
Bohuslan	Melilotus neapolitanus	-0.0103784	-0.391728	NA	NA	NA	NA
Bohuslan	Melilotus officinalis	0.00045045	0.128793	7.05525	30.06	0	0
Bohuslan	Melilotus siculus	-0.0108829	-0.391728	NA	NA	NA	NA
Bohuslan	Melilotus sulcatus	-0.0108829	-0.391728	NA	NA	NA	NA
Bohuslan	Melilotus wolgicus	-0.0108829	-0.391728	5.88875	23.5	0	0
Bohuslan	Mentha aquatica	0.000594595	0.31849	7.52721	25.02	5	0
Bohuslan	Mentha arvensis	-0.00353153	0.489839	6.29146	34.36	3	0
Bohuslan	Mentha longifolia	-0.000216216	0.257296	6.87697	24.84	0	0
Bohuslan	Menyanthes trifoliata	-0.0114775	0.196379	4.99525	36.26	4	0
Bohuslan	Mercurialis annua	-0.00396396	-0.198315	6.60227	30.78	0	0
Bohuslan	Mercurialis perennis	-0.00403604	-0.459928	7.15097	25.22	0	7
Bohuslan	Mertensia maritima	-0.0122703	-1.05928	7.97206	19.16	0	0
Bohuslan	Mesembryanthemum nodiflorum	-0.0108829	-0.391728	NA	NA	NA	NA
Bohuslan	Milium effusum	-0.00207207	-0.241311	5.36406	35.96	1	7
Bohuslan	Mimulus guttatus	0.00410811	0.836391	6.4132	32.1	6	0
Bohuslan	Misopates orontium	-0.000108108	0.319502	7.52824	29.665	0	0
Bohuslan	Moehringia trinervia	-0.0047027	0.396931	6.43712	34.14	0	7
Bohuslan	Molinia caerulea	-0.00291892	0.899349	5.32839	36.1	6	2
Bohuslan	Moneses uniflora	-0.00554955	-0.89206	3.17562	36.16	0	8
Bohuslan	Monotropa hypopitys	-0.00365766	-0.220392	6.14237	33.84	0	10
Bohuslan	Montia fontana	-0.0104685	-1.37616	5.08156	35.05	6	0
Bohuslan	Muscari botryoides	0.0041982	1.65811	6.53418	29.76	0	0
Bohuslan	Myagrum perfoliatum	-0.0323784	-0.841729	7.85796	21.82	NA	NA
Bohuslan	Myosotis arvensis	-0.00257658	0.651585	6.12907	36.26	0	0
Bohuslan	Myosotis discolor	0.000792793	0.500319	6.84278	29.04	6	0
Bohuslan	Myosotis laxa	-0.00657658	0.161007	6.33863	33.8	6	0
Bohuslan	Myosotis ramosissima	-0.00715315	-0.15575	6.71852	28.64	3	0
Bohuslan	Myosotis scorpioides	-0.000576577	-0.113259	6.46926	35.7	3	0
Bohuslan	Myosotis stricta	-5.40541e-05	0.182428	6.37806	33.105	3	0
Bohuslan	Myosotis sylvatica	0.00392793	1.12973	6.41152	34.325	0	0
Bohuslan	Myosoton aquaticum	-0.0134775	-1.1623	6.71303	35	0	0
Bohuslan	Myosurus minimus	-0.00311712	-0.312954	6.6575	31.28	3	0
Bohuslan	Myrica gale	-0.0133514	-0.263812	6.21187	33.46	5	0
Bohuslan	Myriophyllum alterniflorum	-0.00409009	-0.420684	5.635	35.5	0	0
Bohuslan	Myriophyllum spicatum	-0.000504505	0.265157	6.68814	29.92	3	0
Bohuslan	Myriophyllum verticillatum	-0.00342342	-0.570816	6.24588	33.725	0	0
Bohuslan	Myrrhis odorata	1.8018e-05	0.149375	6.52906	29.345	0	0
Bohuslan	Najas marina	-0.0115495	-0.391728	6.46708	24.42	7	0
Bohuslan	Nardus stricta	-0.00654054	0.38646	5.5642	35.98	10	0
Bohuslan	Narthecium ossifragum	-0.00553153	-0.409478	6.36547	28.965	6	0
Bohuslan	Nemophila menziesii	-0.00261261	0.257296	6.88104	29.44	NA	NA
Bohuslan	Neottia cordata	-0.00565766	-0.674856	2.92054	36.8	1	5
Bohuslan	Neottia nidus-avis	-0.00284685	-0.431098	6.48371	28.82	0	10
Bohuslan	Neottia ovata	-0.00140541	-0.0450198	5.0707	34.52	2	5
Bohuslan	Nepeta cataria	-0.00857658	-2.1304	6.79441	27.9	0	0
Bohuslan	Nepeta grandiflora	-0.000288288	0.206947	7.19271	22.9	0	0
Bohuslan	Neslia paniculata	-0.0114234	-2.34383	6.90055	24.485	0	0
Bohuslan	Nicandra physalodes	0.00556757	1.38251	7.39673	29.6	0	0
Bohuslan	Nicotiana alata	0.00403604	0.560245	7.33181	27.92	NA	NA
Bohuslan	Nicotiana rustica	-0.0108829	-0.391728	7.31458	21.6	NA	NA
Bohuslan	Nigella damascena	0.00744144	1.01529	7.7574	23.08	0	0
Bohuslan	Noccaea caerulescens	0.00254054	0.728826	5.29144	36.025	3	0
Bohuslan	Nuphar lutea	-0.00706306	-0.470405	5.58843	35.76	0	0
Bohuslan	Nymphaea alba	-0.00416216	0.0015433	5.8112	35.86	0	0
Bohuslan	Nymphoides peltata	-0.00425225	-0.62205	7.01625	24.3	0	0
Bohuslan	Odontites litoralis	-0.00771171	-1.20637	6.70559	27.6	10	0
Bohuslan	Odontites vernus	-0.0118018	-2.52799	6.99128	25.08	3	0
Bohuslan	Odontites vulgaris	0.00661261	2.2482	6.70163	29.48	2	0
Bohuslan	Oenanthe aquatica	-0.00848649	-1.04378	6.37919	27.62	0	0
Bohuslan	Oenothera biennis	0.00036036	0.178334	7.01402	27.485	0	0
Bohuslan	Oenothera indecora	-0.0493874	-0.391728	NA	NA	NA	NA
Bohuslan	Oenothera laciniata	-0.0108829	-0.391728	8.11333	18.52	NA	NA
Bohuslan	Oenothera muricata	0.00663063	2.59147	7.18095	26.6	NA	NA
Bohuslan	Oenothera stricta	-0.00981982	-0.391728	8.36167	17.36	NA	NA
Bohuslan	Ononis spinosa	-0.00754955	-0.535421	7.71357	27.72	10	0
Bohuslan	Onopordum acanthium	-0.00246847	-0.401743	7.61957	26.78	0	0
Bohuslan	Ophioglossum vulgatum	-0.00196396	-0.13867	6.57403	31.4	10	0
Bohuslan	Orchis mascula	0.00277477	0.89965	7.37284	25.42	4	1
Bohuslan	Origanum vulgare	-0.00378378	-0.422919	6.88267	28.1	3	1
Bohuslan	Ornithogalum umbellatum	0.00299099	0.898087	7.31892	28.065	1	0
Bohuslan	Ornithopus perpusillus	-0.0121081	-0.391728	7.77553	25.96	0	0
Bohuslan	Ornithopus sativus	-0.00893694	-1.1623	6.855	19.74	NA	NA
Bohuslan	Orthilia secunda	-0.00385586	-0.0583232	5.00761	36.26	1	5
Bohuslan	Osmunda regalis	-0.00165766	0.427594	6.74536	24.52	0	0
Bohuslan	Oxalis acetosella	-0.0047027	0.44563	5.90425	34.06	1	5
Bohuslan	Oxalis corniculata	-1.8018e-05	0.212248	7.22623	24.865	0	0
Bohuslan	Oxalis stricta	0.00302703	0.784503	7.20668	28	0	0
Bohuslan	Oxybasis glauca	-0.00699099	-1.16039	7.19998	27.92	4	0
Bohuslan	Oxybasis rubra	-0.00176577	-0.289301	6.97634	30.62	4	0
Bohuslan	Oxybasis urbica	-0.000522523	0.257296	6.78211	27.34	0	0
Bohuslan	Panicum capillare	0.00409009	0.854989	7.52974	26.94	0	0
Bohuslan	Panicum miliaceum	0.000864865	0.212904	7.21805	26.48	0	0
Bohuslan	Papaver argemone	-0.0045045	-0.415643	7.6609	26.46	0	0
Bohuslan	Papaver croceum	0.00448649	1.03107	3.76085	34.98	0	0
Bohuslan	Papaver dubium	0.0014955	0.427547	6.98138	29.58	0	0
Bohuslan	Papaver rhoeas	0.00414414	1.15119	7.56788	28	0	0
Bohuslan	Papaver somniferum	0.000936937	0.273079	6.95782	29.68	0	0
Bohuslan	Paris quadrifolia	-0.00484685	-0.260325	5.17708	36.06	0	5
Bohuslan	Parnassia palustris	-0.00956757	-1.55005	3.74684	36.14	6	0
Bohuslan	Parthenocissus inserta	0.00722523	2.16025	7.12914	27.645	0	0
Bohuslan	Pastinaca sativa	0.00405405	1.1089	6.91599	28.36	0	0
Bohuslan	Pedicularis palustris	-0.0162523	-2.06431	3.55672	35.82	8	0
Bohuslan	Pedicularis sylvatica	-0.010955	-1.2406	6.55532	28.12	8	0
Bohuslan	Persicaria amphibia	-0.00717117	-0.237462	6.68725	32.94	0	0
Bohuslan	Persicaria hydropiper	-0.00437838	0.282831	6.51468	31.1	2	0
Bohuslan	Persicaria lapathifolia	-0.00563964	0.232284	6.28154	35.3	3	0
Bohuslan	Persicaria maculosa	-0.00288288	0.520007	6.67426	32.66	0	0
Bohuslan	Persicaria minor	-0.00610811	-0.942103	6.8813	27.6	0	0
Bohuslan	Persicaria orientalis	-0.00477477	-0.391728	6.73897	22.24	NA	NA
Bohuslan	Petasites hybridus	0.00313514	0.765585	6.79979	30.705	3	0
Bohuslan	Petasites spurius	-0.00852252	-0.391728	8.17335	20.6	0	0
Bohuslan	Petrorhagia saxifraga	-0.0108829	-0.391728	7.03557	23.86	2	0
Bohuslan	Petunia integrifolia	-0.0162162	-0.841729	6.545	20.24	NA	NA
Bohuslan	Peucedanum ostruthium	-0.00320721	-0.453401	5.53891	34.42	0	3
Bohuslan	Peucedanum palustre	-0.00562162	0.455896	6.02999	36.2	5	0
Bohuslan	Phacelia tanacetifolia	0.00144144	0.463272	7.16146	30.4	NA	0
Bohuslan	Phalaris angusta	-0.0493874	-0.391728	NA	NA	NA	NA
Bohuslan	Phalaris arundinacea	-0.0027027	0.533092	6.17297	35.86	3	1
Bohuslan	Phalaris brachystachys	-0.0108829	-0.391728	NA	NA	NA	NA
Bohuslan	Phalaris canariensis	-0.00389189	-0.612745	6.57545	30.8	0	0
Bohuslan	Phalaris paradoxa	-0.0173333	-1.1623	6.91167	20.08	NA	NA
Bohuslan	Phedimus aizoon	0.00554955	1.62207	6.34597	28.26	0	0
Bohuslan	Phedimus hybridus	0.00495495	1.71063	6.38476	28.48	0	0
Bohuslan	Phedimus spurius	0.00540541	1.58593	6.42397	29.785	2	0
Bohuslan	Phegopteris connectilis	-0.00830631	0.497307	5.49418	36.1	0	3
Bohuslan	Phleum arenarium	-0.0032973	0.137661	7.97812	23.82	0	0
Bohuslan	Phleum phleoides	-0.00753153	-1.40826	6.50581	26.16	6	0
Bohuslan	Phleum pratense	-0.00272072	0.651585	6.05679	36.1	6	0
Bohuslan	Phoenix dactylifera	-0.000162162	0.257296	7.45949	22.9	NA	NA
Bohuslan	Phragmites australis	-0.00747748	0.706579	6.16404	36.26	3	0
Bohuslan	Physalis alkekengi	-0.000630631	0.137661	7.28201	24.64	NA	NA
Bohuslan	Physalis peruviana	0.0092973	2.00521	6.97972	29.68	0	0
Bohuslan	Physalis pubescens	-0.0115495	-0.391728	NA	NA	NA	NA
Bohuslan	Phyteuma nigrum	-0.00416216	-0.126776	6.14374	29	0	0
Bohuslan	Phyteuma spicatum	-0.00394595	-0.391728	7.05032	24.18	0	0
Bohuslan	Picea abies	0.00264865	1.20585	5.62964	36.26	0	8
Bohuslan	Pilosella aurantiaca	0.00423423	1.43319	6.2736	35	0	0
Bohuslan	Pilosella cymosa	0.00479279	1.74253	5.67742	36.06	3	0
Bohuslan	Pilosella lactucella	0.0036036	1.06663	5.95089	35.1	6	0
Bohuslan	Pilosella officinarum	0.0148468	3.94251	6.4198	34.86	6	0
Bohuslan	Pilularia globulifera	-0.00540541	-0.867643	7.06075	28.405	3	0
Bohuslan	Pimpinella anisum	-0.00724324	-1.40826	6.665	18.18	NA	NA
Bohuslan	Pimpinella major	-0.0165225	-0.841729	7.0511	24.04	2	0
Bohuslan	Pimpinella saxifraga	-0.0023964	0.747128	6.3215	33.7	6	1
Bohuslan	Pinguicula vulgaris	-0.0120541	-1.35886	3.70248	36.26	6	0
Bohuslan	Pinus sylvestris	0.00252252	1.35511	5.43438	36.26	0	5
Bohuslan	Pisum sativum	0.00403604	1.06019	6.58567	28.7	NA	NA
Bohuslan	Plantago arenaria	0.00918919	1.53013	6.78704	29.405	0	0
Bohuslan	Plantago coronopus	-0.0027027	-0.183625	8.01976	22.98	5	0
Bohuslan	Plantago lanceolata	0.00392793	1.60918	6.66251	35.16	4	0
Bohuslan	Plantago major	0.00888288	2.17077	6.1161	36.26	1	0
Bohuslan	Plantago maritima	9.00901e-05	0.276951	7.16888	31.38	5	0
Bohuslan	Plantago media	-0.00735135	-0.667544	5.84391	35.1	10	0
Bohuslan	Plantago uniflora	-0.0052973	-0.569702	6.36285	34.36	2	0
Bohuslan	Platanthera bifolia	-0.012	-0.650564	5.74897	35.36	4	4
Bohuslan	Platanthera chlorantha	0.00286486	0.602454	6.50258	26.04	1	2
Bohuslan	Poa alpina	0.00279279	0.730443	2.47995	36.02	4	0
Bohuslan	Poa annua	0.00535135	1.63527	5.95256	36.26	1	0
Bohuslan	Poa bulbosa	1.8018e-05	0.560245	7.48338	24.9	4	0
Bohuslan	Poa chaixii	-0.00263063	-0.317109	6.84046	27.38	0	6
Bohuslan	Poa compressa	-0.00212613	0.42302	6.48621	32.74	3	0
Bohuslan	Poa glauca	-0.0115495	-0.391728	1.15048	33.48	0	0
Bohuslan	Poa nemoralis	-0.000990991	0.809041	6.05914	36.06	2	5
Bohuslan	Poa palustris	0.000576577	0.221405	5.82789	35.3	3	0
Bohuslan	Poa pratensis	0.00951351	2.40284	5.86056	36.26	5	2
Bohuslan	Poa remota	0.00216216	0.760545	4.35333	32.8	1	4
Bohuslan	Poa supina	-0.00461261	-0.801891	5.5613	33.37	3	0
Bohuslan	Poa trivialis	-0.00387387	0.327227	6.11555	36.26	4	0
Bohuslan	Polemonium caeruleum	0.00540541	2.01256	5.05104	35.78	3	2
Bohuslan	Polycarpon tetraphyllum	-0.0108829	-0.391728	NA	NA	NA	NA
Bohuslan	Polygala vulgaris	-0.00810811	-0.0296031	6.37645	28.68	7	1
Bohuslan	Polygonatum multiflorum	-0.00104505	-0.0559895	7.10834	27.5	0	7
Bohuslan	Polygonatum odoratum	-0.00454054	-0.179955	6.28032	33.7	2	4
Bohuslan	Polygonatum verticillatum	-0.0030991	-0.188247	4.47023	34.72	1	6
Bohuslan	Polygonum aviculare	-0.000342342	0.956602	6.33184	36.16	1	0
Bohuslan	Polygonum bellardii	-0.0173333	-1.1623	NA	NA	NA	NA
Bohuslan	Polygonum oxyspermum	-0.00691892	-0.830225	8.12646	21.12	0	0
Bohuslan	Polypodium vulgare	0.0072973	2.08916	6.18093	35.94	0	5
Bohuslan	Polypogon monspeliensis	-0.00511712	-0.415643	6.93967	28.16	NA	NA
Bohuslan	Polypogon viridis	-0.0108829	-0.391728	NA	NA	NA	NA
Bohuslan	Polystichum aculeatum	-0.0121081	-0.391728	6.57998	23.6	0	7
Bohuslan	Polystichum lonchitis	-0.00497297	-0.391728	1.90999	33.54	0	6
Bohuslan	Populus alba	0.00385586	1.35658	7.49716	24.5	0	0
Bohuslan	Populus nigra	0.00526126	1.62207	7.42301	24.3	0	0
Bohuslan	Populus tremula	-0.00279279	1.08104	6.0688	36.26	0	6
Bohuslan	Portulaca oleracea	0.000846847	0.427594	7.84531	23.24	NA	NA
Bohuslan	Potamogeton alpinus	-0.00369369	-0.565126	5.08	35	0	0
Bohuslan	Potamogeton berchtoldii	-0.00338739	-0.426081	6.13815	35	0	0
Bohuslan	Potamogeton compressus	-0.010036	-0.0671192	5.96112	31.98	0	0
Bohuslan	Potamogeton crispus	-0.00367568	-0.0527954	6.81539	26.36	0	0
Bohuslan	Potamogeton friesii	-0.000738739	0.257296	6.45959	28.42	0	0
Bohuslan	Potamogeton gramineus	-0.00209009	-0.263269	5.25389	35.14	0	0
Bohuslan	Potamogeton lucens	-0.0102162	-0.391728	6.46546	30.32	0	0
Bohuslan	Potamogeton natans	-0.00533333	-0.0109594	6.03959	36.06	0	0
Bohuslan	Potamogeton obtusifolius	0.0021982	0.633564	6.16215	31.9	0	0
Bohuslan	Potamogeton perfoliatus	-0.00517117	-0.656956	5.62936	35.1	3	0
Bohuslan	Potamogeton polygonifolius	-0.00398198	-0.192729	6.34032	27.76	3	0
Bohuslan	Potamogeton praelongus	-0.000288288	0.182015	5.66578	35.52	0	0
Bohuslan	Potentilla anglica	-0.0258919	-0.391728	7.27598	25.72	4	0
Bohuslan	Potentilla argentea	0.00145946	1.16747	6.21257	34.7	2	0
Bohuslan	Potentilla crantzii	-0.00491892	-0.490115	4.36649	36.025	3	0
Bohuslan	Potentilla erecta	-0.00104505	1.28538	5.72191	36.26	7	5
Bohuslan	Potentilla intermedia	0.000324324	0.144701	6.55893	29.06	0	0
Bohuslan	Potentilla norvegica	-0.00185586	-0.240683	5.51511	35.6	0	0
Bohuslan	Potentilla recta	-0.00266667	-0.278008	7.01927	26.82	0	0
Bohuslan	Potentilla reptans	-0.000576577	0.0567438	6.76609	29.68	5	0
Bohuslan	Potentilla thuringiaca	-3.6036e-05	0.336072	4.95374	34.18	4	0
Bohuslan	Potentilla verna	0.000774775	0.491396	6.65046	27.72	6	0
Bohuslan	Poterium sanguisorba	0.00466667	1.20225	7.33429	27.82	3	0
Bohuslan	Primula veris	-0.00045045	0.253174	6.44851	32.74	5	3
Bohuslan	Prunella vulgaris	-0.00288288	0.746905	6.05171	35.46	3	0
Bohuslan	Prunus avium	0.00655856	1.50941	6.67514	25.9	0	4
Bohuslan	Prunus cerasifera	0.00286486	0.760545	7.66156	23.48	0	0
Bohuslan	Prunus cerasus	0.00383784	1.20265	6.55377	30.76	0	0
Bohuslan	Prunus domestica	0.0030991	0.864083	6.62334	25.725	0	0
Bohuslan	Prunus padus	-0.00356757	0.233798	5.79654	35.9	1	1
Bohuslan	Prunus spinosa	-0.0076036	-0.209769	7.16072	27.44	2	1
Bohuslan	Pseudofumaria lutea	0.00634234	2.38632	7.39726	28.12	0	0
Bohuslan	Pseudorchis albida	-0.00661261	-0.841729	5.16707	32.48	7	3
Bohuslan	Pteridium aquilinum	-0.00884685	0.321694	6.20729	34.36	1	7
Bohuslan	Puccinellia capillaris	-0.0072973	-0.726243	6.92673	30.08	5	0
Bohuslan	Puccinellia distans	-0.00859459	-1.19211	6.3239	30.72	3	0
Bohuslan	Puccinellia maritima	-0.00358559	-0.239958	7.81909	22.1	10	0
Bohuslan	Pulsatilla vulgaris	0.000108108	0.474536	6.7511	27.46	10	0
Bohuslan	Pyrola chlorantha	-0.00520721	-0.582134	5.47878	35.94	0	10
Bohuslan	Pyrola media	-0.00385586	-0.523854	5.15177	35.9	1	7
Bohuslan	Pyrola minor	-0.00468468	-0.0638607	4.76964	36.025	1	4
Bohuslan	Pyrola rotundifolia	-0.00327928	-0.402472	4.8476	35.8	2	4
Bohuslan	Pyrus communis	0.000666667	0.188372	6.94862	25.72	1	1
Bohuslan	Quercus petraea	-0.00315315	-0.141258	7.00086	24.92	0	6
Bohuslan	Quercus robur	-0.00493694	0.50418	6.64395	30.94	0	5
Bohuslan	Quercus rubra	0.00414414	1.5448	7.49503	25.36	NA	NA
Bohuslan	Radiola linoides	-0.0111892	-1.30573	7.38833	25.1	6	0
Bohuslan	Ranunculus acris	0.00210811	1.51275	5.64858	36.26	7	1
Bohuslan	Ranunculus aquatilis	-0.00758559	-1.02432	6.56876	34.3	0	0
Bohuslan	Ranunculus arvensis	-0.0108829	-0.391728	7.72921	23.34	0	0
Bohuslan	Ranunculus auricomus	-0.00574775	0.277017	5.83518	36.26	NA	NA
Bohuslan	Ranunculus bulbosus	-0.00403604	-0.413688	6.66938	25.5	6	0
Bohuslan	Ranunculus flammula	-0.00504505	0.783988	6.53523	34.36	6	0
Bohuslan	Ranunculus hederaceus	-0.00590991	-0.391728	8.21568	21.345	0	0
Bohuslan	Ranunculus illyricus	-0.00583784	-0.391728	7.87488	20.96	7	0
Bohuslan	Ranunculus lingua	-0.00396396	-0.298021	6.3049	29.92	1	0
Bohuslan	Ranunculus peltatus	-0.00657658	-1.24668	5.48214	35.28	0	0
Bohuslan	Ranunculus polyanthemos	-0.00675676	-0.836429	6.29088	31.06	7	3
Bohuslan	Ranunculus repens	-0.00115315	1.01333	5.83581	36.26	4	0
Bohuslan	Ranunculus reptans	-0.00396396	-0.340609	4.81491	35.5	0	0
Bohuslan	Ranunculus sardous	-0.00499099	-1.35372	7.9897	21.08	4	0
Bohuslan	Ranunculus sceleratus	-0.00437838	-0.184472	6.87491	31.08	3	0
Bohuslan	Raphanus raphanistrum	-0.0094955	-1.0887	6.05954	32.38	0	0
Bohuslan	Raphanus sativus	0.0030991	0.874985	7.033	28.14	0	0
Bohuslan	Rapistrum rugosum	-0.0103243	-0.415643	6.24871	23.88	0	0
Bohuslan	Reseda alba	5.40541e-05	0.336072	7.38935	26.2	0	0
Bohuslan	Reseda lutea	0.00100901	0.489042	7.25252	28.3	0	0
Bohuslan	Reseda luteola	0.00405405	0.854989	7.93821	27.04	0	0
Bohuslan	Reynoutria japonica	0.00578378	2.15397	7.00859	29.98	0	0
Bohuslan	Reynoutria sachalinensis	0.0050991	2.27226	7.07809	25.02	0	1
Bohuslan	Rhamnus cathartica	-0.0052973	-0.537572	6.55528	25.34	3	2
Bohuslan	Rhinanthus angustifolius	-0.0112793	-1.38462	6.239	35.16	7	0
Bohuslan	Rhinanthus minor	-0.00454054	0.241112	5.24711	36.14	8	0
Bohuslan	Rhodiola rosea	-0.000468468	0.0601069	0.620021	35.26	0	0
Bohuslan	Rhododendron tomentosum	-0.00108108	0.233661	5.00612	36.1	0	0
Bohuslan	Rhynchospora alba	-0.00418018	-0.201722	5.64962	35.08	5	0
Bohuslan	Rhynchospora fusca	-0.00583784	-0.675915	6.10334	33.46	6	0
Bohuslan	Ribes alpinum	0.00454054	1.83199	6.13203	33.62	0	7
Bohuslan	Ribes nigrum	0.00581982	1.80481	5.97651	35.025	2	0
Bohuslan	Ribes rubrum	0.00700901	2.6546	5.96618	35.22	0	0
Bohuslan	Ribes spicatum	-0.00385586	-0.618314	3.86104	35.325	2	1
Bohuslan	Ribes uva-crispa	-0.00322523	0.297864	6.53528	32.2	0	4
Bohuslan	Ricinus communis	-0.00136937	0.206947	7.14204	26.96	NA	NA
Bohuslan	Rorippa amphibia	-0.0258919	-0.391728	7.22398	23.2	0	0
Bohuslan	Rorippa palustris	-0.00459459	-0.451245	5.79408	35.64	2	0
Bohuslan	Rorippa sylvestris	0.0016036	0.400771	6.85431	31.48	0	0
Bohuslan	Rosa inodora	0.0025045	0.578524	8.17667	21.48	3	0
Bohuslan	Rosa majalis	0.00221622	0.852596	4.58315	35.7	3	2
Bohuslan	Rosa rubiginosa	0.0027027	0.762158	7.4064	25.08	3	0
Bohuslan	Rosa rugosa	0.00753153	1.81884	6.67501	32.56	0	0
Bohuslan	Rosa sherardii	0.00189189	0.653697	6.78503	25.18	4	1
Bohuslan	Rosa spinosissima	0.00475676	1.56715	6.34796	31.52	0	0
Bohuslan	Rubus arcticus	-0.0245405	-0.391728	1.54797	35.4	2	2
Bohuslan	Rubus chamaemorus	-0.00603604	-0.28381	4.34602	35.9	3	0
Bohuslan	Rubus idaeus	0.00437838	1.71311	5.94799	36.26	0	3
Bohuslan	Rubus saxatilis	-0.00899099	-0.0218144	5.10076	36.26	1	5
Bohuslan	Rubus sect. Caesii	-0.00281081	-0.245419	7.38245	29.08	NA	NA
Bohuslan	Rubus sect. Corylifolii	-0.00515315	-0.389607	7.70024	25.28	0	0
Bohuslan	Rubus sect. Rubus	-0.00783784	0.546483	7.24927	28.5	NA	NA
Bohuslan	Rudbeckia hirta	0.00277477	0.689726	7.52546	23.785	NA	NA
Bohuslan	Rudbeckia laciniata	0.00374775	0.854989	6.47503	25.36	3	0
Bohuslan	Rumex acetosa	0.00686486	1.79181	5.75491	36.26	5	1
Bohuslan	Rumex acetosella	0.00857658	2.15468	5.86398	36.26	2	0
Bohuslan	Rumex altissimus	-0.0108829	-0.391728	NA	NA	NA	NA
Bohuslan	Rumex aquaticus	-0.00140541	0.00627341	4.83146	35.14	0	0
Bohuslan	Rumex bucephalophorus	-0.0108829	-0.391728	NA	NA	NA	NA
Bohuslan	Rumex crispus	0.00412613	1.24616	6.73771	33.96	2	0
Bohuslan	Rumex hydrolapathum	0.00140541	0.363298	6.91815	25.38	0	0
Bohuslan	Rumex longifolius	-0.00414414	0.371813	5.55744	36	0	0
Bohuslan	Rumex maritimus	-0.00479279	-0.993911	7.50102	28.04	8	0
Bohuslan	Rumex obovatus	-0.0167748	-0.841729	NA	NA	NA	NA
Bohuslan	Rumex obtusifolius	-0.000216216	-0.00624796	6.80009	30.04	1	1
Bohuslan	Rumex paraguayensis	-0.00434234	-0.391728	NA	NA	NA	NA
Bohuslan	Rumex sanguineus	-0.000846847	0.206947	8.08477	21.58	0	3
Bohuslan	Rumex thyrsiflorus	0.00277477	0.831724	7.65175	30.14	2	0
Bohuslan	Rumex triangulivalvis	-0.00335135	-0.126776	7.27548	22.02	0	0
Bohuslan	Ruppia cirrhosa	-0.00308108	-0.415082	7.6261	23.64	10	0
Bohuslan	Ruppia maritima	-0.00605405	-0.596782	7.49019	23.88	10	0
Bohuslan	Sagina maritima	-0.00684685	-1.02388	7.74329	24.68	4	0
Bohuslan	Sagina nodosa	-0.00998198	-0.909863	6.81479	35.16	6	0
Bohuslan	Sagina procumbens	0.000918919	1.26196	5.79825	36.14	1	0
Bohuslan	Sagina subulata	-0.0102342	-0.669532	7.70391	24.645	0	0
Bohuslan	Sagittaria sagittifolia	-0.00463063	-0.560503	6.4527	29.305	3	0
Bohuslan	Salix alba	0.00333333	0.912842	7.52521	27.88	0	0
Bohuslan	Salix aurita	0.00367568	1.35562	5.89497	35.84	5	0
Bohuslan	Salix caprea	0.00122523	1.15245	5.57017	36.26	0	4
Bohuslan	Salix cinerea	0.00335135	1.18598	6.36133	32.92	5	0
Bohuslan	Salix dasyclados	0.000684685	0.336072	7.30213	24.42	0	0
Bohuslan	Salix euxina	-0.00198198	-0.392661	6.7776	30.93	0	0
Bohuslan	Salix hastata	-0.0029009	-0.126776	1.50808	35.05	6	0
Bohuslan	Salix lapponum	-0.00884685	-0.415643	1.55819	34.88	4	2
Bohuslan	Salix myrsinifolia	-0.00295495	-0.200383	5.1769	35.86	3	1
Bohuslan	Salix pentandra	-0.00234234	0.177071	5.53261	35.24	3	0
Bohuslan	Salix purpurea	-0.00221622	-0.248516	7.2409	26.48	1	0
Bohuslan	Salix repens	0.0036036	1.29191	6.25204	33.44	8	0
Bohuslan	Salix starkeana	-0.00875676	-0.841729	1.56258	36	2	8
Bohuslan	Salix triandra	-0.00722523	-0.126776	4.19925	32.98	0	0
Bohuslan	Salix viminalis	0.0034955	1.07161	7.28092	29.6	0	0
Bohuslan	Salvia pratensis	-0.0162523	-0.391728	7.22111	27.12	5	0
Bohuslan	Salvia verticillata	-0.00695495	-0.829958	7.73767	21.82	0	0
Bohuslan	Sambucus nigra	0.0043964	1.03736	7.27561	29.24	1	2
Bohuslan	Sambucus racemosa	0.00601802	1.98311	6.3699	33.38	0	5
Bohuslan	Sanicula europaea	-0.00261261	-0.32351	6.61914	26.7	0	8
Bohuslan	Saponaria officinalis	0.00245045	0.680591	6.63837	35.16	0	0
Bohuslan	Saxifraga granulata	-0.00996396	-0.268555	6.49115	31.04	5	0
Bohuslan	Saxifraga tridactylites	-0.00281081	-0.258001	7.26037	25.36	2	0
Bohuslan	Saxifraga umbrosa	-0.00567568	-0.391728	6.44475	23.94	NA	NA
Bohuslan	Scabiosa columbaria	-0.00126126	0.257296	7.31669	25.2	4	0
Bohuslan	Scandix pecten-veneris	-0.00713514	-0.391728	7.94223	23.32	0	0
Bohuslan	Schedonorus arundinaceus	0.00127928	0.400771	6.77813	29.94	5	0
Bohuslan	Schedonorus giganteus	-0.000684685	-0.120845	7.31699	28.32	0	7
Bohuslan	Schedonorus pratensis	-0.00102703	0.704501	6.18781	35.44	5	0
Bohuslan	Scheuchzeria palustris	-0.00499099	-0.219018	3.72524	35.4	10	0
Bohuslan	Schoenoplectus lacustris	-0.00275676	-0.00369253	6.34226	34.42	0	0
Bohuslan	Schoenoplectus tabernaemontani	-0.00416216	-0.298098	6.79968	30.3	8	0
Bohuslan	Scirpus sylvaticus	-0.00711712	-0.134845	6.19554	33.9	2	0
Bohuslan	Scleranthus annuus	-0.0104685	-0.0580647	6.45009	31.58	2	0
Bohuslan	Scleranthus perennis	-0.0102342	-0.306512	6.89893	29.98	5	0
Bohuslan	Scolymus maculatus	-0.0108829	-0.391728	NA	NA	NA	NA
Bohuslan	Scorzonera hispanica	-0.000198198	0.257296	7.37849	23.82	0	0
Bohuslan	Scorzonera humilis	-0.0112613	0.0993166	6.40357	27.06	6	2
Bohuslan	Scorzoneroides autumnalis	0.00763964	2.10572	5.68322	36.2	5	0
Bohuslan	Scrophularia nodosa	-0.00363964	0.807915	6.50817	32	0	0
Bohuslan	Scutellaria galericulata	-0.00324324	0.700334	6.04762	36.04	2	0
Bohuslan	Secale cereale	0.00376577	1.15729	7.21596	33.7	NA	NA
Bohuslan	Securigera varia	0.0228468	0.560245	7.81616	22.72	0	0
Bohuslan	Sedum acre	-0.0072973	0.389859	6.54319	35.56	1	0
Bohuslan	Sedum album	-0.00124324	-0.035044	6.80672	29.24	2	0
Bohuslan	Sedum anglicum	-0.00255856	-0.244288	7.98524	24.485	0	0
Bohuslan	Sedum annuum	-0.0102342	-0.356944	6.32762	34.465	0	0
Bohuslan	Sedum hispanicum	0.00578378	1.24725	6.97491	25.52	0	0
Bohuslan	Sedum rupestre	-0.00212613	-0.328546	6.84402	31.44	3	1
Bohuslan	Sedum sexangulare	0.000504505	0.319502	6.34814	25.48	4	1
Bohuslan	Selaginella selaginoides	-0.00945946	-0.766618	1.89514	35.4	6	0
Bohuslan	Selinum carvifolia	-0.00632432	-0.84989	6.56838	26.22	10	0
Bohuslan	Senecio leucanthemifolius	-0.00300901	-0.401743	7.71157	31.48	0	0
Bohuslan	Senecio sarracenicus	0.00111712	0.560245	5.97913	34.1	3	0
Bohuslan	Senecio squalidus	0.00183784	0.560245	7.12515	21.34	0	0
Bohuslan	Senecio sylvaticus	-0.00135135	0.824459	6.35341	30.98	0	5
Bohuslan	Senecio viscosus	0.00227027	0.985015	6.50983	32.44	0	0
Bohuslan	Senecio vulgaris	-0.000954955	0.889024	6.52521	34.86	0	0
Bohuslan	Serratula tinctoria	-0.00178378	-0.0502386	7.04856	25.14	9	0
Bohuslan	Sesleria uliginosa	-0.011027	-0.391728	6.58739	30.68	8	0
Bohuslan	Setaria italica	-0.000702703	0.0163389	7.1604	29.68	0	0
Bohuslan	Setaria parviflora	-0.00434234	-0.391728	NA	NA	NA	NA
Bohuslan	Setaria pumila	0.000846847	0.294679	7.34981	24.36	0	0
Bohuslan	Setaria verticillata	-0.0145225	-1.40826	7.45271	22.9	0	0
Bohuslan	Setaria viridis	-0.00369369	-0.711346	7.37237	27.92	0	0
Bohuslan	Sherardia arvensis	-0.00713514	-2.15733	7.87013	23.34	0	0
Bohuslan	Sideritis montana	-0.0108829	-0.391728	NA	NA	NA	NA
Bohuslan	Silene cretica	-0.0108829	-0.391728	NA	NA	NA	NA
Bohuslan	Silene dichotoma	-0.00872072	-4.12224	5.96717	23.64	0	0
Bohuslan	Silene dioica	-0.000738739	0.152991	4.48705	36.14	2	1
Bohuslan	Silene gallica	-0.0167748	-0.841729	6.82875	27.22	NA	NA
Bohuslan	Silene latifolia	-0.00452252	-0.647934	6.69974	33.6	0	0
Bohuslan	Silene noctiflora	-0.00455856	-0.791753	6.98011	31	0	0
Bohuslan	Silene nutans	-0.0050991	-0.409466	6.51218	32.86	4	1
Bohuslan	Silene pendula	-0.0111171	-1.1623	6.39679	25.36	NA	NA
Bohuslan	Silene stricta	-0.00434234	-0.391728	NA	NA	NA	NA
Bohuslan	Silene uniflora	-0.00648649	-0.2934	7.49262	33.44	0	0
Bohuslan	Silene vulgaris	-0.00252252	-0.471404	5.88156	36.26	0	0
Bohuslan	Silybum marianum	-0.00293694	-0.182673	7.34131	26.38	0	0
Bohuslan	Sinapis alba	-0.006	-1.43634	6.91234	29.56	0	0
Bohuslan	Sinapis arvensis	-0.0103063	-0.696722	6.70499	32.82	0	0
Bohuslan	Sisymbrium altissimum	-0.000612613	-0.0527449	7.43926	30.44	0	0
Bohuslan	Sisymbrium irio	-0.0493874	-0.391728	7.00788	23.38	0	0
Bohuslan	Sisymbrium loeselii	-0.00823423	-1.40826	7.18018	26.28	0	0
Bohuslan	Sisymbrium officinale	-0.0069009	-0.829346	7.38098	29.14	0	0
Bohuslan	Sisymbrium orientale	-0.00340541	-0.629406	7.50574	25.48	0	0
Bohuslan	Sisyrinchium montanum	0.00185586	0.760545	7.24173	22.425	4	0
Bohuslan	Sium latifolium	-0.00187387	-0.0923861	6.8533	25.2	2	0
Bohuslan	Solanum americanum	-0.0108829	-0.391728	7.825	17.98	NA	NA
Bohuslan	Solanum capsicoides	-0.00565766	-1.1623	NA	NA	NA	NA
Bohuslan	Solanum diflorum	-0.00434234	-0.391728	8.03778	17.98	NA	NA
Bohuslan	Solanum dulcamara	-0.00401802	0.115947	6.75409	33.4	1	0
Bohuslan	Solanum lycopersicum	0.00479279	1.00462	6.94604	30.56	0	0
Bohuslan	Solanum nigrum	-0.00904505	-1.15928	7.53251	30.64	0	0
Bohuslan	Solanum physalifolium	-0.00940541	-0.841729	7.87572	28.34	0	0
Bohuslan	Solanum pseudocapsicum	-0.0125946	-0.841729	NA	NA	NA	NA
Bohuslan	Solanum rostratum	-0.00369369	-0.391728	7.33417	26.74	NA	NA
Bohuslan	Solanum sarrachoides	-0.0493874	-0.391728	NA	NA	NA	NA
Bohuslan	Solanum sisymbriifolium	-0.0173333	-1.1623	6.76167	20.22	NA	NA
Bohuslan	Solanum triflorum	-0.00567568	-0.391728	NA	NA	NA	NA
Bohuslan	Solanum tuberosum	0.00708108	2.09765	6.52255	31.92	0	0
Bohuslan	Solanum villosum	-0.00774775	-1.77304	7.87683	21.78	0	0
Bohuslan	Solidago canadensis	0.00563964	2.37388	6.53538	30.3	0	0
Bohuslan	Solidago gigantea	0.00556757	2.37428	6.85463	28.06	0	0
Bohuslan	Solidago virgaurea	0.00351351	1.46607	5.34314	36.2	3	7
Bohuslan	Sonchus arvensis	-0.00111712	0.823326	6.45871	33.54	2	0
Bohuslan	Sonchus asper	-0.00457658	0.303443	6.64298	34.86	0	0
Bohuslan	Sonchus oleraceus	-0.00520721	-0.092152	6.76958	32.48	0	0
Bohuslan	Sonchus palustris	0.00371171	1.58151	8.28925	21.82	0	0
Bohuslan	Sorbaria sorbifolia	0.00572973	2.13414	5.77949	35.8	0	0
Bohuslan	Sorbus aria	-0.00661261	-1.63125	7.27785	24.68	0	3
Bohuslan	Sorbus aucuparia	0.00376577	1.68071	6.05682	36.26	2	6
Bohuslan	Sorbus hybrida	0.000198198	0.425233	6.58001	28.48	0	2
Bohuslan	Sorbus intermedia	0.00169369	0.851115	6.53141	32.1	0	2
Bohuslan	Sorbus obtusifolia	-0.000684685	0.0926679	7.4277	20.52	0	0
Bohuslan	Sorbus rupicola	0.00169369	0.464758	7.49286	24.04	0	1
Bohuslan	Sorghum halepense	0.0103063	1.21812	7.38956	27.36	NA	NA
Bohuslan	Sparganium angustifolium	-0.00513514	-0.468461	4.68865	34.94	0	0
Bohuslan	Sparganium emersum	-0.00308108	-0.197928	5.99039	35.12	0	0
Bohuslan	Sparganium erectum	-0.00827027	-0.425946	6.61549	32.7	0	0
Bohuslan	Sparganium glomeratum	-0.00727928	-0.954252	5.66621	31.48	0	0
Bohuslan	Sparganium gramineum	-0.00702703	-0.535275	4.49657	34.765	0	0
Bohuslan	Sparganium natans	-0.00578378	-0.434747	5.56494	35.3	5	0
Bohuslan	Spergula arvensis	-0.00338739	0.429477	6.08712	36.26	0	0
Bohuslan	Spergula morisonii	-0.00527928	-0.0389612	6.55506	30.74	6	0
Bohuslan	Spergularia marina	-0.00974775	-0.523787	7.58502	27.88	10	0
Bohuslan	Spergularia media	-0.00636036	-0.443481	7.91923	23.18	10	0
Bohuslan	Spergularia rubra	-0.00589189	0.182984	6.07977	35.5	2	0
Bohuslan	Spinacia oleracea	0.000702703	0.560245	6.67476	27.7	NA	NA
Bohuslan	Spiraea salicifolia	0.00264865	0.878234	6.03148	31.22	0	0
Bohuslan	Spirodela polyrhiza	0.00210811	0.590239	7.00348	28.18	0	0
Bohuslan	Stachys annua	-0.0111532	-1.1623	6.18875	21.52	NA	NA
Bohuslan	Stachys arvensis	-0.00362162	-0.770222	7.82529	27.26	0	0
Bohuslan	Stachys palustris	-0.000828829	0.666611	6.5462	31.42	3	0
Bohuslan	Stachys sylvatica	-0.00371171	0.0158087	6.38884	32.64	1	3
Bohuslan	Stellaria alsine	-0.0058018	-0.324793	6.30289	34.32	6	0
Bohuslan	Stellaria crassifolia	-0.00953153	-1.60096	4.16564	33.8	7	0
Bohuslan	Stellaria graminea	0.00816216	1.94369	5.84946	36.26	5	1
Bohuslan	Stellaria holostea	0.00127928	0.43272	7.64002	27.6	0	7
Bohuslan	Stellaria longifolia	-0.00163964	0.066056	5.45806	34.44	0	0
Bohuslan	Stellaria media	0.00556757	1.65012	6.11414	36.2	1	0
Bohuslan	Stellaria nemorum	-0.000630631	-0.0433389	5.9207	35.28	2	4
Bohuslan	Stellaria palustris	-0.00300901	-0.38019	6.28347	32.36	5	0
Bohuslan	Stratiotes aloides	0.000126126	0.268592	6.26954	27.66	0	0
Bohuslan	Stuckenia filiformis	-0.0111351	-0.756192	5.27531	33.72	0	0
Bohuslan	Stuckenia pectinata	-0.00551351	-0.58263	6.71285	29.82	3	0
Bohuslan	Suaeda maritima	-0.00369369	-0.290486	7.97824	23.72	10	0
Bohuslan	Suaeda vera	-0.0108829	-0.391728	NA	NA	NA	NA
Bohuslan	Subularia aquatica	-0.00830631	-1.2444	4.63344	34.6	0	0
Bohuslan	Succisa pratensis	-0.00255856	0.676347	6.24029	33.54	10	0
Bohuslan	Symphoricarpos albus	0.00718919	3.45281	6.63127	29.12	0	0
Bohuslan	Symphyotrichum novi-belgii	0.00416216	1.28439	6.66029	28.3	1	0
Bohuslan	Symphytum asperum	0.00131532	0.560245	6.28365	27.88	3	0
Bohuslan	Symphytum officinale	0.00227027	0.723188	6.76496	28.4	1	0
Bohuslan	Syringa vulgaris	0.00981982	4.07863	6.52649	34.06	0	1
Bohuslan	Tagetes patula	0.00911712	1.57771	7.47686	30.545	NA	NA
Bohuslan	Tanacetum balsamita	-0.00664865	-1.24587	6.65367	26.505	0	0
Bohuslan	Tanacetum parthenium	0.000936937	0.218037	6.958	31.84	0	0
Bohuslan	Tanacetum vulgare	-0.00455856	0.135389	5.96179	36.2	1	0
Bohuslan	Taxus baccata	0.00045045	0.244588	7.25954	25.58	0	8
Bohuslan	Teesdalia nudicaulis	-0.00455856	-0.501723	7.33041	25.28	3	0
Bohuslan	Thalictrum flavum	-0.00335135	-0.523811	6.21877	33.94	7	0
Bohuslan	Thalictrum minus	-0.00331532	-0.143512	7.42638	29.06	5	0
Bohuslan	Thalictrum simplex	-0.006	-0.830225	4.31461	34.76	6	1
Bohuslan	Thelypteris palustris	-0.00181982	-0.0941192	6.29726	34.16	5	0
Bohuslan	Thladiantha dubia	-0.012	-0.391728	NA	NA	NA	NA
Bohuslan	Thlaspi arvense	-0.00612613	-0.127963	6.3172	35.26	0	0
Bohuslan	Thymus pulegioides	-0.0027027	-0.317109	6.55366	30.22	4	0
Bohuslan	Thymus serpyllum	-0.00412613	-0.623487	6.75958	30.9	6	0
Bohuslan	Tidestromia lanuginosa	-0.0108829	-0.391728	NA	NA	NA	NA
Bohuslan	Tilia cordata	-0.00554955	-0.0140587	6.57379	31.42	0	4
Bohuslan	Tilia platyphyllos	0.00421622	0.912842	7.12008	24.16	0	2
Bohuslan	Torilis japonica	-0.00855856	-0.790569	7.28376	27.72	0	0
Bohuslan	Trachyspermum ammi	-0.017009	-0.391728	6.34	20.44	NA	NA
Bohuslan	Tragopogon porrifolius	-0.0112973	-0.841729	7.71111	23.06	0	0
Bohuslan	Tragopogon pratensis	0.00158559	0.487828	6.64642	31.64	2	0
Bohuslan	Trichophorum alpinum	-0.00495495	-0.335678	3.48202	36.025	10	0
Bohuslan	Trichophorum cespitosum	-0.00603604	-0.1958	3.75153	35.84	5	0
Bohuslan	Trifolium arvense	-0.00506306	-0.12497	6.76382	30.48	5	0
Bohuslan	Trifolium aureum	-0.00488288	-1.08876	6.27527	31.52	1	0
Bohuslan	Trifolium campestre	-0.00744144	-0.403517	7.44997	26.36	1	0
Bohuslan	Trifolium constantinopolitanum	-0.0102162	-0.391728	NA	NA	NA	NA
Bohuslan	Trifolium dubium	-0.00578378	-0.541374	7.5373	26.76	2	0
Bohuslan	Trifolium fragiferum	-0.00245045	-0.210864	7.53134	24.54	7	0
Bohuslan	Trifolium hybridum	0.000540541	0.759408	6.28316	34.4	0	0
Bohuslan	Trifolium incarnatum	-0.00677477	-0.830225	6.54286	27.48	NA	NA
Bohuslan	Trifolium medium	-0.00459459	0.499129	6.2012	35.16	4	2
Bohuslan	Trifolium pratense	0.00167568	1.18242	5.83215	36.26	6	0
Bohuslan	Trifolium repens	0.00612613	1.90231	5.8123	36.26	6	0
Bohuslan	Trifolium resupinatum	-0.0108829	-0.391728	7.24391	24.6	NA	NA
Bohuslan	Trifolium spadiceum	-0.0117838	-2.34383	4.55157	34.76	3	0
Bohuslan	Trifolium stellatum	-0.0108829	-0.391728	NA	NA	NA	NA
Bohuslan	Triglochin maritima	-0.00837838	-0.505051	7.0411	30.08	7	0
Bohuslan	Triglochin palustris	-0.0160721	-0.862267	5.76442	35.96	10	0
Bohuslan	Tripleurospermum inodorum	-0.00165766	0.606184	6.48226	35.46	0	0
Bohuslan	Tripleurospermum maritimum	0.000126126	0.0172854	5.18454	36.26	3	0
Bohuslan	Tripolium pannonicum	-0.00403604	-0.203324	7.39118	28.48	10	0
Bohuslan	Trisetum flavescens	-0.00572973	-2.29717	6.42711	26.56	2	0
Bohuslan	Trollius europaeus	-0.0056036	-0.616728	5.01193	35.9	7	3
Bohuslan	Tropaeolum majus	0.00711712	1.80805	7.2277	30	NA	NA
Bohuslan	Turritis glabra	-0.00374775	-0.397951	6.34886	34.7	4	0
Bohuslan	Tussilago farfara	-0.00715315	0.353203	5.98133	36.06	0	1
Bohuslan	Typha angustifolia	-0.000972973	-0.048006	6.56951	27.78	0	0
Bohuslan	Typha latifolia	0.00574775	1.38103	6.48303	32.36	3	0
Bohuslan	Ulex europaeus	-0.00562162	-0.415643	7.86995	21.52	10	0
Bohuslan	Ulmus glabra	-0.0018018	0.446825	6.67824	32.3	0	2
Bohuslan	Urtica dioica	0.0045045	1.82028	6.12106	36.06	0	2
Bohuslan	Urtica urens	-0.0190811	-2.50169	6.78386	32.74	0	0
Bohuslan	Utricularia australis	0.00502703	2.44377	6.99344	25.28	0	0
Bohuslan	Utricularia intermedia	-0.00156757	-0.121743	4.64875	35.3	6	0
Bohuslan	Utricularia minor	-0.00234234	-0.224641	4.83219	35.475	10	0
Bohuslan	Utricularia vulgaris	-0.00825225	-1.6989	5.28503	35.5	2	0
Bohuslan	Vaccaria hispanica	-0.00554955	-1.76887	6.81265	28.66	0	0
Bohuslan	Vaccinium microcarpum	-0.00947748	-0.981003	1.41531	34.94	6	0
Bohuslan	Vaccinium myrtillus	-0.00210811	0.84857	5.41654	36.26	1	6
Bohuslan	Vaccinium oxycoccos	-0.01	-0.180044	5.12337	35.625	5	0
Bohuslan	Vaccinium uliginosum	-0.00585586	0.689615	5.34725	36.1	3	3
Bohuslan	Vaccinium vitis-idaea	-0.00378378	0.589808	5.20566	36.635	4	4
Bohuslan	Valeriana officinalis	-0.00201802	-0.349911	6.7092	29.96	0	0
Bohuslan	Valeriana sambucifolia	-0.00371171	0.545852	5.3429	36.12	2	1
Bohuslan	Valerianella dentata	-0.00718919	-0.391728	7.89506	21.56	0	0
Bohuslan	Valerianella locusta	-0.0018018	-0.149284	7.67799	25	1	0
Bohuslan	Verbascum lychnitis	0.00488288	0.925367	7.15629	26.96	0	0
Bohuslan	Verbascum nigrum	9.00901e-05	0.0262274	6.64615	31.42	0	0
Bohuslan	Verbascum phlomoides	0.00338739	1.15444	7.48248	24.76	0	0
Bohuslan	Verbascum phoeniceum	-0.011027	-0.841729	7.16325	27.5	0	0
Bohuslan	Verbascum thapsus	-0.0078018	-0.249505	6.3709	33.62	2	0
Bohuslan	Verbascum virgatum	-0.0493874	-0.391728	6.75639	23.9	0	0
Bohuslan	Verbena bonariensis	0.0135135	1.47877	7.87036	26.66	NA	NA
Bohuslan	Veronica agrestis	-0.0122342	-1.36802	6.44244	31.64	0	0
Bohuslan	Veronica anagallis-aquatica	-0.00801802	-0.391728	6.75744	27.44	0	0
Bohuslan	Veronica arvensis	-0.00491892	0.396931	6.60857	32.56	2	0
Bohuslan	Veronica beccabunga	-0.00398198	-0.417237	6.55345	30.88	2	0
Bohuslan	Veronica catenata	-0.00273874	0.257296	8.09737	24.06	3	0
Bohuslan	Veronica chamaedrys	0.000504505	0.95886	6.15296	36.26	2	3
Bohuslan	Veronica filiformis	0.00459459	1.0899	6.97057	32.82	2	0
Bohuslan	Veronica hederifolia	0.00353153	0.985541	7.3155	27.76	0	1
Bohuslan	Veronica longifolia	-0.00153153	-0.272845	4.78587	35.3	3	1
Bohuslan	Veronica officinalis	0.000738739	1.12215	6.03977	35.8	3	5
Bohuslan	Veronica opaca	-0.00598198	-1.64115	6.39985	26.165	0	0
Bohuslan	Veronica persica	-0.00210811	-0.308314	7.21122	28.5	0	0
Bohuslan	Veronica polita	-0.00326126	-0.445455	7.63685	24.74	0	0
Bohuslan	Veronica scutellata	-0.0116216	-0.353082	6.17982	34.46	6	0
Bohuslan	Veronica serpyllifolia	-0.0047027	0.28834	5.96359	36.26	3	1
Bohuslan	Veronica spicata	-0.000738739	0.206947	7.05216	28.38	5	0
Bohuslan	Viburnum opulus	-0.00533333	0.534195	6.42236	33.78	1	2
Bohuslan	Vicia bithynica	-0.0108829	-0.391728	NA	NA	NA	NA
Bohuslan	Vicia cassubica	-0.00616216	-0.126776	6.60235	25.56	3	3
Bohuslan	Vicia cracca	0.0122342	2.53638	5.93419	36.26	2	0
Bohuslan	Vicia hirsuta	-0.00383784	0.100442	6.70594	29.58	0	0
Bohuslan	Vicia hybrida	-0.0108829	-0.391728	7.28	16.68	NA	NA
Bohuslan	Vicia lathyroides	-0.0027027	-0.290529	7.40304	28.02	6	0
Bohuslan	Vicia lutea	-0.00264865	-0.286304	7.82052	28.14	0	0
Bohuslan	Vicia melanops	-0.0108829	-0.391728	NA	NA	NA	NA
Bohuslan	Vicia narbonensis	-0.0034955	-0.841729	4.33889	27.14	NA	NA
Bohuslan	Vicia pannonica	-0.00659459	-1.69814	7.70722	24.305	0	0
Bohuslan	Vicia peregrina	-0.0108829	-0.391728	NA	NA	NA	NA
Bohuslan	Vicia sativa	-0.00428829	-0.579417	7.1336	29.7	1	0
Bohuslan	Vicia sepium	-0.00108108	0.564058	5.97837	35.56	1	5
Bohuslan	Vicia sylvatica	-0.00452252	-0.528267	5.64935	32.82	0	4
Bohuslan	Vicia tenuifolia	-0.0162162	-0.841729	7.84349	24.74	2	0
Bohuslan	Vicia tetrasperma	-0.00488288	-0.0638607	6.60063	28.38	4	0
Bohuslan	Vicia villosa	-0.00717117	-2.47156	7.21494	28.42	0	0
Bohuslan	Vinca minor	0.00522523	2.32838	6.656	27.9	0	7
Bohuslan	Vincetoxicum hirundinaria	-0.000900901	0.163313	6.83328	25.36	2	2
Bohuslan	Viola arvensis	-0.00953153	-0.256106	6.41389	35.36	0	0
Bohuslan	Viola canina	-0.00565766	0.398343	5.93244	35.84	6	0
Bohuslan	Viola epipsila	-0.00362162	-0.391728	2.27221	35.1	5	2
Bohuslan	Viola hirta	-0.00104505	0.257296	6.63343	25.52	5	0
Bohuslan	Viola mirabilis	-0.00389189	-0.567482	5.67844	33.825	0	6
Bohuslan	Viola odorata	-0.000522523	-0.0805208	7.12072	25.44	0	3
Bohuslan	Viola palustris	-0.00254054	0.900491	5.54827	36.04	5	0
Bohuslan	Viola reichenbachiana	-0.00927928	-0.391728	7.60099	25.24	0	5
Bohuslan	Viola riviniana	-0.00630631	0.537297	6.03638	33.7	1	7
Bohuslan	Viola rupestris	-0.00257658	0.0241144	5.28034	33.1	5	0
Bohuslan	Viola tricolor	0.00135135	1.40242	6.09647	36.2	2	0
Bohuslan	Viscaria alpina	-0.00372973	-0.409065	2.53536	35.4	1	0
Bohuslan	Viscaria vulgaris	-0.0081982	0.219962	6.41082	35.26	5	0
Bohuslan	Viscum album	-0.00027027	0.257296	6.82691	23.74	0	0
Bohuslan	Vitis vinifera	0.00994595	1.15729	7.12627	29.64	NA	NA
Bohuslan	Woodsia ilvensis	-0.010955	-1.03942	5.4006	35.325	0	0
Bohuslan	Xanthium spinosum	-0.00648649	-0.415643	6.98806	22.8	NA	NA
Bohuslan	Xanthium strumarium	0.00544144	1.15729	6.86579	28.2	0	0
Bohuslan	Zannichellia major	-0.00443243	-0.467715	7.15406	21.53	10	0
Bohuslan	Zannichellia palustris	-0.0027027	-0.188247	6.3911	29.82	4	0
Bohuslan	Zea mays	-0.00524324	-0.873237	6.9747	28.12	5	1
Bohuslan	Zostera angustifolia	-0.00409009	-0.786133	7.77135	18.84	10	0
Bohuslan	Zostera marina	-0.00245045	-0.203004	7.66199	23.32	5	0
Bohuslan	Zostera noltii	-0.00376577	-0.701009	8.00441	21.605	10	0
Oland	Acer platanoides	0.00290278	2.459	6.42006	31.44	0	6
Oland	Adonis vernalis	0.00172222	0.34876	7.90015	22.06	7	0
Oland	Aira praecox	-0.00656944	-0.317425	7.73907	24.54	2	0
Oland	Ajuga pyramidalis	-0.00166667	-0.160851	6.16253	33.385	8	2
Oland	Alchemilla vulgaris	-0.00758333	0.257663	5.67975	36.26	NA	NA
Oland	Allium ursinum	0.00213889	0.506353	7.37019	25.18	0	4
Oland	Alnus glutinosa	-0.00363889	0.60716	6.45834	33.84	0	0
Oland	Alopecurus arundinaceus	-0.00681944	-0.243678	6.85351	27.9	7	0
Oland	Alopecurus pratensis	-0.00561111	-0.204993	5.81323	36.1	7	0
Oland	Alyssum alyssoides	-0.0100139	-1.00779	7.482	25.36	2	0
Oland	Anacamptis morio	-0.00227778	0.524703	7.96394	21.64	10	0
Oland	Anacamptis pyramidalis	-0.00629167	-1.12076	NA	NA	7	0
Oland	Anemone sylvestris	0.00320833	0.820799	6.69544	29.8	4	2
Oland	Anthemis arvensis	-0.00945833	-0.892997	6.46507	29.02	0	0
Oland	Anthriscus caucalis	-0.00533333	-0.327704	8.46872	21.58	0	0
Oland	Apera interrupta	-0.004875	-0.572993	8.00446	20.76	0	0
Oland	Arabidopsis thaliana	-0.00229167	0.935465	6.60005	32.6	1	0
Oland	Arctium lappa	-0.00375	0.114024	6.94922	28.22	0	0
Oland	Arctium tomentosum	-0.00404167	0.325025	6.6206	31.42	0	0
Oland	Artemisia maritima	-0.00440278	0.130952	8.10381	22.28	10	0
Oland	Artemisia oelandica	-0.00733333	-0.516872	7.88475	20.96	10	0
Oland	Artemisia rupestris	-0.01825	-1.02516	7.95441	21.46	3	0
Oland	Asplenium viride	-0.00659722	-0.29492	2.66303	35.56	0	0
Oland	Astragalus glycyphyllos	-0.00458333	-0.193288	6.66576	32.08	2	0
Oland	Athyrium filix-femina	-0.00505556	0.016918	5.83332	35.96	1	2
Oland	Atriplex pedunculata	-0.00844444	-0.744625	8.09464	21.63	10	0
Oland	Avenella flexuosa	-0.00433333	0.0809541	5.64956	36.26	2	6
Oland	Baldellia ranunculoides	-0.00586111	-0.389046	7.96351	21.68	3	0
Oland	Berberis vulgaris	-0.000138889	1.2675	6.60564	30.12	1	2
Oland	Berula erecta	0.00231944	1.34121	8.17192	24.16	0	0
Oland	Blysmus rufus	-0.0124167	-2.01545	7.44237	23.96	10	0
Oland	Botrychium lunaria	-0.00594444	-0.777807	4.57073	36.26	5	1
Oland	Brachypodium pinnatum	-0.003875	-0.153525	6.10703	29.58	1	6
Oland	Brachypodium sylvaticum	-0.00197222	0.768253	7.40276	27.72	0	8
Oland	Bromopsis benekenii	0.000708333	0.481265	7.45023	25.3	0	8
Oland	Bupleurum tenuissimum	0.00194444	1.55668	7.88443	22.32	9	0
Oland	Cakile maritima	0.00148611	1.35621	8.03042	28.84	0	0
Oland	Calamagrostis canescens	-0.00634722	-0.790997	5.7975	35.48	2	0
Oland	Caltha palustris	-0.0144722	-0.119016	5.6414	36.26	4	1
Oland	Campanula cervicaria	-0.00458333	-0.707707	6.14035	32.2	3	0
Oland	Campanula latifolia	-0.00301389	-0.205405	6.46389	32.02	1	2
Oland	Cardamine amara	-0.000111111	0.156013	6.35494	33.22	2	1
Oland	Cardamine bulbifera	-0.001375	0.617648	6.83485	30.34	0	8
Oland	Carduus nutans	-0.000763889	0.517078	7.55517	28.86	0	0
Oland	Carex acutiformis	-0.00458333	-1.03113	7.14187	31.08	5	0
Oland	Carex appropinquata	-0.00269444	-0.268368	4.74867	33.84	10	0
Oland	Carex arenaria	-0.00501389	0.0219504	7.81289	24.76	1	2
Oland	Carex canescens	-0.00156944	0.0747023	5.21822	36.025	3	0
Oland	Carex colchica	-0.00165278	0.193444	8.05058	21.34	10	0
Oland	Carex digitata	-0.00213889	-0.0978768	5.6347	34.86	0	8
Oland	Carex distans	-0.00848611	-1.24551	7.76715	24.84	10	0
Oland	Carex echinata	-0.00836111	-1.38503	5.73763	35.84	4	0
Oland	Carex elata	-0.0171389	-0.251917	6.3868	29.78	2	0
Oland	Carex extensa	-0.00663889	-0.783606	6.58487	24.06	7	0
Oland	Carex flava	-0.00430556	-0.554229	4.35389	35.8	9	0
Oland	Carex lasiocarpa	-0.00918056	-1.28687	4.55259	36.025	5	0
Oland	Carex leporina	-0.00356944	-0.253527	6.13933	33.84	3	3
Oland	Carex obtusata	-0.00901389	-0.842559	8.0244	21.46	10	0
Oland	Carex ornithopoda	-0.00190278	-0.00938642	3.93778	34.295	5	2
Oland	Carex pilulifera	-0.000638889	0.385812	6.3144	32.9	4	4
Oland	Carex pulicaris	-0.00873611	-1.26552	6.38904	26.825	10	0
Oland	Carex remota	-0.00251389	-0.0593045	6.92847	26.46	1	0
Oland	Carex riparia	-0.00501389	-0.512299	6.63448	24.96	5	0
Oland	Carex rostrata	-0.00406944	-0.463555	4.96806	36.04	5	0
Oland	Carex sylvatica	-0.005625	-0.418161	7.28699	27.82	0	3
Oland	Carex tomentosa	-0.00240278	0.219411	7.92141	21.06	4	4
Oland	Carex vesicaria	-0.00597222	-0.681694	5.94654	35.86	3	0
Oland	Carex vulpina	-0.00675	-1.50105	6.52716	26.46	5	0
Oland	Carpinus betulus	0.001625	0.502517	7.52915	24.18	0	8
Oland	Catabrosa aquatica	-0.00563889	-1.30187	7.73068	27.52	6	0
Oland	Centaurium erythraea	-0.00644444	-0.263572	7.92689	23.26	5	0
Oland	Centaurium littorale	-0.00697222	-0.102196	7.13799	27.74	9	0
Oland	Centaurium pulchellum	-0.00301389	0.678936	7.56603	24.26	8	0
Oland	Cephalanthera longifolia	-0.00275	-0.00683419	7.68733	23.58	0	8
Oland	Cerastium arvense	-0.00138889	1.08158	6.08723	35.9	1	0
Oland	Chaenorhinum minus	-0.000680556	1.27261	6.50606	32.76	0	0
Oland	Chenopodiastrum hybridum	-0.00284722	0.435263	7.17032	33.76	0	0
Oland	Cichorium intybus	-0.000791667	1.45621	7.53736	30.84	0	0
Oland	Cladium mariscus	-0.00111111	0.73408	7.33955	25.24	5	0
Oland	Coeloglossum viride	-0.00429167	-0.254613	3.00543	35.5	4	6
Oland	Comarum palustre	-0.00266667	-0.0340105	5.27306	36.04	4	0
Oland	Conium maculatum	0.00163889	1.19573	7.15418	27.82	3	0
Oland	Consolida regalis	-0.00408333	0.265073	6.86287	35.02	0	0
Oland	Corydalis cava	0.00133333	0.641501	7.85468	24.72	0	7
Oland	Corynephorus canescens	-0.00801389	-1.07921	7.99559	31.32	7	0
Oland	Cota tinctoria	-0.00709722	-0.157311	6.12099	32.7	1	0
Oland	Cotoneaster niger	-0.00675	-0.861123	6.6863	25	1	3
Oland	Crepis praemorsa	-0.00406944	-0.658612	6.05285	28.865	7	3
Oland	Cuscuta epithymum	-0.00343056	-0.410852	7.43337	25.18	10	0
Oland	Dactylorhiza incarnata	-0.00747222	0.354687	4.8859	36.06	9	0
Oland	Dactylorhiza sambucina	0.000347222	1.30611	6.73406	30.12	5	0
Oland	Daphne mezereum	0.000694444	0.240825	5.1772	35.8	1	3
Oland	Dasiphora fruticosa	-0.00173611	0.238831	7.04473	34.62	7	0
Oland	Drosera rotundifolia	-0.00943056	-1.19835	5.06139	36.025	6	0
Oland	Dryopteris carthusiana	-0.00338889	0.681367	5.88155	36.26	2	4
Oland	Dryopteris expansa	-0.004125	-0.586346	5.11077	35.74	1	5
Oland	Dryopteris filix-mas	-0.0169444	0.179941	6.42359	35.42	0	6
Oland	Echium vulgare	0.00677778	3.05194	7.07829	34.86	0	0
Oland	Eleocharis parvula	-0.0109444	-1.8738	6.42614	28.83	10	0
Oland	Epilobium hirsutum	0.00863889	2.65851	7.38163	26.46	4	0
Oland	Epilobium obscurum	-0.00611111	-1.16462	6.7643	25.2	7	0
Oland	Epilobium parviflorum	-0.00240278	0.926276	7.05683	24.905	3	0
Oland	Epilobium roseum	-0.00344444	-0.506249	7.35477	24.96	0	0
Oland	Epilobium tetragonum	0.00180556	1.8196	8.07676	24.88	0	0
Oland	Epipactis helleborine	-0.00573611	-0.35922	6.55228	31.06	0	6
Oland	Equisetum fluviatile	-0.00616667	0.278828	5.3794	36.26	5	0
Oland	Equisetum hyemale	-0.00131944	0.167027	5.26311	35.42	0	0
Oland	Equisetum pratense	-0.00226389	-0.00683419	5.0287	36.06	1	4
Oland	Equisetum variegatum	-0.00165278	0.301995	3.33205	35.92	6	0
Oland	Eriophorum angustifolium	-0.0133611	-0.32162	5.08457	36.26	7	0
Oland	Eriophorum latifolium	-0.00654167	-1.20672	3.90765	35.4	10	0
Oland	Euphorbia palustris	-0.00819444	-1.10207	7.75786	24.445	5	0
Oland	Festuca polesica	-0.004125	-0.374506	8.12903	21.46	2	0
Oland	Filago arvensis	-0.00573611	-1.01069	6.5253	32.78	0	0
Oland	Frangula alnus	-0.00616667	0.362756	6.20469	35.96	4	4
Oland	Galatella linosyris	-0.00258333	0.1932	7.99965	21.46	0	0
Oland	Galium mollugo	0.001	1.86454	5.93447	36.06	1	0
Oland	Geranium columbinum	0.000513889	1.72013	7.09348	25.22	2	0
Oland	Geranium dissectum	-0.00130556	1.26322	7.73465	25.32	2	0
Oland	Geranium sylvaticum	-0.00281944	-0.169394	4.88249	36.1	4	3
Oland	Globularia vulgaris	-0.000680556	0.405706	7.92403	21.3	0	0
Oland	Glyceria notata	-0.00448611	-0.581741	7.73362	24.64	3	0
Oland	Gnaphalium sylvaticum	-0.00388889	-0.713118	5.4698	36.04	0	1
Oland	Gymnocarpium dryopteris	-0.00598611	-0.952915	5.14974	36.26	0	9
Oland	Gypsophila fastigiata	-0.00613889	-0.428144	7.7281	26.9	1	0
Oland	Hedera helix	0.00313889	2.45917	7.48021	25.4	0	6
Oland	Helichrysum arenarium	-0.00634722	-0.732866	8.07981	23.7	4	0
Oland	Herminium monorchis	-0.0198889	-1.04718	7.46631	18.98	10	0
Oland	Hieracium sect. Hieracium	0.00279167	1.45219	4.92245	36.26	1	7
Oland	Hieracium sect. Vulgata	-0.00127778	0.568996	5.41659	36.2	1	4
Oland	Hippuris vulgaris	-0.000930556	0.478054	4.80029	35.32	0	0
Oland	Holcus lanatus	-0.00244444	0.836196	6.96639	27.72	4	0
Oland	Holcus mollis	-0.00244444	-0.153559	6.43886	34.34	4	4
Oland	Honckenya peploides	0.00261111	1.21217	7.50076	31.3	0	0
Oland	Hottonia palustris	-0.00279167	-0.123137	6.56468	25.44	2	0
Oland	Hylotelephium telephium	-0.00106944	0.865288	6.59358	30.88	1	0
Oland	Hypochaeris radicata	-0.000666667	1.36076	7.24763	26.66	2	0
Oland	Hyssopus officinalis	-0.00225	-0.289398	7.19791	29.68	0	0
Oland	Iris pseudacorus	-0.00731944	0.242573	6.65416	34.26	2	0
Oland	Isatis tinctoria	0.000361111	1.10161	7.50241	28.24	0	0
Oland	Jacobaea vulgaris	-0.00254167	0.481048	7.45639	27.5	3	0
Oland	Jasione montana	-0.00181944	0.116062	6.86002	27.6	3	0
Oland	Juncus bulbosus	-0.00183333	-0.156375	6.2533	35.14	3	0
Oland	Juncus effusus	-0.00202778	0.321406	6.53806	30.84	7	0
Oland	Juncus squarrosus	-0.0116944	-1.92889	6.37496	28.48	7	0
Oland	Kali turgida	-0.00323611	0.249706	8.18089	22.28	0	0
Oland	Koeleria glauca	-0.00254167	-0.113447	8.05044	20.9	0	0
Oland	Lappula squarrosa	-0.00875	-2.08022	7.34498	23	0	0
Oland	Lathraea squamaria	-0.000208333	0.327259	6.44998	26.345	0	7
Oland	Lathyrus linifolius	-0.00209722	-0.190304	6.29362	35.4	4	4
Oland	Lathyrus niger	-0.00341667	-0.505423	6.46918	26.76	0	5
Oland	Lathyrus vernus	-0.00840278	-0.953213	5.72267	33.68	0	8
Oland	Lepidium ruderale	-0.000847222	0.245692	7.16782	30.5	0	0
Oland	Leymus arenarius	-0.000916667	0.711408	6.64461	34.26	0	0
Oland	Lithospermum officinale	-0.000583333	0.838587	7.48167	24.8	2	1
Oland	Logfia minima	-0.00591667	-1.26397	7.38198	25.44	3	0
Oland	Lonicera xylosteum	-0.00229167	0.39713	6.06026	33.9	1	4
Oland	Lotus maritimus	-0.00618056	0.134008	7.79549	23.42	10	0
Oland	Luzula pilosa	-0.00620833	-0.456827	5.50329	36.26	0	9
Oland	Lychnis flos-cuculi	-0.0119722	-1.503	6.33951	32.52	9	0
Oland	Lysimachia europaea	-0.00311111	-0.186813	5.17689	36.26	3	7
Oland	Lysimachia maritima	-0.00929167	-0.263824	7.16983	30.22	7	0
Oland	Lysimachia thyrsiflora	-0.00370833	-0.268368	5.61346	35.475	4	0
Oland	Maianthemum bifolium	-0.0107083	-0.372328	5.46583	36.26	1	8
Oland	Malva alcea	-0.000611111	0.301383	6.87602	27.88	3	0
Oland	Malva sylvestris	1.09034e-18	1.13803	7.83301	28	1	0
Oland	Matricaria chamomilla	-0.00613889	0.210275	6.92977	34.7	0	0
Oland	Melampyrum arvense	-0.00225	0.106178	7.29508	24.62	0	0
Oland	Melampyrum nemorosum	-0.00213889	-0.189787	6.33241	28.8	0	5
Oland	Melampyrum sylvaticum	-0.00634722	-0.801535	4.90138	36.26	1	7
Oland	Melica ciliata	0.000347222	0.764286	7.69056	24.86	2	1
Oland	Melica uniflora	-0.003375	0.125475	7.49004	25.12	0	9
Oland	Milium effusum	-0.00173611	0.243492	5.36406	35.96	1	7
Oland	Monotropa hypopitys	0.000611111	0.531769	6.14237	33.84	0	10
Oland	Myosotis scorpioides	-0.00438889	-0.475158	6.46926	35.7	3	0
Oland	Myrica gale	-0.00731944	-1.07454	6.21187	33.46	5	0
Oland	Myriophyllum alterniflorum	-0.00663889	-1.13267	5.635	35.5	0	0
Oland	Myriophyllum spicatum	0.00308333	1.44026	6.68814	29.92	3	0
Oland	Nardus stricta	-0.00777778	-1.14036	5.5642	35.98	10	0
Oland	Neotinea ustulata	-0.0117361	0.104854	7.97906	21.84	7	0
Oland	Neottia nidus-avis	-0.0035	-0.334324	6.48371	28.82	0	10
Oland	Nepeta cataria	-0.00729167	-2.03487	6.79441	27.9	0	0
Oland	Neslia paniculata	-0.00623611	-1.77408	6.90055	24.485	0	0
Oland	Noccaea perfoliata	0.00476389	2.55538	7.41742	25.36	3	0
Oland	Nymphaea alba	-0.00301389	-0.325826	5.8112	35.86	0	0
Oland	Ononis spinosa	-0.0124167	-0.390881	7.71357	27.72	10	0
Oland	Onopordum acanthium	-0.000958333	0.910468	7.61957	26.78	0	0
Oland	Ophioglossum vulgatum	-0.0123056	-0.233283	6.57403	31.4	10	0
Oland	Ophrys insectifera	-0.00116667	0.978794	6.48639	28.48	10	0
Oland	Orchis militaris	-0.00994444	0.208319	7.96449	22.08	4	2
Oland	Orthilia secunda	-0.0015	0.109503	5.00761	36.26	1	5
Oland	Oxalis acetosella	-0.00677778	-0.627096	5.90425	34.06	1	5
Oland	Oxytropis campestris	-0.0112917	-0.203499	7.54752	25	7	0
Oland	Papaver rhoeas	0.00261111	2.22949	7.56788	28	0	0
Oland	Pedicularis palustris	-0.00711111	-1.4977	3.55672	35.82	8	0
Oland	Persicaria hydropiper	-0.0156389	-3.3187	6.51468	31.1	2	0
Oland	Peucedanum palustre	-0.00358333	-0.0837246	6.02999	36.2	5	0
Oland	Phegopteris connectilis	-0.00529167	-0.493427	5.49418	36.1	0	3
Oland	Phleum arenarium	-0.00225	-0.0244462	7.97812	23.82	0	0
Oland	Picea abies	0.00361111	2.69273	5.62964	36.26	0	8
Oland	Pinus sylvestris	0.00494444	2.44977	5.43438	36.26	0	5
Oland	Plantago coronopus	-0.00429167	-0.193613	8.01976	22.98	5	0
Oland	Plantago media	-0.000736111	0.164354	5.84391	35.1	10	0
Oland	Plantago tenuiflora	-0.00825	-0.715197	7.81199	20.95	7	0
Oland	Plantago uniflora	-0.00868056	-0.89106	6.36285	34.36	2	0
Oland	Polypodium vulgare	0.000680556	1.69479	6.18093	35.94	0	5
Oland	Potamogeton gramineus	-0.0105833	-0.615416	5.25389	35.14	0	0
Oland	Potamogeton natans	-0.00334722	0.40695	6.03959	36.06	0	0
Oland	Potentilla crantzii	-0.00305556	-0.0340105	4.36649	36.025	3	0
Oland	Prunella grandiflora	-0.0101389	-0.578491	7.73715	24.58	8	0
Oland	Pteridium aquilinum	-0.000777778	0.134357	6.20729	34.36	1	7
Oland	Puccinellia distans	-0.00668056	-1.04391	6.3239	30.72	3	0
Oland	Pulmonaria obscura	-0.00436111	-0.64789	6.65051	27.9	0	5
Oland	Pyrola minor	-0.0055	-0.905766	4.76964	36.025	1	4
Oland	Pyrola rotundifolia	-0.00241667	-0.190304	4.8476	35.8	2	4
Oland	Radiola linoides	-0.00886111	-1.70533	7.38833	25.1	6	0
Oland	Ranunculus illyricus	-0.00372222	-0.115969	7.87488	20.96	7	0
Oland	Ranunculus polyanthemos	-0.0108889	-1.57449	6.29088	31.06	7	3
Oland	Rhododendron tomentosum	-0.00909722	-1.01957	5.00612	36.1	0	0
Oland	Ribes alpinum	-0.00175	0.758391	6.13203	33.62	0	7
Oland	Rorippa palustris	-0.0005	0.69212	5.79408	35.64	2	0
Oland	Rosa majalis	-0.00655556	-1.4208	4.58315	35.7	3	2
Oland	Rosa rubiginosa	0.000402778	0.745698	7.4064	25.08	3	0
Oland	Rubus idaeus	0.002125	2.20385	5.94799	36.26	0	3
Oland	Rubus sect. Corylifolii	0.000222222	1.6632	7.70024	25.28	0	0
Oland	Rubus sect. Rubus	0.00230556	1.85202	7.24927	28.5	NA	NA
Oland	Rumex crispus	0.0315833	5.09726	6.73771	33.96	2	0
Oland	Rumex sanguineus	0.000652778	0.256513	8.08477	21.58	0	3
Oland	Ruppia cirrhosa	-0.00704167	-0.715197	7.6261	23.64	10	0
Oland	Salicornia europaea	-0.00230556	0.256513	7.92994	26.74	10	0
Oland	Salix pentandra	-0.00165278	0.517511	5.53261	35.24	3	0
Oland	Sanicula europaea	-0.00818056	-0.41595	6.61914	26.7	0	8
Oland	Scandix pecten-veneris	-0.00922222	-1.81403	7.94223	23.32	0	0
Oland	Schedonorus arundinaceus	-0.00359722	0.829022	6.77813	29.94	5	0
Oland	Schedonorus giganteus	-0.0005	0.519613	7.31699	28.32	0	7
Oland	Schoenoplectus tabernaemontani	-0.00640278	0.610486	6.79968	30.3	8	0
Oland	Schoenus ferrugineus	-0.00283333	-0.191236	4.76816	32.54	10	0
Oland	Sedum album	-0.0122361	0.0560985	6.80672	29.24	2	0
Oland	Sedum rupestre	-0.00584722	-0.105014	6.84402	31.44	3	1
Oland	Sedum sexangulare	-0.00284722	0.173607	6.34814	25.48	4	1
Oland	Senecio sylvaticus	0.00123611	1.15187	6.35341	30.98	0	5
Oland	Seseli libanotis	-0.00961111	-1.24551	6.1601	27.62	6	0
Oland	Setaria viridis	-0.000611111	0.108466	7.37237	27.92	0	0
Oland	Sherardia arvensis	-0.00594444	-1.00448	7.87013	23.34	0	0
Oland	Sium latifolium	-0.00663889	-0.214717	6.8533	25.2	2	0
Oland	Solidago virgaurea	-0.00570833	-0.958995	5.34314	36.2	3	7
Oland	Sparganium emersum	-0.00666667	-1.19644	5.99039	35.12	0	0
Oland	Sparganium erectum	-0.00479167	-0.289507	6.61549	32.7	0	0
Oland	Sparganium natans	-0.00329167	-0.285817	5.56494	35.3	5	0
Oland	Spergularia rubra	0.000972222	0.63141	6.07977	35.5	2	0
Oland	Stachys palustris	-0.00140278	0.231948	6.5462	31.42	3	0
Oland	Stachys sylvatica	-0.001625	0.553322	6.38884	32.64	1	3
Oland	Stellaria holostea	0.00120833	0.403809	7.64002	27.6	0	7
Oland	Stellaria palustris	-0.00591667	-1.24807	6.28347	32.36	5	0
Oland	Suaeda maritima	-0.00313889	0.180109	7.97824	23.72	10	0
Oland	Tanacetum vulgare	-0.00444444	0.945716	5.96179	36.2	1	0
Oland	Teesdalia nudicaulis	-0.00104167	0.247432	7.33041	25.28	3	0
Oland	Thalictrum flavum	-0.00933333	0.0789056	6.21877	33.94	7	0
Oland	Thelypteris palustris	-0.0100417	-1.75766	6.29726	34.16	5	0
Oland	Tilia cordata	-0.00226389	0.100575	6.57379	31.42	0	4
Oland	Tragopogon pratensis	-0.000430556	1.37395	6.64642	31.64	2	0
Oland	Trifolium fragiferum	-0.00755556	0.0342209	7.53134	24.54	7	0
Oland	Trifolium striatum	-0.00141667	0.875296	8.07569	21.28	2	0
Oland	Triglochin maritima	-0.00913889	-0.579435	7.0411	30.08	7	0
Oland	Trollius europaeus	-0.00619444	-0.28578	5.01193	35.9	7	3
Oland	Ulmus glabra	0.000708333	1.72013	6.67824	32.3	0	2
Oland	Ulmus laevis	-0.000166667	0.12459	7.79913	22.98	0	0
Oland	Ulmus minor	-0.00240278	0.260965	7.92057	23.46	0	4
Oland	Utricularia vulgaris	-0.00102778	0.327453	5.28503	35.5	2	0
Oland	Vaccinium myrtillus	-0.0085	-0.789942	5.41654	36.26	1	6
Oland	Vaccinium vitis-idaea	-0.00484722	-0.476233	5.20566	36.635	4	4
Oland	Valeriana dioica	-0.00775	-1.20683	7.68021	24.14	6	0
Oland	Valerianella dentata	-0.00666667	-0.958809	7.89506	21.56	0	0
Oland	Verbascum densiflorum	-0.00755556	-1.09344	7.89331	21.7	0	0
Oland	Verbascum nigrum	-0.00615278	0.0101319	6.64615	31.42	0	0
Oland	Veronica beccabunga	-0.00369444	0.60716	6.55345	30.88	2	0
Oland	Veronica persica	0.00172222	2.06574	7.21122	28.5	0	0
Oland	Vicia tenuifolia	-0.00425	-0.119591	7.84349	24.74	2	0
Oland	Vincetoxicum hirundinaria	-0.013125	-0.272295	6.83328	25.36	2	2
Oland	Viola elatior	-0.00461111	-0.849515	7.83578	20.84	7	0
Oland	Viola mirabilis	-0.0105278	-0.946492	5.67844	33.825	0	6
Oland	Viola odorata	0.00416667	2.28058	7.12072	25.44	0	3
Oland	Viola palustris	-0.00655556	-0.697589	5.54827	36.04	5	0
Oland	Viola tricolor	-0.00279167	-0.0260896	6.09647	36.2	2	0
Oland	Viscaria alpina	-0.0055	-0.157994	2.53536	35.4	1	0
Oland	Viscaria vulgaris	-0.00979167	-0.489208	6.41082	35.26	5	0
Medelpad	Acer platanoides	-0.00027027	0.14229	6.42006	31.44	0	6
Medelpad	Achillea millefolium	-0.00688649	0.731822	5.87774	36.26	3	0
Medelpad	Achillea ptarmica	-0.00355676	0.576505	5.92697	35.34	4	0
Medelpad	Adoxa moschatellina	-0.014627	-0.77014	6.98495	30.28	1	0
Medelpad	Aegopodium podagraria	0.00461622	3.57892	6.42588	35.56	0	2
Medelpad	Aesculus hippocastanum	-0.00772973	-0.567819	7.22345	26.24	0	0
Medelpad	Aethusa cynapium	-0.014227	-1.22148	7.08	28.325	0	0
Medelpad	Agrostis canina	0.00191351	0.726735	5.91502	35.38	6	0
Medelpad	Agrostis capillaris	-0.000108108	1.54735	5.66578	36.26	3	2
Medelpad	Agrostis clavata	-0.00158919	-0.41304	1.62396	33.54	0	0
Medelpad	Agrostis gigantea	-0.00427027	1.3794	6.15658	35.66	4	0
Medelpad	Agrostis mertensii	-0.00545946	0.149456	0.717051	34.64	6	0
Medelpad	Agrostis nebulosa	-0.0205189	-0.697525	9.29833	14.78	NA	NA
Medelpad	Agrostis stolonifera	-0.00331892	0.238148	6.30218	35.6	7	0
Medelpad	Agrostis vinealis	-0.0511351	0.248224	6.60083	34.145	3	1
Medelpad	Ajuga pyramidalis	-0.0128865	-0.338269	6.16253	33.385	8	2
Medelpad	Ajuga reptans	-0.0199784	-1.26405	6.64579	34.74	0	0
Medelpad	Alchemilla vulgaris	-0.0024	1.00235	5.67975	36.26	NA	NA
Medelpad	Alisma plantago-aquatica	-0.0123892	-0.52666	6.31432	35.46	0	0
Medelpad	Alliaria petiolata	-0.00592432	0.248224	7.11778	31.88	0	1
Medelpad	Allium oleraceum	-0.00659459	-0.164654	6.73861	30.54	2	1
Medelpad	Allium schoenoprasum	-0.00148108	1.3794	6.54493	36.06	0	0
Medelpad	Alnus glutinosa	-0.00701622	-0.184625	6.45834	33.84	0	0
Medelpad	Alnus incana	-0.0122486	1.05666	3.79403	36.14	0	1
Medelpad	Alopecurus aequalis	0.00187027	1.0262	4.80267	34.86	0	0
Medelpad	Alopecurus geniculatus	-0.00126486	0.525534	6.26759	36.06	2	0
Medelpad	Alopecurus myosuroides	-0.00854054	-0.697525	8.30854	23.24	0	0
Medelpad	Alopecurus pratensis	0.00092973	1.38131	5.81323	36.1	7	0
Medelpad	Althaea officinalis	-0.00388108	0.248224	7.72857	24.04	6	0
Medelpad	Alyssum alyssoides	-0.104497	-2.39238	7.482	25.36	2	0
Medelpad	Amaranthus deflexus	-0.0195027	-0.697525	6.13214	28.9	NA	NA
Medelpad	Amsinckia intermedia	-0.00854054	-0.697525	7.96167	18.72	NA	NA
Medelpad	Amsinckia lycopsoides	-0.00854054	-0.697525	7.01381	29.1	NA	NA
Medelpad	Amsinckia tesselata	-0.00854054	-0.697525	NA	NA	NA	NA
Medelpad	Anchusa arvensis	-0.0189189	-1.46435	6.68608	33.92	0	0
Medelpad	Anchusa officinalis	-0.0181622	-1.13897	7.0392	29.18	1	0
Medelpad	Andromeda polifolia	-0.00571892	0.445289	4.21701	35.7	3	0
Medelpad	Androsace septentrionalis	-0.0175027	-0.887771	6.96636	31.54	2	0
Medelpad	Anemone nemorosa	-0.00551351	0.396274	6.27155	35.56	1	5
Medelpad	Anemone ranunculoides	-0.0156541	-0.490575	7.31675	30.28	0	4
Medelpad	Anemone sylvestris	-0.0040973	0.983123	6.69544	29.8	4	2
Medelpad	Anethum graveolens	-0.0403892	-0.697525	7.37025	26.42	NA	NA
Medelpad	Angelica sylvestris	-0.00534054	0.650678	5.53163	36.26	5	1
Medelpad	Anisantha sterilis	-0.00854054	-0.697525	8.1953	24.92	0	0
Medelpad	Antennaria dioica	-0.0108432	0.165897	5.16848	36.26	4	3
Medelpad	Anthemis arvensis	-0.0245838	-2.39238	6.46507	29.02	0	0
Medelpad	Anthemis cotula	-0.0129081	-0.493457	7.34767	31.9	0	0
Medelpad	Anthemis ruthenica	-0.00854054	-0.697525	7.302	20.72	NA	NA
Medelpad	Anthoxanthum odoratum	0.000918919	1.71387	6.08791	36.16	5	2
Medelpad	Anthoxanthum ovatum	NA	-0.697525	NA	NA	NA	NA
Medelpad	Anthriscus sylvestris	0.000443243	1.73217	5.90742	36.26	3	0
Medelpad	Anthyllis vulneraria	-0.00469189	0.284446	6.65726	35.16	2	0
Medelpad	Apium graveolens	NA	-0.697525	7.43029	21.06	10	0
Medelpad	Aquilegia vulgaris	-0.00198919	0.261824	6.22213	36.06	1	4
Medelpad	Arabidopsis arenosa	0.000724324	1.06613	4.53782	36	1	0
Medelpad	Arabidopsis petraea	-0.0151676	-0.697525	3.38523	28.16	0	0
Medelpad	Arabidopsis suecica	-0.00307027	0.396714	4.4862	33.92	1	0
Medelpad	Arabidopsis thaliana	-0.00851892	-0.432512	6.60005	32.6	1	0
Medelpad	Arabis alpina	-0.00854054	-0.697525	-0.863165	32.6	3	0
Medelpad	Arabis hirsuta	-0.0133514	-0.82356	6.61973	34.7	3	1
Medelpad	Arctium lappa	-0.0200865	-1.26405	6.94922	28.22	0	0
Medelpad	Arctium minus	-0.00634595	-0.472929	6.62183	30.44	0	0
Medelpad	Arctium nemorosum	-0.0112541	-0.745023	7.36009	28.62	0	2
Medelpad	Arctium tomentosum	-0.00149189	0.40439	6.6206	31.42	0	0
Medelpad	Arctostaphylos uva-ursi	-0.00163243	0.39715	4.91837	35.82	3	3
Medelpad	Arenaria serpyllifolia	-0.0117405	-0.753444	6.55074	34.7	3	0
Medelpad	Armoracia rusticana	-0.0019027	0.446672	6.56871	35.76	0	0
Medelpad	Aronia arbutifolia	0.00185946	0.248224	6.96896	25.46	NA	NA
Medelpad	Artemisia absinthium	-0.010173	-0.695107	6.77661	29.58	0	0
Medelpad	Artemisia vulgaris	-0.000681081	0.295953	6.36064	35.46	1	0
Medelpad	Astragalus alpinus	-0.00525405	0.000939781	1.06713	34.54	2	0
Medelpad	Astragalus arenarius	-0.00621622	-0.133208	6.87628	25.36	0	3
Medelpad	Astragalus glycyphyllos	-0.0233838	0.248224	6.66576	32.08	2	0
Medelpad	Astragalus penduliflorus	-0.0285081	-0.567819	3.5451	29.48	2	4
Medelpad	Athyrium distentifolium	-0.00854054	-0.697525	-0.460596	33.1	0	6
Medelpad	Athyrium filix-femina	-0.000324324	1.56611	5.83332	35.96	1	2
Medelpad	Atocion armeria	-0.00417297	0.248224	7.11766	27.9	0	0
Medelpad	Atocion rupestre	-0.0186162	-0.971957	6.28243	34.725	0	1
Medelpad	Atriplex calotheca	-0.00667027	0.248224	8.25129	29.06	5	0
Medelpad	Atriplex hortensis	-0.00854054	-0.697525	7.02616	29.06	0	0
Medelpad	Atriplex littoralis	-0.00469189	0.105336	7.82631	30.96	3	0
Medelpad	Atriplex patula	-0.004	0.123131	6.57016	33.64	2	0
Medelpad	Avena sativa	-0.0263784	-1.26405	6.58013	34.62	NA	NA
Medelpad	Avenula pratensis	-0.00512432	0.248224	6.36775	29.92	7	1
Medelpad	Avenula pubescens	-0.00163243	0.614083	6.18128	32.74	9	0
Medelpad	Barbarea stricta	-0.0028	0.303218	5.67748	35.225	2	0
Medelpad	Barbarea vulgaris	-0.00185946	0.904096	6.16214	35.26	0	0
Medelpad	Bellis perennis	-0.0390162	-1.68442	6.89574	34.26	2	0
Medelpad	Berberis thunbergii	-0.00131892	0.983123	7.0424	25.24	1	4
Medelpad	Berberis vulgaris	-0.00725405	-0.499007	6.60564	30.12	1	2
Medelpad	Berteroa incana	-0.0173405	-1.45987	6.99902	32.58	0	0
Medelpad	Betula nana	-0.00316757	0.830825	2.19735	35.2	5	2
Medelpad	Betula pendula	0.000778378	1.59724	6.04688	36.06	2	4
Medelpad	Bidens cernua	-0.0147243	-1.64904	6.70934	28.54	0	0
Medelpad	Bidens radiata	-0.0174054	-1.26405	6.12727	27.38	2	0
Medelpad	Bidens tripartita	-0.0133838	-0.799094	6.56082	31.02	3	0
Medelpad	Bistorta vivipara	-0.00301622	1.1392	3.89932	35.775	9	1
Medelpad	Bolboschoenus maritimus	-0.0180216	0.690359	7.54616	27.72	7	0
Medelpad	Botrychium boreale	-0.00683243	-0.133208	1.66413	33.18	4	0
Medelpad	Botrychium lanceolatum	-0.00442162	-0.103859	2.17556	33.12	6	0
Medelpad	Botrychium lunaria	-0.00930811	-0.228703	4.57073	36.26	5	1
Medelpad	Botrychium matricariifolium	-0.00157838	0.690359	6.58721	28.32	10	0
Medelpad	Botrychium multifidum	-0.0269514	-2.16271	2.07905	36.14	10	0
Medelpad	Botrychium simplex	-0.0205189	-0.697525	2.39333	26.26	5	0
Medelpad	Botrychium virginianum	-0.0166919	-1.73679	3.63994	30.86	0	10
Medelpad	Brassica juncea	-0.0124432	-1.64904	6.63118	29.4	0	0
Medelpad	Brassica oleracea	-0.0133297	-1.26405	6.92376	28.92	NA	NA
Medelpad	Briza maxima	-0.0111676	-0.493457	6.27983	25.24	NA	NA
Medelpad	Briza media	-0.0158054	-0.804962	6.3047	33.84	8	0
Medelpad	Bromopsis inermis	-0.00180541	0.298195	6.73119	33.18	1	0
Medelpad	Bromus arvensis	-0.028	-1.68442	7.54267	29	0	0
Medelpad	Bromus racemosus	-0.00854054	-0.697525	7.80895	20.56	8	0
Medelpad	Bromus secalinus	-0.0327351	-2.15899	6.78344	29.84	0	0
Medelpad	Bunias orientalis	-0.00945946	-0.944541	6.3856	29.48	0	0
Medelpad	Butomus umbellatus	-0.00624865	-0.145079	6.52673	29.42	0	0
Medelpad	Cakile maritima	-0.0197081	-1.64904	8.03042	28.84	0	0
Medelpad	Calamagrostis arundinacea	-0.00269189	0.710759	5.80001	34	0	9
Medelpad	Calamagrostis canescens	0.000843243	1.06431	5.7975	35.48	2	0
Medelpad	Calamagrostis chalybaea	-0.0160216	-1.21121	2.18673	31.36	1	6
Medelpad	Calamagrostis epigejos	-0.00351351	0.580117	5.96487	34.04	1	2
Medelpad	Calamagrostis lapponica	-0.027827	-2.03744	1.22163	34.84	1	3
Medelpad	Calamagrostis neglecta	-0.0056973	0.0208914	4.13581	35.725	7	0
Medelpad	Calamagrostis phragmitoides	-0.00462703	0.925586	3.42636	36	2	2
Medelpad	Calla palustris	-0.00565405	-0.14077	5.84514	33.24	2	0
Medelpad	Callitriche cophocarpa	-0.00513514	-0.108499	5.79812	33.45	0	0
Medelpad	Callitriche hamulata	0.00145946	1.12566	6.00245	33.38	0	0
Medelpad	Callitriche hermaphroditica	-0.00460541	-0.139819	5.12418	33.7	4	0
Medelpad	Callitriche palustris	-0.00606486	-0.32342	5.14793	35.08	0	0
Medelpad	Calluna vulgaris	-0.00661622	0.579049	5.65105	36.16	4	2
Medelpad	Calypso bulbosa	-0.0170486	0.690359	1.76799	32.24	0	10
Medelpad	Calystegia sepium	-0.00192432	0.428218	6.70478	30.58	3	0
Medelpad	Camelina sativa	-0.0172216	-2.18751	6.95241	27.74	0	0
Medelpad	Campanula cervicaria	-0.0144432	-0.984588	6.14035	32.2	3	0
Medelpad	Campanula glomerata	0.00388108	2.93461	5.28941	36.02	8	0
Medelpad	Campanula latifolia	-0.0118703	-0.77014	6.46389	32.02	1	2
Medelpad	Campanula patula	-0.00259459	0.670548	4.96534	35	2	0
Medelpad	Campanula persicifolia	-0.0106162	-0.420135	6.26624	33.7	2	4
Medelpad	Campanula rapunculoides	-0.00476757	-0.177582	6.34262	35.04	0	0
Medelpad	Campanula rotundifolia	-0.00242162	1.33919	5.84902	36.26	5	1
Medelpad	Campanula trachelium	-0.00260541	0.54854	6.7987	28.8	2	0
Medelpad	Cannabis sativa	-0.0141297	-1.13409	6.6075	34.7	NA	NA
Medelpad	Capsella bursa-pastoris	0.00126486	1.45408	6.20483	36.16	0	0
Medelpad	Caragana arborescens	-0.00297297	0.183084	6.09257	35.8	0	0
Medelpad	Cardamine amara	-0.00477838	-0.325945	6.35494	33.22	2	1
Medelpad	Cardamine bulbifera	-0.0180324	-1.13409	6.83485	30.34	0	8
Medelpad	Cardamine flexuosa	-0.00673514	0.105336	6.5911	33.485	0	1
Medelpad	Cardamine pratensis	-0.00858378	-0.349128	6.15805	36.16	6	0
Medelpad	Carduus acanthoides	-0.00978378	-1.26405	8.37091	24.54	1	0
Medelpad	Carduus nutans	-0.0131892	-0.956844	7.55517	28.86	0	0
Medelpad	Carduus tenuiflorus	-0.0203676	-2.18751	4.57833	18.36	NA	NA
Medelpad	Carex acuta	-0.002	0.156168	6.01164	35.18	3	0
Medelpad	Carex acutiformis	-0.00218378	0.983123	7.14187	31.08	5	0
Medelpad	Carex appropinquata	0.000281081	1.28196	4.74867	33.84	10	0
Medelpad	Carex atrata	-0.0163568	-0.493457	0.58124	33.5	6	0
Medelpad	Carex brunnescens	-0.00137297	0.769233	2.61965	34.775	6	2
Medelpad	Carex canescens	-0.00220541	1.26533	5.21822	36.025	3	0
Medelpad	Carex capitata	-0.00155676	0.652159	2.19903	32.96	10	0
Medelpad	Carex caryophyllea	-0.00803243	-0.490575	6.36167	31.34	6	0
Medelpad	Carex chordorrhiza	0.00229189	2.31803	2.8452	35.2	10	0
Medelpad	Carex demissa	-0.00383784	0.105336	6.36255	31.44	4	0
Medelpad	Carex diandra	-0.00234595	0.220114	5.03752	35.5	7	0
Medelpad	Carex digitata	-0.0092	0.12363	5.6347	34.86	0	8
Medelpad	Carex dioica	-0.0012	0.940904	3.70138	35.9	10	0
Medelpad	Carex echinata	0.00157838	1.74782	5.73763	35.84	4	0
Medelpad	Carex elongata	-0.00376216	0.123154	6.2329	33.465	0	0
Medelpad	Carex flava	-0.0101405	0.0717206	4.35389	35.8	9	0
Medelpad	Carex glareosa	-0.00356757	0.348034	3.93206	28.5	3	0
Medelpad	Carex globularis	-0.00403243	0.427744	2.87284	36.04	3	0
Medelpad	Carex heleonastes	-0.0135892	-0.241771	2.01322	31.58	10	0
Medelpad	Carex lasiocarpa	0.00212973	1.85666	4.55259	36.025	5	0
Medelpad	Carex leporina	0.000962162	1.44285	6.13933	33.84	3	3
Medelpad	Carex limosa	0.00123243	1.42429	4.14271	35.825	8	0
Medelpad	Carex livida	-0.00274595	0.598718	2.5573	34.725	10	0
Medelpad	Carex loliacea	-0.0102811	-0.238791	3.15532	34.7	0	0
Medelpad	Carex mackenziei	-0.00594595	-0.0526856	5.23228	30.58	10	0
Medelpad	Carex muricata	-0.00601081	-0.0363491	5.84601	30.8	6	0
Medelpad	Carex nigra	-0.00496216	0.925586	5.24434	36.16	6	0
Medelpad	Carex oederi	0.000583784	0.39715	6.11881	35.46	4	0
Medelpad	Carex ornithopoda	-0.0129189	-0.805914	3.93778	34.295	5	2
Medelpad	Carex pallescens	-0.00228108	0.876561	6.05219	35.26	4	3
Medelpad	Carex pallidula	0.00052973	0.865047	3.79834	31.66	1	9
Medelpad	Carex panicea	-0.00995676	-0.241875	5.87036	35.86	8	0
Medelpad	Carex pauciflora	0.00149189	1.879	3.14257	35.4	10	0
Medelpad	Carex pilulifera	-0.0012973	0.215356	6.3144	32.9	4	4
Medelpad	Carex pseudocyperus	-0.0231351	0.105336	6.57439	28.965	3	0
Medelpad	Carex rostrata	-0.00357838	0.931609	4.96806	36.04	5	0
Medelpad	Carex tenuiflora	-0.00948108	0.183084	1.3653	33.82	0	2
Medelpad	Carex vaginata	-0.00284324	1.0736	3.69038	35.95	3	4
Medelpad	Carex vesicaria	-0.00180541	0.604646	5.94654	35.86	3	0
Medelpad	Carum carvi	-0.00460541	0.503576	5.73896	35.74	1	0
Medelpad	Catabrosa aquatica	-0.0137622	-0.567819	7.73068	27.52	6	0
Medelpad	Centaurea calcitrapa	-0.0195027	-0.697525	NA	NA	NA	NA
Medelpad	Centaurea cyanus	-0.0173081	-1.44755	6.71109	33.74	0	0
Medelpad	Centaurea diffusa	-0.0109838	-0.697525	NA	NA	NA	NA
Medelpad	Centaurea iberica	-0.00854054	-0.697525	NA	NA	NA	NA
Medelpad	Centaurea jacea	-0.0161838	-0.639531	6.49281	33.32	6	0
Medelpad	Centaurea macroptilon	-0.00854054	-0.697525	NA	NA	NA	NA
Medelpad	Centaurea melitensis	-0.00952432	-0.697525	NA	NA	NA	NA
Medelpad	Centaurea montana	0.000702703	1.3794	6.27339	34.3	0	1
Medelpad	Centaurea nigra	-0.00315676	0.284446	6.32358	32.26	2	0
Medelpad	Centaurea scabiosa	-0.0110054	-0.887771	6.70655	30.98	2	0
Medelpad	Centaurium littorale	-0.0112541	-0.242437	7.13799	27.74	9	0
Medelpad	Cerastium arvense	-0.00325405	0.295953	6.08723	35.9	1	0
Medelpad	Cerastium glomeratum	-0.0187459	-1.22148	6.78399	33.7	0	0
Medelpad	Ceratophyllum demersum	-0.00844324	0.690359	6.6268	31.2	3	0
Medelpad	Chaenorhinum minus	-0.0100108	-0.349128	6.50606	32.76	0	0
Medelpad	Chamaenerion angustifolium	-0.000302703	1.67983	5.40902	36.26	0	3
Medelpad	Chelidonium majus	-0.00197838	0.561644	6.54902	30.22	0	0
Medelpad	Chenopodiastrum hybridum	-0.00854054	-0.697525	7.17032	33.76	0	0
Medelpad	Chenopodiastrum murale	-0.0109405	-0.912259	7.1953	27.86	0	0
Medelpad	Chenopodium album	0.00052973	1.39513	6.43137	35.46	1	0
Medelpad	Chenopodium ficifolium	-0.00854054	-0.697525	7.52088	27.7	0	0
Medelpad	Chenopodium hircinum	-0.00854054	-0.697525	NA	NA	NA	NA
Medelpad	Chenopodium pratericola	-0.00978378	-1.26405	7.51067	22.9	NA	NA
Medelpad	Chenopodium suecicum	0.00243243	1.87422	6.00893	35.44	1	0
Medelpad	Chenopodium vulvaria	-0.0180432	-2.18751	6.53444	18.74	0	0
Medelpad	Chimaphila umbellata	-0.00634595	-0.658864	6.62161	28.62	0	10
Medelpad	Cichorium intybus	-0.0225405	-1.94551	7.53736	30.84	0	0
Medelpad	Cicuta virosa	0.00179459	1.07035	5.44557	35.2	2	0
Medelpad	Cinna latifolia	-0.0106486	-0.66028	2.95056	31.44	0	0
Medelpad	Circaea alpina	-0.00923243	-0.504459	5.81545	33.205	0	0
Medelpad	Cirsium arvense	-0.000605405	0.750121	6.38739	36.26	1	0
Medelpad	Cirsium heterophyllum	-0.0104973	0.362056	4.32257	35.84	5	3
Medelpad	Cirsium palustre	-0.00204324	0.991703	6.03172	36.26	8	0
Medelpad	Cirsium vulgare	-0.00196757	0.39025	6.53619	33.02	1	0
Medelpad	Claytonia perfoliata	-0.00811892	0.248224	8.0528	23.9	0	0
Medelpad	Clinopodium acinos	-0.0153622	-0.814676	6.39965	32.6	2	0
Medelpad	Clinopodium vulgare	-0.00938378	-0.499007	6.36144	28.34	1	2
Medelpad	Cochlearia danica	NA	-0.697525	7.79406	24.14	6	0
Medelpad	Coeloglossum viride	-0.012573	-0.419612	3.00543	35.5	4	6
Medelpad	Comarum palustre	-0.00709189	0.743335	5.27306	36.04	4	0
Medelpad	Conringia orientalis	-0.0115351	-0.912259	1.885	21.92	NA	NA
Medelpad	Convallaria majalis	-0.00458378	1.08519	5.7821	35.96	3	6
Medelpad	Convolvulus arvensis	-0.00411892	-0.0310303	6.99508	28.54	2	0
Medelpad	Conyza canadensis	-0.0196324	-1.30982	7.1224	31.02	0	0
Medelpad	Coptidium lapponicum	-0.0159568	-1.66771	1.42629	33.84	0	0
Medelpad	Corallorhiza trifida	-0.00525405	0.272358	4.05419	35.9	2	1
Medelpad	Coriandrum sativum	-0.00404324	0.248224	6.39055	29.425	NA	NA
Medelpad	Cornus suecica	-0.0157081	-0.742575	3.88751	35.8	3	3
Medelpad	Coronilla scorpioides	-0.0103784	-1.26405	NA	NA	NA	NA
Medelpad	Corrigiola litoralis	-0.0163459	-1.26405	6.52833	18.52	0	0
Medelpad	Corydalis intermedia	-0.00488649	-0.166858	6.64636	33.62	1	3
Medelpad	Corylus avellana	-0.0189838	-0.814246	6.5954	31.44	0	6
Medelpad	Corylus maxima	-0.0100649	0.248224	6.685	20.56	NA	NA
Medelpad	Corynephorus canescens	-0.0503568	0.248224	7.99559	31.32	7	0
Medelpad	Cota austriaca	-0.00854054	-0.697525	4.3875	27.72	NA	NA
Medelpad	Cota tinctoria	-0.00820541	-0.242923	6.12099	32.7	1	0
Medelpad	Cotula coronopifolia	-0.0135243	-1.46967	8.0826	22.68	10	0
Medelpad	Cotula turbinata	-0.00854054	-0.697525	NA	NA	NA	NA
Medelpad	Crassula aquatica	-0.00366486	-0.110467	6.9393	31.76	4	0
Medelpad	Crataegus flabellata	-0.00547027	-0.499007	6.5508	28.86	2	0
Medelpad	Crataegus sanguinea	-0.00402162	0.105336	4.94375	29.38	NA	NA
Medelpad	Crepis nicaeensis	-0.00952432	-0.697525	7.565	17.76	NA	NA
Medelpad	Crepis paludosa	-0.00354595	1.01451	4.73961	35.7	4	1
[truncated: 1,102 more rows]

## Sheet: Supplementary Data 2
Supplementary Data 2. Model outputs for Linear Mixed Model explaining distribution change metric as a function of species traits (n=1431 species). Linear mixed models do not produce p-values, so statistical significance is determined by 95% profile confidence intervals not including zero. Marginal and conditional R2 values relate to the whole model, meaning that values are repeated in each row.
Predictor	Estimate	Standard_Error	t_value	CI_Lower	CI_Upper	R2_Conditional	R2_Marginal
(Intercept)	-0.00435	0.00168	-2.59	-0.00803	-0.000664	0.195	0.0405
Species Mean Temperature Index	0.000946	0.00023	4.1	0.000495	0.0014	0.195	0.0405
Species Temperature Range Index	0.00209	0.000224	9.34	0.00165	0.00252	0.195	0.0405
Grassland specialisation	-0.000451	0.000176	-2.55	-0.000795	-0.000105	0.195	0.0405
Forest specialisation	0.000537	0.000181	2.96	0.000182	0.000892	0.195	0.0405
SMTI : Grass spec.	5.48e-05	0.000197	0.278	-0.000331	0.00044	0.195	0.0405
SMTI : Forest spec.	0.000233	0.000211	1.1	-0.000179	0.000645	0.195	0.0405
STRI : Grass spec.	-0.000212	0.000221	-0.96	-0.000645	0.00022	0.195	0.0405
STRI : Forest spec.	-0.000472	0.000235	-2	-0.000932	-1.17e-05	0.195	0.0405

## Sheet: Supplementary Data 3
species	n.provinces	fresc.trend	telfer.trend	SCI_TempMean	SCI_TempRange	grass.spec	forest.spec	EK.temp.61.90.mean.TP1	EK.temp.61.70.mean.TP1	EK.temp.61.90.mean.TP2	EK.temp.01.10.mean.TP2
Filipendula vulgaris	1	-0.00434234	-0.482793	6.5249	27.78	5	0	7.01036	6.66179	6.9915	7.87721
Saxifraga tridactylites	2	-0.00325959	-0.0971125	7.26037	25.36	2	0	6.1235	5.72376	6.16099	7.17402
Cirsium acaule	1	-0.0047027	-0.753594	7.3067	25.22	8	0	7.17182	6.84239	7.19746	8.06417
Carex flacca	2	-0.00408392	-0.306005	6.76407	26.46	6	1	5.74994	5.33881	5.72121	6.7701
Ranunculus bulbosus	1	-0.0217099	-0.555607	6.66938	25.5	6	0	7.155	6.81516	7.1343	8.01487
Cirsium palustre	2	-0.00183243	1.08414	6.03172	36.26	8	0	6.66213	6.30268	6.63353	7.53463
Trifolium dubium	1	-0.00578378	-0.541374	7.5373	26.76	2	0	7.00352	6.66066	6.99949	7.87599
Schedonorus pratensis	2	-0.000313514	0.94487	6.18781	35.44	5	0	6.7761	6.41959	6.60521	7.50738
Cirsium arvense	2	0.000652252	0.973712	6.38739	36.26	1	0	6.70833	6.35338	6.57811	7.48194
Galium mollugo	4	-0.000190157	1.28564	5.93447	36.06	1	0	5.85219	5.45764	5.90172	6.92068
Hieracium sect. Hieracioides	2	0.00176396	1.41962	6.07414	36	NA	NA	6.7681	6.4173	6.56897	7.47428
Phalaris arundinacea	2	-0.00107027	0.743444	6.17297	35.86	3	1	6.78529	6.42691	6.64426	7.54403
Anthyllis vulneraria	2	-0.00495856	0.0580292	6.65726	35.16	2	0	6.90889	6.55618	6.86433	7.75678
Pimpinella saxifraga	1	-0.0023964	0.747128	6.3215	33.7	6	1	6.8283	6.46903	6.77125	7.66696
Equisetum sylvaticum	2	-0.00382703	0.846364	5.25301	36.2	2	4	6.67415	6.31273	6.60679	7.50774
Viola palustris	3	-0.00405546	0.451367	5.54827	36.04	5	0	6.6912	6.34277	6.61774	7.52742
Cystopteris fragilis	2	-0.00458018	0.317287	5.86572	36.1	0	0	6.72057	6.36073	6.58806	7.4879
Potamogeton alpinus	3	-0.00618385	-0.545768	5.08	35	0	0	5.78202	5.38285	5.61898	6.63907
Pteridium aquilinum	3	-0.00431091	0.336076	6.20729	34.36	1	7	6.60546	6.25453	6.58693	7.5026
Senecio vulgaris	2	-0.00166126	0.589891	6.52521	34.86	0	0	6.67717	6.3197	6.62934	7.53284
Alchemilla vulgaris	4	-0.0110438	-0.0340793	5.67975	36.26	NA	NA	5.92448	5.53187	5.93076	6.94395
Dactylorhiza maculata	1	-0.0102883	-0.3394	4.94147	36.96	7	3	6.79763	6.43636	6.78317	7.67866
Myosotis laxa	1	-0.00316937	0.425683	6.33863	33.8	6	0	6.80442	6.44438	6.79826	7.69391
Carex hirta	2	-0.00295629	0.237557	6.81713	29.14	2	1	5.93805	5.5341	5.90928	6.9299
Scirpus sylvaticus	2	-0.00758559	-0.197313	6.19554	33.9	2	0	6.57699	6.21658	6.52225	7.42302
Betula pendula	2	0.00244324	1.50779	6.04688	36.06	2	4	6.74903	6.39369	6.55868	7.46227
Juncus filiformis	2	-0.00428468	1.0354	5.06886	36	4	0	6.71123	6.34817	6.5633	7.46697
Carex vesicaria	3	-0.00564359	-0.196174	5.94654	35.86	3	0	6.75643	6.41592	6.5724	7.49566
Carex disticha	1	-0.00475676	-0.167963	6.7128	27.98	9	0	6.95857	6.60565	6.91076	7.80204
Silene uniflora	1	-0.00648649	-0.2934	7.49262	33.44	0	0	7.02098	6.67052	7.01244	7.90214
Trichophorum cespitosum	2	-0.00428345	-0.109665	3.75153	35.84	5	0	6.67024	6.30829	6.67727	7.58427
Empetrum nigrum	3	-0.00847201	-0.0420128	4.67039	36.04	4	2	5.91696	5.51849	5.92167	6.93234
Lysimachia europaea	3	-0.00438358	0.525241	5.17689	36.26	3	7	6.702	6.35466	6.61648	7.53171
Malus sylvestris	2	-0.00370804	0.335906	6.5972	25.6	0	4	6.20988	5.81387	6.0567	7.07147
Carex acuta	2	-0.00233333	-0.0174123	6.01164	35.18	3	0	6.63324	6.27331	6.56223	7.46712
Ononis spinosa	3	-0.00767187	-0.526391	7.71357	27.72	10	0	6.6685	6.31832	6.79449	7.73532
Anemone nemorosa	2	-0.0054955	0.506836	6.27155	35.56	1	5	6.68591	6.32777	6.6487	7.54998
Rubus saxatilis	2	-0.00392793	1.05875	5.10076	36.26	1	5	6.64827	6.28764	6.5235	7.42958
Trifolium hybridum	1	0.000540541	0.759408	6.28316	34.4	0	0	6.79616	6.43716	6.75799	7.65279
Lathyrus linifolius	3	-0.0051231	0.000796961	6.29362	35.4	4	4	6.69551	6.34382	6.75526	7.66162
Geum urbanum	2	-0.0053009	0.175784	6.62791	35.26	0	0	6.7758	6.42124	6.73985	7.63732
Platanthera bifolia	2	-0.00694595	-0.115314	5.74897	35.36	4	4	6.69407	6.33407	6.64599	7.55624
Luzula campestris	1	-0.00524324	0.510381	6.53569	25.88	9	1	6.82932	6.47235	6.77305	7.66851
Primula veris	2	-0.00716036	-0.263487	6.44851	32.74	5	3	6.82923	6.48221	6.75982	7.65529
Verbascum thapsus	2	-0.0065009	-0.113439	6.3709	33.62	2	0	6.73988	6.38436	6.66825	7.56973
Sparganium erectum	3	-0.00463793	-0.128174	6.61549	32.7	0	0	5.99323	5.60009	5.93117	6.94408
Trifolium campestre	3	-0.00427799	-0.0656905	7.44997	26.36	1	0	6.73479	6.36369	6.73717	7.66667
Oxalis acetosella	3	-0.00427007	0.427332	5.90425	34.06	1	5	6.65255	6.31118	6.62384	7.54235
Silene nutans	2	-0.0110468	-0.623769	6.51218	32.86	4	1	6.83983	6.48488	6.82947	7.74661
Alopecurus pratensis	3	-0.0024013	0.515907	5.81323	36.1	7	0	6.78397	6.4497	6.62694	7.54501
Silene dichotoma	1	-0.00872072	-4.12224	5.96717	23.64	0	0	6.99296	6.64462	NaN	NaN
Carex caryophyllea	2	-0.00849369	-0.626897	6.36167	31.34	6	0	6.7751	6.41765	6.8496	7.75229
Arnica montana	1	-0.0153153	-1.19018	6.18414	29.96	10	0	6.73084	6.36526	6.63968	7.54199
Drosera rotundifolia	3	-0.00740058	-0.060864	5.06139	36.025	6	0	6.65716	6.30492	6.65073	7.55567
Glebionis segetum	2	-0.0152829	-0.979598	7.4867	27.94	0	0	6.84813	6.50264	6.85891	7.74102
Sinapis arvensis	2	-0.00854234	-0.46958	6.70499	32.82	0	0	6.86751	6.51298	6.83079	7.72417
Lysimachia arvensis	2	-0.0132432	-1.18764	7.85241	29.68	0	0	6.8861	6.54111	7.12004	8.01011
Matricaria chamomilla	4	-0.00604563	-0.374966	6.92977	34.7	0	0	6.13969	5.75389	6.223	7.22165
Erodium cicutarium	3	-0.00622494	-0.399171	6.6728	33.2	1	0	6.07747	5.68034	5.98716	6.99251
Lathyrus sylvestris	2	-0.00014014	0.509344	6.45979	29.56	2	0	5.86691	5.45813	5.72223	6.76471
Aira praecox	2	-0.00721265	-0.486167	7.73907	24.54	2	0	7.01331	6.69291	7.02329	7.94433
Fallopia dumetorum	3	-0.00288413	-0.0804542	6.74589	31.565	0	0	6.20871	5.8103	6.17732	7.17985
Allium vineale	2	-0.00374775	-0.0972806	7.25934	25.2	3	0	6.39787	6.00229	6.40614	7.40511
Tilia cordata	3	-0.0040279	-0.286261	6.57379	31.42	0	4	6.74703	6.40603	6.758	7.67479
Luzula multiflora	1	-0.00232432	0.932512	5.45799	36.26	4	2	6.78513	6.42355	6.76821	7.66346
Fagus sylvatica	1	0.00288288	0.602772	6.915	26	0	10	6.87611	6.53047	6.84138	7.7244
Myrica gale	4	-0.00908392	-0.523903	6.21187	33.46	5	0	5.98918	5.60104	5.94885	6.94943
Montia fontana	2	-0.00699967	-1.04517	5.08156	35.05	6	0	6.33238	5.94377	6.36114	7.36375
Cardamine amara	4	-0.00254144	0.0118426	6.35494	33.22	2	1	6.27417	5.90441	6.34013	7.26521
Ranunculus aquatilis	2	-0.00682523	-0.388048	6.56876	34.3	0	0	6.97469	6.63144	7.06116	7.9432
Stellaria alsine	2	-0.00304685	0.0790042	6.30289	34.32	6	0	6.67099	6.30618	6.6405	7.53621
Carex pilulifera	3	-0.00158834	0.467328	6.3144	32.9	4	4	6.74568	6.39819	6.71358	7.62958
Galium uliginosum	2	-0.00643063	0.248335	5.38162	35.82	7	0	6.62265	6.26806	6.53523	7.44221
Filipendula ulmaria	2	-0.00492252	0.959441	5.64935	36.26	3	0	6.67073	6.31152	6.58422	7.48756
Phragmites australis	2	-0.00852793	0.371738	6.16404	36.26	3	0	6.72324	6.36376	6.61033	7.51172
Vicia hirsuta	2	-0.0149243	-0.712287	6.70594	29.58	0	0	6.79648	6.44838	6.83335	7.72459
Bromus hordeaceus	2	-0.0042284	-0.181427	6.9087	34.06	1	0	5.96683	5.56258	6.03467	7.05537
Juncus compressus	2	-0.00732072	-0.30546	6.61995	29.68	5	0	6.83255	6.48245	6.80481	7.70362
Asplenium septentrionale	2	-0.00780697	-0.428071	6.52237	31.58	0	0	6.06808	5.66775	6.08102	7.08388
Saponaria officinalis	1	0.00245045	0.680591	6.63837	35.16	0	0	6.99533	6.63273	6.95687	7.85623
Astragalus glycyphyllos	2	-0.0115566	-0.230693	6.66576	32.08	2	0	6.92798	6.59908	6.91847	7.84826
Carduus crispus	1	-0.00151351	-0.204496	5.9632	36.1	0	0	6.9042	6.54627	6.93794	7.84467
Senecio sylvaticus	3	-0.00288526	0.426266	6.35341	30.98	0	5	6.82179	6.47569	6.79273	7.7071
Oxybasis glauca	3	-0.00735787	-0.776691	7.19998	27.92	4	0	6.37135	5.98481	6.20515	7.19564
Lysimachia thyrsiflora	3	-0.00655863	-0.194394	5.61346	35.475	4	0	6.65831	6.30561	6.48562	7.39883
Galeopsis speciosa	1	-0.00479279	-0.339678	5.92795	36.2	1	0	6.78227	6.42086	6.71421	7.61099
Stachys palustris	3	-0.00293126	0.282713	6.5462	31.42	3	0	6.6985	6.35037	6.75871	7.67066
Salix cinerea	1	0.00335135	1.18598	6.36133	32.92	5	0	6.85712	6.50204	6.77177	7.66831
Ranunculus repens	2	-0.000263063	1.41803	5.83581	36.26	4	0	6.70925	6.35318	6.55871	7.46227
Atriplex patula	2	-0.00471171	0.0530815	6.57016	33.64	2	0	6.74732	6.39146	6.6543	7.56028
Fumaria officinalis	2	-0.00381622	0.456637	6.3941	33.96	0	0	6.69906	6.34203	6.612	7.5164
Lamium confertum	3	-0.00706989	-0.568539	6.38192	33.24	0	0	6.49681	6.13011	6.27795	7.2385
Chenopodium album	2	-5.04505e-05	1.10322	6.43137	35.46	1	0	6.67388	6.31871	6.56818	7.4708
Euphrasia micrantha	2	-0.0107359	-2.95904	6.81811	31.04	7	0	6.60473	6.23423	7.06728	7.94635
Alopecurus geniculatus	2	-0.00283063	0.630551	6.26759	36.06	2	0	6.72502	6.36478	6.59495	7.49708
Atriplex prostrata	1	-0.000378378	0.02919	7.52438	29.78	2	0	7.0633	6.72065	7.02204	7.90813
Equisetum palustre	2	-0.00382523	0.167669	4.56953	35.925	7	0	6.84049	6.48494	6.58439	7.4878
Malva pusilla	3	-0.0100503	-2.13439	7.11289	24.96	0	0	6.00851	5.60752	5.99524	7.00583
Betula pubescens	1	0.00300901	1.12266	5.31427	36.26	3	2	6.82852	6.47163	6.76379	7.65873
Galium spurium	1	-0.00976577	-1.75767	6.14267	30.4	0	0	6.99373	6.64846	7.02797	7.90211
Euphorbia helioscopia	2	-0.00880901	-0.312706	6.6402	30.86	0	0	6.74384	6.38312	6.74343	7.6418
Scrophularia nodosa	2	-0.00618198	0.267831	6.50817	32	0	0	6.71243	6.35727	6.68381	7.58236
Asplenium trichomanes	2	-0.00718235	-0.459509	6.42249	33.7	0	0	6.12764	5.72951	6.20036	7.18804
Cynoglossum officinale	2	-0.00701699	-0.70317	7.20598	26.72	0	0	5.99282	5.58084	5.98977	7.02139
Arctium lappa	3	-0.00680238	-0.309785	6.94922	28.22	0	0	6.35343	5.99219	6.28917	7.28136
Sonchus asper	1	-0.00457658	0.303443	6.64298	34.86	0	0	6.8335	6.47615	6.77621	7.67243
Torilis japonica	3	-0.00667912	-0.739656	7.28376	27.72	0	0	6.27856	5.88495	6.44636	7.4169
Gymnocarpium dryopteris	3	-0.00634972	0.193809	5.14974	36.26	0	9	6.61031	6.26658	6.61612	7.53114
Jacobaea vulgaris	3	-0.00252423	0.2121	7.45639	27.5	3	0	6.56046	6.19998	6.51649	7.48606
Phegopteris connectilis	3	-0.004875	0.489115	5.49418	36.1	0	3	6.65799	6.30381	6.61868	7.52606
Lamium amplexicaule	2	-0.0102595	-0.86338	6.69109	32.12	0	0	6.811	6.46146	6.59796	7.50445
Senecio viscosus	2	-0.000410811	0.587809	6.50983	32.44	0	0	6.84389	6.49276	6.67996	7.58079
Bromus secalinus	2	-0.024755	-3.56939	6.78344	29.84	0	0	6.65241	6.29346	6.61306	7.56917
Daucus carota	2	-0.000805639	0.0622145	7.13756	29.94	2	0	6.05327	5.64516	5.96255	6.99992
Sedum annuum	2	-0.00789009	-0.246598	6.32762	34.465	0	0	6.67746	6.32051	6.6614	7.56553
Avena fatua	1	-0.00535135	-1.22596	6.36468	31.46	0	0	7.05648	6.71577	7.08386	7.96417
Atocion rupestre	3	-0.00979099	-0.376592	6.28243	34.725	0	1	6.51147	6.14959	6.59295	7.50013
Vicia sepium	2	-0.00259459	0.624483	5.97837	35.56	1	5	6.63946	6.28416	6.55878	7.46294
Epilobium collinum	2	-0.0056991	-0.256666	6.02649	33.465	0	0	6.68378	6.32514	6.49671	7.40509
Campanula persicifolia	2	-0.0102721	-0.201725	6.26624	33.7	2	4	6.63237	6.27524	6.59632	7.49937
Inula salicina	2	-0.00376894	-0.36233	7.08734	27.16	5	0	5.93697	5.54008	5.76676	6.81082
Mercurialis perennis	2	-0.000931598	0.373503	7.15097	25.22	0	7	6.68228	6.32355	6.56933	7.49713
Ranunculus sceleratus	2	-0.00535676	-0.286108	6.87491	31.08	3	0	6.87382	6.52668	6.90988	7.80221
Lythrum portula	2	-0.00880872	-1.20951	6.72247	31.94	0	0	6.31726	5.93628	6.42755	7.36752
Carlina vulgaris	2	-0.00920904	-1.69095	7.05896	25.36	4	0	5.94416	5.54136	5.87783	6.90819
Rubus sect. Rubus	3	-0.00306632	0.657862	7.24927	28.5	NA	NA	6.72625	6.36983	6.76817	7.6945
Carex rostrata	3	-0.00609282	0.121031	4.96806	36.04	5	0	6.68315	6.32701	6.55109	7.45903
Catabrosa aquatica	4	-0.00778678	-1.24924	7.73068	27.52	6	0	6.43914	6.07442	6.6933	7.64968
Medicago sativa	2	-0.0018048	-0.201284	7.10369	35.16	NA	NA	6.12644	5.73536	6.04493	7.05486
Arabis hirsuta	2	-0.00935135	-0.648129	6.61973	34.7	3	1	6.93212	6.57962	6.93448	7.83652
Hieracium sect. Bifida	1	-0.00172973	-0.258131	5.23074	35.2	2	4	6.80153	6.45168	6.79682	7.68771
Botrychium lunaria	4	-0.00664622	-0.87316	4.57073	36.26	5	1	5.87057	5.47334	5.76533	6.80644
Cota tinctoria	3	-0.00719697	-0.609097	6.12099	32.7	1	0	6.75628	6.43739	6.58606	7.55178
Allium oleraceum	2	-0.00457658	-0.177299	6.73861	30.54	2	1	7.02204	6.6778	6.98139	7.87
Gentianella campestris	2	-0.0245027	-2.08849	4.95284	33.74	10	0	6.62189	6.27067	6.80343	7.70593
Anchusa arvensis	2	-0.0157027	-1.151	6.68608	33.92	0	0	6.683	6.325	6.78158	7.68019
Plantago media	3	-0.00598591	-0.278142	5.84391	35.1	10	0	6.72816	6.38611	6.60226	7.53342
Centaurea scabiosa	3	-0.00566424	-0.427915	6.70655	30.98	2	0	5.85335	5.45293	5.79845	6.82884
Corallorhiza trifida	3	-0.00236052	0.173244	4.05419	35.9	2	1	5.70111	5.29121	5.71044	6.74513
Urtica urens	2	-0.0145892	-1.57066	6.78386	32.74	0	0	6.79678	6.44345	6.91137	7.8211
Artemisia absinthium	3	-0.0102683	-1.28403	6.77661	29.58	0	0	5.89419	5.49041	5.80244	6.83952
Arenaria serpyllifolia	2	-0.00890631	-0.459473	6.55074	34.7	3	0	6.66122	6.30696	6.70757	7.60953
Euphrasia nemorosa	2	-0.00226667	0.301261	6.25621	31.98	5	0	6.83531	6.47064	6.6623	7.5639
Poa compressa	1	-0.00212613	0.42302	6.48621	32.74	3	0	6.86798	6.51167	6.77964	7.67563
Matricaria discoidea	2	-0.00452252	0.294367	5.99152	36.12	0	0	6.73346	6.37797	6.55544	7.45921
Medicago lupulina	2	-0.00865586	-0.372791	6.71995	31.08	2	0	6.80993	6.46206	6.85012	7.74683
Knautia arvensis	3	-0.00440605	0.0336867	6.24553	33.6	4	0	5.8273	5.42223	5.8455	6.86966
Tanacetum vulgare	4	-0.00123227	1.20399	5.96179	36.2	1	0	5.96559	5.57562	5.92055	6.94135
Centaurea cyanus	2	-0.0134288	-1.04651	6.71109	33.74	0	0	6.61526	6.25308	6.69766	7.59471
Linum catharticum	2	-0.0104937	-0.808314	6.45059	31.6	6	0	6.86657	6.51152	6.90699	7.79917
Carex spicata	1	-0.0072973	-0.282517	6.63034	28.04	2	0	6.89204	6.53644	6.8629	7.75618
Erigeron acris	1	-0.00924324	-1.18504	5.92066	35.7	3	0	6.90139	6.54366	6.95705	7.86093
Calamagrostis epigejos	2	-0.00407207	0.414838	5.96487	34.04	1	2	6.65941	6.30372	6.51672	7.42328
Veronica beccabunga	2	-0.0145372	0.146049	6.55345	30.88	2	0	6.92708	6.60967	6.88876	7.80489
Vicia tetrasperma	1	-0.00488288	-0.0638607	6.60063	28.38	4	0	6.88505	6.52803	6.8459	7.74147
Lysimachia minima	1	-0.00852252	-1.02358	7.88807	23.72	6	0	7.04748	6.70011	7.17288	8.05049
Hedera helix	2	0.000632508	1.11279	7.48021	25.4	0	6	6.99017	6.6802	6.97916	7.907
Hepatica nobilis	2	-0.00861802	0.101228	5.89608	34.06	0	8	6.62918	6.27179	6.54392	7.44891
Geranium sanguineum	2	-0.00418585	-0.492431	6.68366	27.92	5	1	5.89606	5.48836	5.8878	6.9293
Euphorbia palustris	2	-0.00598011	-0.696025	7.75786	24.445	5	0	7.07133	6.74019	7.09154	8.00201
Viola riviniana	2	-0.00412072	0.885673	6.03638	33.7	1	7	6.65516	6.29654	6.58247	7.48616
Viola arvensis	2	-0.00474955	0.205423	6.41389	35.36	0	0	6.65852	6.29738	6.55966	7.4612
Cardamine pratensis	2	-0.0075982	-0.0713331	6.15805	36.16	6	0	6.75814	6.39963	6.71755	7.61457
Rumex longifolius	2	-0.00102883	1.21808	5.55744	36	0	0	6.70274	6.34142	6.534	7.43813
Aethusa cynapium	3	-0.00707056	-0.713079	7.08	28.325	0	0	5.98001	5.57593	5.97108	6.99726
Veronica chamaedrys	2	-0.0021045	0.884611	6.15296	36.26	2	3	6.6386	6.28306	6.55868	7.46227
Radiola linoides	2	-0.0100252	-1.50553	7.38833	25.1	6	0	6.91866	6.57738	7.01709	7.89802
Ficaria verna	2	-0.00213864	0.643221	6.91431	29.58	4	0	6.11719	5.71784	5.99379	7.00535
Festuca ovina	2	0.000443243	1.21413	5.7782	36.26	4	2	6.75197	6.39296	6.55944	7.46411
Poa trivialis	1	-0.00387387	0.327227	6.11555	36.26	4	0	6.79232	6.42943	6.77778	7.67368
Viola canina	2	-0.00745586	-0.625346	5.93244	35.84	6	0	6.77976	6.41981	6.76697	7.66262
Carex pulicaris	3	-0.00865367	-1.23669	6.38904	26.825	10	0	6.25457	5.87998	6.20791	7.21056
Lamium purpureum	2	-0.00546486	0.0644522	6.53158	32.04	0	0	6.70417	6.34803	6.60767	7.51105
Convallaria majalis	2	-0.00543604	0.709407	5.7821	35.96	3	6	6.62866	6.27234	6.55482	7.45864
Epilobium montanum	2	-0.00119099	0.803477	6.30922	34.475	0	1	6.67729	6.31968	6.61208	7.5151
Quercus robur	2	-0.00105489	1.14274	6.64395	30.94	0	5	5.94918	5.54312	5.89856	6.91493
Luzula pilosa	3	-0.00373671	0.531147	5.50329	36.26	0	9	6.64877	6.30617	6.5888	7.50751
Campanula trachelium	2	-0.00231113	0.0284227	6.7987	28.8	2	0	5.9571	5.55552	5.96983	6.98545
Agrimonia eupatoria	2	-0.00506707	-0.390496	6.77211	26.46	3	0	5.89127	5.48544	5.86341	6.90331
Erica tetralix	1	-0.00904505	0.250107	6.63404	31.8	5	0	6.78823	6.42785	6.7675	7.66247
Carex dioica	2	-0.00659099	-0.213228	3.70138	35.9	10	0	6.67745	6.31768	6.59903	7.51785
Mentha arvensis	1	-0.00353153	0.489839	6.29146	34.36	3	0	6.79022	6.43131	6.77466	7.66953
Glechoma hederacea	2	-0.00530811	0.0201962	6.38472	35.26	1	0	6.72816	6.37688	6.61521	7.51894
Ranunculus auricomus	2	-0.00304144	0.661638	5.83518	36.26	NA	NA	6.78838	6.43126	6.59496	7.49497
Juncus bulbosus	2	-0.00437613	0.0566103	6.2533	35.14	3	0	6.78151	6.42832	6.76816	7.67145
Moehringia trinervia	2	-0.00348108	0.38051	6.43712	34.14	0	7	6.69528	6.33801	6.58279	7.48567
Scleranthus annuus	2	-0.00605586	0.27137	6.45009	31.58	2	0	6.71697	6.35469	6.66858	7.57008
Crepis tectorum	2	-0.00726486	-0.311738	5.96682	35.6	1	0	6.65034	6.29105	6.46442	7.37582
Anthemis arvensis	3	-0.0152273	-1.46079	6.46507	29.02	0	0	6.69686	6.35475	6.62214	7.54872
Lemna minor	2	-0.00445225	0.0715103	6.52918	31.62	1	0	6.78173	6.42467	6.69492	7.59169
Utricularia vulgaris	4	-0.00331937	-0.25356	5.28503	35.5	2	0	5.8622	5.46434	5.56433	6.62225
Melampyrum pratense	2	-0.00335856	0.856943	5.26618	36.26	1	7	6.58785	6.22838	6.6153	7.51548
Rubus sect. Corylifolii	3	-0.00239261	0.425325	7.70024	25.28	0	0	6.81023	6.46245	6.85582	7.80797
Corylus avellana	3	-0.0102711	-0.109074	6.5954	31.44	0	6	5.87079	5.46546	5.88154	6.8995
Carex demissa	2	0.00178378	0.945229	6.36255	31.44	4	0	6.77604	6.41666	6.73422	7.63074
Clinopodium vulgare	3	-0.00669983	-0.62	6.36144	28.34	1	2	5.89875	5.49213	5.78047	6.83001
Equisetum pratense	4	-0.00183536	0.51439	5.0287	36.06	1	4	5.85262	5.45328	5.8183	6.84222
Prunus padus	1	-0.00356757	0.233798	5.79654	35.9	1	1	6.75619	6.39558	6.71876	7.61358
Schoenoplectus lacustris	2	-0.00215135	0.185222	6.34226	34.42	0	0	6.71292	6.35117	6.57452	7.47237
Molinia caerulea	3	-0.000974219	0.915939	5.32839	36.1	6	2	5.91593	5.51774	5.9186	6.92548
Carex echinata	3	-0.00311376	0.386329	5.73763	35.84	4	0	6.74395	6.40056	6.69981	7.60731
Potentilla verna	2	-0.000131131	0.302354	6.65046	27.72	6	0	5.63383	5.21134	5.60663	6.67136
Scutellaria galericulata	2	-0.00730811	0.196566	6.04762	36.04	2	0	6.66751	6.31131	6.60976	7.51222
Pedicularis sylvatica	1	-0.010955	-1.2406	6.55532	28.12	8	0	6.81652	6.45833	6.8649	7.75533
Geranium columbinum	3	-0.00161872	0.436536	7.09348	25.22	2	0	6.61038	6.25419	6.6464	7.62266
Eriophorum vaginatum	2	-0.00331712	0.68768	4.8864	36.04	2	0	6.70275	6.34257	6.61659	7.51853
Cornus suecica	3	-0.0103771	-0.329019	3.88751	35.8	3	3	6.48588	6.11067	6.50528	7.45649
Actaea spicata	2	-0.00166517	0.350023	5.60097	35.44	0	10	5.83153	5.42215	5.76344	6.79764
Lysimachia vulgaris	2	-0.00134775	0.976525	6.53068	31.22	3	0	6.7936	6.43412	6.75046	7.64646
Nymphaea alba	2	-0.00358803	-0.162141	5.8112	35.86	0	0	6.75155	6.40353	6.75511	7.65728
Carex panicea	2	-0.00474414	0.52581	5.87036	35.86	8	0	6.67974	6.32164	6.63276	7.53323
Melica nutans	2	-0.00426667	0.751328	5.40779	36.26	0	6	6.65887	6.29969	6.52342	7.42785
Nuphar lutea	2	-0.00694775	-0.227769	5.58843	35.76	0	0	6.54211	6.17417	6.363	7.26878
Potamogeton natans	3	-0.00371514	0.166904	6.03959	36.06	0	0	6.78288	6.44727	6.67216	7.59294
Viburnum opulus	2	-0.00495315	0.273573	6.42236	33.78	1	2	6.70104	6.34564	6.66741	7.56681
Sagina subulata	1	-0.0102342	-0.669532	7.70391	24.645	0	0	7.09464	6.75144	7.1126	7.99756
Woodsia ilvensis	3	-0.00614125	-0.613903	5.4006	35.325	0	0	5.97016	5.5669	5.87416	6.89015
Carex digitata	3	-0.00566552	-0.0778255	5.6347	34.86	0	8	6.52599	6.17818	6.41879	7.34293
Pedicularis palustris	3	-0.00933373	-1.18302	3.55672	35.82	8	0	6.69591	6.34928	6.58208	7.5078
Carex lasiocarpa	3	-0.00459052	0.0370657	4.55259	36.025	5	0	6.67263	6.33118	6.50936	7.43225
Eleocharis palustris	2	-0.00743964	-0.168313	6.2576	34.36	4	0	6.66812	6.30786	6.59257	7.49631
Carex capillaris	2	-0.00686904	-1.43253	2.8122	35.25	8	0	5.58656	5.17021	5.4654	6.53341
Spergula morisonii	3	-0.00646377	-0.276632	6.55506	30.74	6	0	6.09884	5.69747	6.16149	7.16685
Gentianella amarella	2	-0.0203495	-1.46503	4.13513	35	8	0	6.02238	5.68704	6.77523	7.65697
Salix aurita	2	0.00307568	1.58123	5.89497	35.84	5	0	6.73879	6.38013	6.61295	7.51534
Viola mirabilis	4	-0.00586247	-0.523017	5.67844	33.825	0	6	5.73547	5.34169	5.63851	6.68937
Sparganium emersum	3	-0.00603483	-0.681399	5.99039	35.12	0	0	6.65714	6.32072	6.59042	7.51157
Menyanthes trifoliata	2	-0.00843604	0.429349	4.99525	36.26	4	0	6.68764	6.32723	6.60459	7.50664
Peucedanum palustre	3	-0.00350075	0.344407	6.02999	36.2	5	0	6.73396	6.39007	6.65721	7.57595
Triglochin palustris	2	-0.00936036	-0.277813	5.76442	35.96	10	0	6.71418	6.35654	6.62722	7.529
Humulus lupulus	2	-0.00796396	-0.521596	6.54152	33.74	0	0	6.75239	6.39983	6.76947	7.66877
Lactuca muralis	2	-0.00530631	0.120734	6.40156	32.2	0	5	6.72655	6.36557	6.69453	7.5941
Acer platanoides	3	0.00248111	1.28323	6.42006	31.44	0	6	6.70599	6.37425	6.63987	7.56431
Ribes uva-crispa	1	-0.00322523	0.297864	6.53528	32.2	0	4	6.87486	6.51628	6.79161	7.68812
Elymus caninus	3	-0.00420505	0.186699	5.56535	35.56	0	6	5.87318	5.47229	5.85	6.87019
Plantago uniflora	4	-0.00480724	-0.144451	6.36285	34.36	2	0	6.38495	6.01519	6.34902	7.31064
Lobelia dortmanna	3	-0.00660167	-0.597582	5.95016	33.97	0	0	6.28456	5.89297	6.12621	7.05656
Myosotis arvensis	2	-0.00548288	0.494192	6.12907	36.26	0	0	6.60631	6.24868	6.55868	7.46227
Galeopsis bifida	2	0.000297297	1.46937	5.86164	36.14	0	2	6.66581	6.30532	6.61343	7.51572
Scorzonera humilis	2	-0.00709977	-0.31	6.40357	27.06	6	2	6.41893	6.03619	6.56303	7.47841
Rhinanthus minor	2	-0.00387568	0.527985	5.24711	36.14	8	0	6.71577	6.35765	6.58545	7.48864
Comarum palustre	3	-0.00563724	0.45461	5.27306	36.04	4	0	6.69321	6.34436	6.61403	7.53102
Myriophyllum verticillatum	2	-0.00247387	-0.014354	6.24588	33.725	0	0	6.96496	6.62693	6.5986	7.48578
Sisymbrium officinale	3	-0.00838877	-1.0021	7.38098	29.14	0	0	6.40455	6.01894	6.7206	7.66326
Galium aparine	2	-0.00856577	-0.0871451	6.85844	32.54	0	0	6.88675	6.53703	6.81813	7.70962
Avenula pubescens	2	-0.00568108	0.0773487	6.18128	32.74	9	0	6.75687	6.40073	6.66477	7.57051
Dryopteris carthusiana	3	-0.00308398	0.832314	5.88155	36.26	2	4	6.74473	6.40278	6.64001	7.56423
Chamaenerion angustifolium	2	-0.00111532	1.34132	5.40902	36.26	0	3	6.66007	6.30023	6.55868	7.46227
Bidens tripartita	2	-0.00732252	-0.141071	6.56082	31.02	3	0	6.68385	6.32604	6.73974	7.63746
Epilobium palustre	2	-0.00236757	0.6605	5.23794	36.1	6	0	6.61581	6.2566	6.56105	7.46704
Rhinanthus angustifolius	2	-0.0131694	-1.13975	6.239	35.16	7	0	6.67471	6.31587	6.81608	7.71561
Sparganium natans	3	-0.0053711	-0.402272	5.56494	35.3	5	0	6.67696	6.33355	6.6391	7.5567
Pyrola rotundifolia	2	-0.00284797	-0.296388	4.8476	35.8	2	4	6.72599	6.39168	6.68229	7.6277
Carex flava	3	-0.00652708	-0.351593	4.35389	35.8	9	0	6.37715	6.04073	5.97629	6.90667
Carex paniculata	1	-0.00178378	0.116765	7.39351	25.005	10	0	7.00909	6.6356	7.00134	7.91794
Thelypteris palustris	4	-0.0156978	-0.404539	6.29726	34.16	5	0	5.72202	5.3209	5.66458	6.7273
Carex pseudocyperus	3	-0.00771738	0.542739	6.57439	28.965	3	0	5.67789	5.255	5.6222	6.68483
Salix pentandra	3	-0.00105423	0.803483	5.53261	35.24	3	0	6.65513	6.30534	6.57307	7.49574
Persicaria minor	3	-0.00821021	-1.10517	6.8813	27.6	0	0	5.92585	5.53173	5.85052	6.86583
Maianthemum bifolium	3	-0.00595023	0.587876	5.46583	36.26	1	8	6.66141	6.32764	6.62441	7.54693
Juniperus communis	2	0.00165586	1.82434	5.53119	36.26	5	2	6.77946	6.4199	6.75241	7.64769
Eleocharis uniglumis	2	-0.00410631	-0.00161933	6.74274	31.62	9	0	6.82158	6.46344	6.77614	7.67688
Juncus articulatus	2	0.000515315	1.11326	6.46245	34.76	6	0	6.75621	6.39633	6.69107	7.59058
Leucanthemum vulgare	2	0.000414414	1.55586	5.77578	36.26	4	0	6.69728	6.33903	6.55381	7.45756
Tripolium pannonicum	2	-0.00704505	-0.474174	7.39118	28.48	10	0	6.97744	6.62944	7.00812	7.89809
Lolium perenne	3	0.000798688	1.07616	6.65506	33.32	2	0	6.06827	5.66753	5.92112	6.93882
Iris pseudacorus	3	-0.0041299	0.850286	6.65416	34.26	2	0	6.9	6.57308	6.86861	7.78722
Prunus spinosa	2	-0.00381415	0.0523742	7.16072	27.44	2	1	6.16306	5.76176	6.10969	7.11727
Lonicera periclymenum	1	-0.00436036	0.499129	7.25806	26.3	1	3	6.90703	6.55361	6.81002	7.7015
Lathyrus palustris	3	-0.00365319	-0.309855	4.27999	35.2	7	0	5.65958	5.24476	5.52044	6.58709
Pilosella lactucella	2	0.00272613	1.41885	5.95089	35.1	6	0	6.75958	6.40353	6.54751	7.45197
Anthriscus sylvestris	2	0.00255495	1.63658	5.90742	36.26	3	0	6.74264	6.38698	6.57796	7.48113
Dryopteris filix-mas	3	-0.00575506	0.824742	6.42359	35.42	0	6	6.75132	6.41391	6.72426	7.64657
Callitriche palustris	2	-0.00453694	-0.284123	5.14793	35.08	0	0	6.72817	6.37089	6.55985	7.47098
Crambe maritima	1	-0.00190991	-0.0950961	7.96425	22.4	0	0	7.19325	6.84023	7.18772	8.08675
Hylotelephium telephium	2	0.00320402	1.41559	6.59358	30.88	1	0	6.82433	6.48434	6.79077	7.70801
Stellaria graminea	2	0.0046	1.91689	5.84946	36.26	5	1	6.68731	6.33059	6.5587	7.46246
Fragaria vesca	2	-0.00388288	1.05025	5.99002	35.94	2	4	6.57786	6.22253	6.56245	7.46611
Rubus idaeus	3	-0.000967342	1.60442	5.94799	36.26	0	3	6.67562	6.33477	6.62726	7.55192
Rubus sect. Caesii	3	-0.00336245	0.0339396	7.38245	29.08	NA	NA	5.93454	5.5307	5.94216	6.97392
Galium palustre	2	0.000259459	0.944428	5.98537	36.26	5	0	6.72366	6.36721	6.65126	7.55144
Limosella aquatica	3	-0.00574016	-1.21963	6.38971	32.12	0	0	6.04347	5.64819	6.6061	7.55571
Cerastium fontanum	1	0.0030991	1.64784	5.89113	36.26	3	0	6.80083	6.44279	6.77094	7.66602
Tripleurospermum inodorum	1	-0.00165766	0.606184	6.48226	35.46	0	0	6.82911	6.47346	6.76068	7.65523
Cotoneaster integerrimus	2	-0.00316617	-0.265714	6.43179	33.385	1	3	6.0094	5.61385	6.02197	7.03532
Ribes spicatum	1	-0.00385586	-0.618314	3.86104	35.325	2	1	7.01538	6.66043	6.90721	7.8167
Persicaria hydropiper	3	-0.00833729	-1.14121	6.51468	31.1	2	0	6.72631	6.37621	6.73247	7.6299
Lamium hybridum	2	-0.00411395	0.0275512	6.64075	30.5	0	0	5.97431	5.57226	5.8196	6.84892
Sedum acre	2	-0.00738919	0.0627199	6.54319	35.56	1	0	6.71697	6.35977	6.64094	7.54641
Sagina procumbens	2	0.000113514	1.27613	5.79825	36.14	1	0	6.73485	6.37675	6.59584	7.49842
Ligusticum scothicum	1	-0.00544144	-0.342355	7.53503	29.06	0	0	7.06319	6.7105	7.01102	7.89927
Poa nemoralis	2	1.26126e-05	1.23478	6.05914	36.06	2	5	6.73963	6.38327	6.56245	7.46611
Armeria maritima	2	-0.00166433	0.144532	7.59881	30.56	4	0	6.72637	6.3507	6.71497	7.64111
Pyrus communis	2	-0.00192072	0.218298	6.94862	25.72	1	1	6.95561	6.61848	7.05828	7.93572
Carex canescens	3	-0.0016727	0.762881	5.21822	36.025	3	0	6.66777	6.31376	6.58659	7.49546
Puccinellia capillaris	3	-0.00153598	0.592348	6.92673	30.08	5	0	6.32913	5.94742	6.13533	7.16266
Persicaria amphibia	2	-0.0065045	-0.157787	6.68725	32.94	0	0	6.71094	6.35838	6.65596	7.55604
Rumex acetosa	2	0.00408649	2.08189	5.75491	36.26	5	1	6.79156	6.43741	6.77094	7.66602
Solanum dulcamara	2	-0.00572252	-0.104999	6.75409	33.4	1	0	6.79328	6.43738	6.82723	7.72286
Potentilla erecta	2	-0.000744144	1.45378	5.72191	36.26	7	5	6.66138	6.30297	6.59851	7.50098
Sorbus aucuparia	1	0.00376577	1.68071	6.05682	36.26	2	6	6.7753	6.41302	6.77094	7.66602
Saxifraga granulata	2	-0.0100685	-0.304149	6.49115	31.04	5	0	6.76355	6.40462	6.78886	7.68757
Vaccinium myrtillus	3	-0.00361171	0.580247	5.41654	36.26	1	6	6.73391	6.39565	6.61318	7.53136
Vaccinium oxycoccos	2	-0.0051027	0.56925	5.12337	35.625	5	0	6.63441	6.27111	6.56901	7.47356
Vicia cracca	2	0.00480901	1.91284	5.93419	36.26	2	0	6.65049	6.29234	6.57796	7.48113
Valeriana sambucifolia	2	-0.000608942	0.859415	5.3429	36.12	2	1	6.16658	5.78709	6.08613	7.05551
Deschampsia cespitosa	1	-0.00172973	0.843022	5.63166	36.26	4	0	6.79419	6.43494	6.77053	7.66528
Vaccinium uliginosum	1	-0.00585586	0.689615	5.34725	36.1	3	3	6.76177	6.40003	6.77087	7.66676
Lysimachia maritima	3	-0.00651344	-0.0727374	7.16983	30.22	7	0	7.00285	6.67616	6.98729	7.90745
Spergula arvensis	1	-0.00338739	0.429477	6.08712	36.26	0	0	6.78419	6.42501	6.76	7.65485
Prunella vulgaris	2	-0.00565766	0.573878	6.05171	35.46	3	0	6.57132	6.21549	6.57915	7.48204
Rumex acetosella	2	0.0058018	2.36841	5.86398	36.26	2	0	6.71483	6.35615	6.56245	7.46611
Carex hostiana	2	-0.0070045	-1.07241	6.70827	31.08	10	0	6.04464	5.65541	6.04625	7.05438
Calystegia sepium	3	0.000452986	0.79974	6.70478	30.58	3	0	6.05932	5.65939	5.99726	6.99959
Hypochaeris maculata	2	-0.00735676	-0.0624728	5.7372	34.52	5	2	6.63866	6.27993	6.50118	7.4178
Ranunculus polyanthemos	3	-0.00671727	-0.93775	6.29088	31.06	7	3	5.91082	5.51521	5.78706	6.83445
Carex pallescens	2	-0.00405946	0.701666	6.05219	35.26	4	3	6.69624	6.33621	6.57317	7.4767
Galium verum	1	0.00138739	0.909837	6.56832	35.76	4	1	6.92377	6.57305	6.78418	7.67975
Vaccinium vitis-idaea	3	-0.00448781	0.452494	5.20566	36.635	4	4	6.61032	6.26412	6.60733	7.52334
Juncus bufonius	2	0.00179099	1.3832	5.91516	36.14	4	0	6.73781	6.37992	6.61752	7.51873
Heracleum sphondylium	1	-0.00742342	-0.627022	6.23656	35.46	4	0	6.89001	6.5324	6.90582	7.80452
Equisetum arvense	1	-0.00227027	0.811901	5.82325	36.26	3	0	6.8005	6.44133	6.76793	7.66291
Fragaria viridis	2	-0.00238906	-0.0877375	6.60719	27.92	5	0	5.73414	5.31416	5.72514	6.78108
Juncus gerardii	1	-0.00875676	-0.432932	6.94547	30.22	10	0	7.04677	6.69795	7.02657	7.91373
Plantago major	1	0.00888288	2.17077	6.1161	36.26	1	0	6.79128	6.43121	6.77094	7.66602
Centaurea jacea	2	-0.011164	-0.219021	6.49281	33.32	6	0	6.6783	6.32053	6.64785	7.55214
Plantago lanceolata	2	-0.00910631	-0.0376179	6.66251	35.16	4	0	6.73766	6.37836	6.75573	7.65188
Urtica dioica	2	0.00265766	1.80533	6.12106	36.06	0	2	6.74288	6.3843	6.56245	7.46611
Argentina anserina	1	-0.00127928	0.808252	6.55301	34.56	4	0	6.84303	6.48588	6.80246	7.69656
Hypericum maculatum	1	-0.0063964	0.258113	6.27373	35.06	5	0	6.74198	6.37723	6.75261	7.64611
Cochlearia officinalis	1	-0.00493694	-0.304868	7.91141	22.96	10	0	7.06769	6.71827	7.09437	7.97996
Viola tricolor	3	-0.000648829	0.660943	6.09647	36.2	2	0	6.00068	5.60409	5.97541	6.99294
Calluna vulgaris	2	-0.00683964	0.83612	5.65105	36.16	4	2	6.62012	6.26168	6.61476	7.51619
Geranium pratense	2	-0.00236904	-0.343474	6.43188	33.78	1	0	6.02904	5.63184	6.10388	7.10204
Anthoxanthum odoratum	2	0.00321622	1.79186	6.08791	36.16	5	2	6.69775	6.3409	6.56245	7.46611
Lotus corniculatus	2	-0.00288468	1.07665	6.44059	35.26	5	0	6.7688	6.40978	6.75905	7.65561
Campanula rotundifolia	2	-0.00122883	1.26853	5.84902	36.26	5	1	6.62625	6.26784	6.56245	7.46611
Spergularia rubra	4	-0.00179308	0.524852	6.07977	35.5	2	0	6.20753	5.82127	6.12691	7.11731
Solidago virgaurea	2	-0.00109741	0.25354	5.34314	36.2	3	7	6.80477	6.46371	6.77967	7.68758
Leymus arenarius	4	-0.00307745	0.205763	6.64461	34.26	0	0	6.32365	5.95059	6.32686	7.32405
Geum rivale	2	-0.00262703	1.09599	5.74028	36.16	6	1	6.63678	6.27618	6.55868	7.46227
Arrhenatherum elatius	2	0.000238739	0.938505	6.7614	31.44	0	0	5.96198	5.55976	5.91785	6.93823
Avenula pratensis	2	-0.00554414	-0.143105	6.36775	29.92	7	1	6.7993	6.43848	6.8056	7.71552
Ajuga pyramidalis	3	-0.00768589	-0.0986541	6.16253	33.385	8	2	6.66672	6.31153	6.69548	7.59708
Sorbus rupicola	1	0.00169369	0.464758	7.49286	24.04	0	1	7.06966	6.72088	7.08782	7.9713
Bolboschoenus maritimus	1	-0.0118757	0.194268	7.54616	27.72	7	0	7.05766	6.70747	7.04281	7.92995
Nardus stricta	3	-0.00432593	0.378422	5.5642	35.98	10	0	6.73448	6.38966	6.62758	7.54232
Plantago maritima	1	9.00901e-05	0.276951	7.16888	31.38	5	0	7.03479	6.68355	6.90521	7.79519
Triglochin maritima	3	-0.00659945	-0.300467	7.0411	30.08	7	0	6.99432	6.66598	6.96383	7.88033
Trifolium pratense	2	-0.000437838	1.12229	5.83215	36.26	6	0	6.60387	6.24574	6.57796	7.48113
Pinguicula vulgaris	3	-0.00772835	-0.652832	3.70248	36.26	6	0	5.90268	5.50795	5.72486	6.74814
Succisa pratensis	1	-0.0055009	0.279227	6.24029	33.54	10	0	6.75457	6.39477	6.7623	7.657
Cynosurus cristatus	3	-0.0105826	-0.615979	6.78596	29.88	6	0	6.15733	5.76138	6.18732	7.18728
Potentilla argentea	2	0.00114054	1.12013	6.21257	34.7	2	0	6.67924	6.32149	6.56421	7.46827
Polygala vulgaris	1	-0.0121135	-0.646826	6.37645	28.68	7	1	6.79444	6.43432	6.77313	7.66785
Glyceria fluitans	2	-0.00254775	0.601662	6.41861	32.76	4	0	6.72022	6.36184	6.6782	7.57606
Iso√´tes echinospora	2	-0.006668	-1.12779	4.97302	34.375	0	0	6.14713	5.74999	6.0893	7.03274
Veronica scutellata	2	-0.00953514	-0.221952	6.17982	34.46	6	0	6.6774	6.31774	6.59558	7.49901
Gentianella uliginosa	3	-0.00640876	-0.814697	7.62051	31.74	8	0	6.11401	5.72075	6.00469	7.03221
Ranunculus reptans	3	-0.0042218	-0.412436	4.81491	35.5	0	0	5.88485	5.47574	5.8054	6.78967
Lycopus europaeus	2	-0.00335676	0.758793	6.72696	27.72	4	0	6.83908	6.48129	6.82526	7.71705
Frangula alnus	3	-0.00364715	0.575938	6.20469	35.96	4	4	6.69805	6.3611	6.68386	7.60619
Alnus glutinosa	3	-0.00523338	0.324316	6.45834	33.84	0	0	6.68745	6.34732	6.70849	7.63084
Dryopteris dilatata	1	-0.00551351	0.685321	6.77383	27.52	0	5	6.79287	6.43129	6.79508	7.68938
Eriophorum angustifolium	2	-0.010122	0.201655	5.08457	36.26	7	0	6.80358	6.46578	6.78799	7.70567
Persicaria maculosa	2	-0.000429096	1.02227	6.67426	32.66	0	0	6.33263	5.94655	6.13057	7.12612
Hippuris vulgaris	3	-0.00487835	-0.141714	4.80029	35.32	0	0	6.79736	6.45606	6.77537	7.68941
Elytrigia repens	1	0.0010991	1.26196	6.08317	36.2	1	0	6.80045	6.43999	6.77411	7.66959
Phleum pratense	1	-0.00272072	0.651585	6.05679	36.1	6	0	6.78143	6.4187	6.76189	7.65679
Callitriche hamulata	2	-0.000324324	0.420582	6.00245	33.38	0	0	6.74842	6.39545	6.45653	7.36595
Alisma plantago-aquatica	2	-0.0123568	-0.320031	6.31432	35.46	0	0	6.68231	6.32335	6.61548	7.51457
Polygonum aviculare	2	0.00136396	1.72171	6.33184	36.16	1	0	6.73881	6.37791	6.62102	7.52389
Myriophyllum alterniflorum	4	-0.00333561	-0.244924	5.635	35.5	0	0	6.12672	5.74105	6.01288	6.9957
Stachys sylvatica	4	-0.0040216	0.298807	6.38884	32.64	1	3	5.92126	5.52856	5.91873	6.93675
Sherardia arvensis	3	-0.00720671	-1.28645	7.87013	23.34	0	0	6.92905	6.61622	6.90273	7.87461
Achillea ptarmica	2	-0.00476036	0.527172	5.92697	35.34	4	0	6.60997	6.24864	6.59219	7.49294
Poa pratensis	2	0.00408108	1.52663	5.86056	36.26	5	2	6.75928	6.39786	6.67694	7.57448
Calamagrostis neglecta	2	-0.00540721	-0.447285	4.13581	35.725	7	0	6.47281	6.13059	5.95548	6.88672
Veronica officinalis	2	-0.0030036	1.00009	6.03977	35.8	3	5	6.57815	6.22394	6.56245	7.46611
Galeopsis tetrahit	2	-0.00472432	0.119541	6.33503	34.24	0	1	6.65323	6.2971	6.64341	7.54552
Carex nigra	2	-0.000796396	1.41155	5.24434	36.16	6	0	6.68725	6.32777	6.58284	7.4858
Rorippa palustris	3	-0.00330541	0.0989862	5.79408	35.64	2	0	6.72777	6.38755	6.66629	7.59276
Lychnis flos-cuculi	2	-0.00859872	-0.543363	6.33951	32.52	9	0	6.82109	6.48428	6.77765	7.68629
Briza media	2	-0.0119207	-0.550923	6.3047	33.84	8	0	6.67347	6.31955	6.73416	7.63363
Sambucus nigra	1	0.0043964	1.03736	7.27561	29.24	1	2	7.14525	6.80907	6.96366	7.84535
Drosera intermedia	3	-0.00840298	-0.596375	6.2624	29.08	6	0	6.21368	5.82659	6.27554	7.22152
Ranunculus acris	2	-0.000572973	1.33311	5.64858	36.26	7	1	6.63071	6.27503	6.56245	7.46611
Calamagrostis canescens	3	-0.00379862	0.0208888	5.7975	35.48	2	0	6.66897	6.32731	6.50546	7.43026
Eleocharis quinqueflora	2	-0.00906126	-0.903464	5.8109	35.26	10	0	6.76244	6.40564	6.89148	7.797
Rumex crispus	2	0.0178547	3.17171	6.73771	33.96	2	0	6.9155	6.56797	6.81726	7.73638
Carex leporina	3	0.00266844	1.14632	6.13933	33.84	3	3	6.70959	6.36596	6.63963	7.55609
Lythrum salicaria	2	-0.0035982	0.215668	6.48736	32.8	2	0	6.76338	6.40766	6.69133	7.58968
Brassica rapa	2	-0.00706974	-1.42063	5.94695	32.08	0	0	6.13374	5.74763	6.14499	7.13906
Sagina nodosa	3	-0.0103348	-0.983389	6.81479	35.16	6	0	6.05502	5.66243	6.17334	7.18166
Dactylis glomerata	1	0.00324324	1.40049	6.49841	33.74	2	0	6.84742	6.48958	6.76793	7.66291
Danthonia decumbens	1	-0.00731532	0.411271	6.38274	29.2	6	0	6.80208	6.4398	6.77847	7.67463
Potamogeton polygonifolius	2	-0.096964	-0.728389	6.34032	27.76	3	0	6.7265	6.36544	6.7364	7.63278
Berula erecta	2	0.000375938	0.662331	8.17192	24.16	0	0	7.14344	6.83637	7.0406	7.99856
Schoenoplectus tabernaemontani	3	-0.00286579	0.545697	6.79968	30.3	8	0	6.97851	6.66173	6.92343	7.86187
Carex distans	3	-0.0037266	-0.212849	7.76715	24.84	10	0	6.74506	6.40267	6.78998	7.76193
Kali turgida	2	-0.00506851	-0.209519	8.18089	22.28	0	0	7.08652	6.7595	7.08718	8.03828
Blysmus rufus	3	-0.00787207	-1.02339	7.44237	23.96	10	0	6.63154	6.27188	6.66432	7.63434
Cakile maritima	4	-0.0069388	-0.122853	8.03042	28.84	0	0	6.93214	6.59499	6.95201	7.90912
Trifolium fragiferum	4	-0.00642963	-0.434077	7.53134	24.54	7	0	6.30853	5.93758	6.47738	7.4778
Ammophila arenaria	1	-0.00401802	-0.256067	8.07314	24.12	1	0	7.20216	6.84809	7.19864	8.10851
Centaurium pulchellum	2	-0.00510154	0.027865	7.56603	24.26	8	0	7.00417	6.67819	7.0215	7.9493
Honckenya peploides	3	0.00061734	0.64933	7.50076	31.3	0	0	6.90849	6.5634	6.88357	7.8285
Sagina maritima	1	-0.00684685	-1.02388	7.74329	24.68	4	0	7.0894	6.74181	7.18673	8.072
Taxus baccata	2	0.000682015	0.630122	7.25954	25.58	0	8	6.27785	5.87617	6.39487	7.39997
Sedum album	4	-0.0047523	0.0150805	6.80672	29.24	2	0	6.13601	5.74788	6.10672	7.13036
Armoracia rusticana	2	0.00112973	0.904091	6.56871	35.76	0	0	6.8387	6.49951	6.65957	7.56825
Rhamnus cathartica	3	-0.00482249	-0.272593	6.55528	25.34	3	2	5.84622	5.43689	5.77749	6.82627
Caltha palustris	2	-0.0140469	0.0961655	5.6414	36.26	4	1	6.80008	6.46279	6.79228	7.71059
Lepidium ruderale	4	-0.00654938	-0.494439	7.16782	30.5	0	0	6.53273	6.1648	6.49481	7.48429
Atriplex littoralis	2	-0.0021027	0.0811766	7.82631	30.96	3	0	7.03963	6.6948	7.06752	7.95771
Sparganium angustifolium	3	-0.00635191	-0.274275	4.68865	34.94	0	0	6.47916	6.11851	6.34335	7.29253
Myosotis ramosissima	3	-0.00389687	0.166599	6.71852	28.64	3	0	6.02957	5.62727	5.96881	6.99146
Crassula aquatica	3	-0.00517191	-0.797344	6.9393	31.76	4	0	6.35518	5.97163	6.73104	7.68276
Veronica agrestis	2	-0.0152414	-1.24202	6.44244	31.64	0	0	6.76123	6.41087	6.68683	7.58085
Descurainia sophia	3	-0.0100583	-1.05425	6.8666	35.3	0	0	5.89344	5.49005	5.92449	6.9515
Myosotis stricta	2	-0.00364324	-0.0563523	6.37806	33.105	3	0	6.68621	6.32497	6.58302	7.49922
Puccinellia distans	4	-0.00660412	-0.580772	6.3239	30.72	3	0	6.09057	5.7076	5.78202	6.81146
Suaeda maritima	3	-0.00461627	-0.201278	7.97824	23.72	10	0	7.10206	6.76756	7.12141	8.02826
Spergularia media	1	-0.00636036	-0.443481	7.91923	23.18	10	0	7.09717	6.75079	7.09113	7.97785
Sedum anglicum	2	-0.00647387	-0.188748	7.98524	24.485	0	0	7.09429	6.77403	7.08946	7.98091
Barbarea vulgaris	2	-0.00264144	0.593803	6.16214	35.26	0	0	6.63574	6.28228	6.54466	7.44894
Thalictrum minus	1	-0.00331532	-0.143512	7.42638	29.06	5	0	7.15582	6.78726	7.1265	8.04023
Dianthus deltoides	2	-0.00908468	-0.453347	6.10927	35.56	5	0	6.70865	6.3585	6.59555	7.50454
Geranium pusillum	2	-0.0068018	-0.519979	6.70594	30.54	1	0	6.92549	6.57751	6.89466	7.78945
Ruppia maritima	2	-0.00250522	-0.332479	7.49019	23.88	10	0	6.77443	6.40699	6.84726	7.76489
Fraxinus excelsior	1	-0.00273874	0.628485	6.69708	29.58	0	1	6.83944	6.48222	6.76793	7.66291
Odontites vernus	2	-0.0156523	-1.61276	6.99128	25.08	3	0	6.84211	6.48858	7.05176	7.92671
Raphanus raphanistrum	2	-0.00733417	-1.87089	6.05954	32.38	0	0	6.1818	5.78898	6.47669	7.40935
Bromopsis inermis	3	0.000445468	0.781431	6.73119	33.18	1	0	6.04603	5.65046	5.86381	6.89139
Melampyrum cristatum	2	-0.00365883	-0.758135	6.78688	25.12	2	2	5.70459	5.29217	5.61814	6.67325
Hyoscyamus niger	3	-0.00671643	-1.08408	6.97294	29.74	0	0	5.83822	5.42889	5.8624	6.89136
Stellaria crassifolia	2	-0.0061982	-0.58637	4.16564	33.8	7	0	7.04476	6.69396	6.92667	7.83107
Veronica serpyllifolia	1	-0.0047027	0.28834	5.96359	36.26	3	1	6.78384	6.4239	6.75455	7.64877
Juncus alpinoarticulatus	1	-0.0081982	-1.19455	4.52296	36.02	5	0	6.68445	6.31947	6.62342	7.53892
Lathyrus pratensis	2	-0.0019964	0.931156	5.92544	36.06	4	1	6.70284	6.34222	6.57796	7.48113
Thlaspi arvense	1	-0.00612613	-0.127963	6.3172	35.26	0	0	6.76537	6.40301	6.77716	7.67209
Melica uniflora	3	-0.00123188	0.196761	7.49004	25.12	0	9	6.80582	6.48037	6.76327	7.716
Rumex maritimus	3	-0.00856984	-0.862927	7.50102	28.04	8	0	6.42664	6.04383	6.26794	7.29471
Geranium lucidum	2	-0.00307574	-0.287876	7.00767	25.36	0	0	6.32677	5.92818	6.36921	7.3706
Spergularia marina	3	-0.00833938	-0.437397	7.58502	27.88	10	0	6.47007	6.09534	6.51178	7.4818
Cirsium vulgare	2	0.000691892	0.944178	6.53619	33.02	1	0	6.76703	6.41145	6.66757	7.56766
Stellaria media	2	0.00417838	1.74421	6.11414	36.2	1	0	6.79072	6.43554	6.59507	7.49709
Tussilago farfara	2	-0.0035982	0.995533	5.98133	36.06	0	1	6.71616	6.35645	6.5488	7.45227
Sonchus arvensis	2	-0.00342883	0.326913	6.45871	33.54	2	0	6.71035	6.35337	6.61056	7.51329
Epilobium roseum	3	-0.00405094	-0.735923	7.35477	24.96	0	0	6.55573	6.18451	6.62796	7.58708
Scorzoneroides autumnalis	2	0.00180901	1.473	5.68322	36.2	5	0	6.662	6.30488	6.56245	7.46611
Trifolium medium	2	-0.000972973	1.359	6.2012	35.16	4	2	6.71723	6.35634	6.55963	7.46357
Poa annua	2	0.00345405	1.74982	5.95256	36.26	1	0	6.73355	6.37671	6.59364	7.49629
Ulmus glabra	3	0.000561637	1.34431	6.67824	32.3	0	2	6.85715	6.52324	6.76554	7.68583
Sorbus obtusifolia	1	-0.000684685	0.0926679	7.4277	20.52	0	0	7.01567	6.6557	6.90471	7.80886
Allium scorodoprasum	2	0.000266934	0.351595	6.92605	25.48	2	2	6.10518	5.69866	6.08954	7.12734
Cardamine bulbifera	4	-0.005415	-0.082965	6.83485	30.34	0	8	5.9784	5.58842	6.05509	7.09741
Melilotus altissimus	3	-0.00156223	0.287853	7.2896	28.18	1	0	6.16309	5.77234	6.38207	7.34982
Carex otrubae	2	-7.87454e-05	0.434284	8.0252	27.78	7	0	6.87341	6.50557	6.81598	7.77668
Cardamine hirsuta	2	-0.000361195	0.175647	7.25837	28.56	1	0	6.16526	5.76633	6.36086	7.35801
Jasione montana	3	-0.00579325	-0.371558	6.86002	27.6	3	0	6.73171	6.37369	6.75662	7.70601
Logfia minima	2	-0.00653491	-1.33541	7.38198	25.44	3	0	6.98419	6.65493	7.01721	7.91606
Potamogeton berchtoldii	3	-0.00111767	0.161728	6.13815	35	0	0	6.06833	5.67782	5.9663	6.9623
Picea abies	2	-0.00952422	1.25512	5.62964	36.26	0	8	6.75004	6.40513	6.79091	7.70998
Cerastium semidecandrum	2	-0.00423106	-0.283685	6.94245	31.735	2	0	6.06338	5.66223	6.02297	7.04184
Geranium molle	2	-0.00222656	0.049283	7.23339	27.52	2	0	6.42802	6.04019	6.34618	7.34235
Convolvulus arvensis	3	-0.00331736	-0.234917	6.99508	28.54	2	0	5.84108	5.43152	5.80048	6.83997
Erysimum strictum	3	-0.00711921	-0.325908	5.16278	34.24	0	0	5.84576	5.44382	5.91268	6.95839
Zostera marina	1	-0.00245045	-0.203004	7.66199	23.32	5	0	7.10934	6.7691	7.06907	7.95256
Solanum nigrum	2	-0.00626944	-1.1356	7.53251	30.64	0	0	6.38191	5.99604	6.5944	7.55353
Euphorbia peplus	3	-0.00981255	-0.934318	7.25108	30.005	0	0	6.1279	5.73205	6.29515	7.27632
Malva sylvestris	3	-0.00632673	-0.28357	7.83301	28	1	0	7.04079	6.73348	7.02389	7.95391
Leonurus cardiaca	2	-0.00569987	-1.94205	6.9279	27.9	0	0	5.87834	5.46779	5.71106	6.75572
Lapsana communis	1	-0.00517117	0.323662	6.59891	30.62	0	0	6.82851	6.47263	6.77047	7.66485
Draba verna	1	-0.00616216	0.349697	6.69182	31.02	3	0	6.83331	6.4752	6.79358	7.68986
Aegopodium podagraria	2	0.00255135	2.08698	6.42588	35.56	0	2	6.91194	6.56487	6.65731	7.55526
Asperugo procumbens	2	-0.0062344	-1.3786	6.66441	35.12	0	0	6.16344	5.76122	6.25544	7.26403
Chenopodiastrum murale	2	-0.0103351	-1.96842	7.1953	27.86	0	0	6.78047	6.44862	NaN	NaN
Sonchus oleraceus	2	-0.00534955	-0.132659	6.76958	32.48	0	0	6.8342	6.48049	6.81857	7.71402
Turritis glabra	2	-0.00953874	-0.615623	6.34886	34.7	4	0	6.62421	6.27214	6.68002	7.5838
Ranunculus flammula	2	-0.00496036	0.36226	6.53523	34.36	6	0	6.75128	6.39245	6.73061	7.62702
Arabidopsis thaliana	3	-0.00554347	0.289538	6.60005	32.6	1	0	6.73041	6.39198	6.73748	7.65958
Chelidonium majus	2	-0.00106126	0.322502	6.54902	30.22	0	0	6.85035	6.49588	6.88014	7.77403
Pinus sylvestris	3	0.00208539	1.71484	5.43438	36.26	0	5	6.65659	6.31917	6.62882	7.55381
Puccinellia maritima	1	-0.00358559	-0.239958	7.81909	22.1	10	0	7.04437	6.6925	7.06964	7.95472
Thalictrum flavum	3	-0.00501021	-0.0684745	6.21877	33.94	7	0	6.75927	6.44329	6.69097	7.63819
Rhynchospora alba	2	-0.00325058	-0.198572	5.64962	35.08	5	0	5.9966	5.59864	6.0422	7.02832
Utricularia minor	3	-0.00252984	-0.00418525	4.83219	35.475	10	0	5.87813	5.4783	5.8463	6.86081
Salix repens	2	0.00226126	1.14845	6.25204	33.44	8	0	6.80143	6.44609	6.71689	7.61406
Equisetum fluviatile	3	-0.0102009	0.157648	5.3794	36.26	5	0	6.67322	6.33222	6.63523	7.5596
Avenella flexuosa	2	-0.000175676	0.812775	5.64956	36.26	2	6	6.8104	6.47255	6.78943	7.70541
Geranium robertianum	2	-0.00564685	0.34228	6.63424	33.7	0	2	6.68722	6.33213	6.64275	7.54486
Linaria vulgaris	3	-0.000364876	0.920651	6.16451	36.26	0	0	5.84663	5.44399	5.83648	6.85667
Carum carvi	2	-0.00691532	0.180508	5.73896	35.74	1	0	6.62773	6.27038	6.56309	7.46975
Agrostis canina	2	-0.00161982	0.419167	5.91502	35.38	6	0	6.73561	6.37779	6.68427	7.58773
Scleranthus perennis	2	-0.0053023	0.0343598	6.89893	29.98	5	0	6.62358	6.24875	6.59924	7.53173
Juncus conglomeratus	2	0.0043009	1.58653	6.41909	32	7	0	6.76271	6.40377	6.7096	7.60925
Hypericum perforatum	2	-0.00251712	0.546023	6.73835	34.26	5	0	6.81101	6.45138	6.72292	7.622
Viscaria vulgaris	2	-0.00899493	-0.134623	6.41082	35.26	5	0	6.7989	6.46067	6.79321	7.71087
Echium vulgare	4	-0.000151385	1.00884	7.07829	34.86	0	0	5.95486	5.55788	6.05413	7.07666
Pyrola minor	3	-0.00350661	0.114899	4.76964	36.025	1	4	6.60258	6.25593	6.5261	7.44496
Rumex obtusifolius	3	-0.000731153	0.459529	6.80009	30.04	1	1	6.28086	5.89214	6.14441	7.14476
Hippopha√´ rhamnoides	3	-0.00285964	0.424346	6.31575	29.9	0	0	5.4955	5.0936	5.76702	6.82305
Myosotis scorpioides	2	-0.00248273	-0.294209	6.46926	35.7	3	0	6.86775	6.55363	6.85472	7.76407
Euphrasia stricta	2	-0.00954414	-0.486753	5.20459	36.26	6	1	6.55207	6.19153	6.54848	7.45529
Carex oederi	2	-0.00743784	0.0135897	6.11881	35.46	4	0	6.7296	6.36864	6.6404	7.54218
Calamagrostis arundinacea	2	-0.00380541	0.0833573	5.80001	34	0	9	6.32395	5.9696	5.95685	6.87533
Salix viminalis	2	0.00155856	1.02737	7.28092	29.6	0	0	6.88321	6.53872	6.96107	7.84792
Calendula officinalis	1	0.00118919	0.267717	7.15638	29.06	0	0	7.21914	6.88594	7.04357	7.92726
Gagea lutea	3	-0.00367051	-0.0141515	6.73404	33.64	2	2	5.996	5.59456	5.92893	6.94736
Tragopogon pratensis	2	0.000577515	0.930891	6.64642	31.64	2	0	6.94157	6.61954	6.86578	7.78198
Holcus lanatus	3	-0.00696737	0.508252	6.96639	27.72	4	0	6.78702	6.44649	6.7913	7.70873
Achillea millefolium	2	-0.00222703	1.13046	5.87774	36.26	3	0	6.65684	6.29773	6.56245	7.46611
Selinum carvifolia	2	-0.00400784	-0.510995	6.56838	26.22	10	0	6.00821	5.60782	5.88751	6.92033
Festuca rubra	2	0.00304505	1.71688	5.71294	36.26	5	0	6.77917	6.42044	6.575	7.47881
Potamogeton praelongus	3	-0.0020999	-0.362733	5.66578	35.52	0	0	5.59328	5.17158	5.67367	6.71724
Myriophyllum spicatum	3	0.000649733	0.669872	6.68814	29.92	3	0	5.71444	5.29963	5.86791	6.92804
Stellaria palustris	3	-0.00286351	-0.343869	6.28347	32.36	5	0	6.74445	6.41883	6.36596	7.29563
Campanula rapunculoides	3	-0.00110404	0.486398	6.34262	35.04	0	0	5.85349	5.44976	5.81098	6.83223
Geranium dissectum	2	-0.0129481	0.15329	7.73465	25.32	2	0	6.95614	6.65127	6.9171	7.84363
Epilobium hirsutum	2	0.00654467	1.82239	7.38163	26.46	4	0	7.10052	6.77772	7.01357	7.93668
Pilularia globulifera	1	-0.00540541	-0.867643	7.06075	28.405	3	0	7.26232	6.93642	7.11159	7.98214
Ranunculus lingua	3	-0.00431907	0.12109	6.3049	29.92	1	0	5.4852	5.06658	5.42379	6.48506
Dryopteris cristata	2	-0.00197698	-0.126973	6.24931	29.7	10	0	5.67263	5.26617	5.54878	6.59139
Carex arenaria	2	-0.00467812	-0.17429	7.81289	24.76	1	2	7.03787	6.71958	7.03255	7.96206
Trifolium arvense	2	-0.0082018	-0.503982	6.76382	30.48	5	0	6.85206	6.49634	6.88202	7.77788
Trifolium repens	2	0.00399279	2.02218	5.8123	36.26	6	0	6.71194	6.35408	6.57796	7.48113
Populus tremula	2	-0.00151532	1.33813	6.0688	36.26	0	6	6.6941	6.33482	6.57796	7.48113
Agrostis stolonifera	2	-0.000821622	0.710286	6.30218	35.6	7	0	6.76324	6.40823	6.5888	7.49178
Arctium minus	2	-0.00819099	-0.622636	6.62183	30.44	0	0	6.74439	6.39092	6.76364	7.66285
Angelica sylvestris	2	-0.00409369	0.896295	5.53163	36.26	5	1	6.69103	6.32879	6.55892	7.46208
Origanum vulgare	2	-0.00270671	-0.20724	6.88267	28.1	3	1	6.02093	5.61938	6.02571	7.04937
Ruppia cirrhosa	2	-0.00506137	-0.565139	7.6261	23.64	10	0	7.0592	6.73874	7.10749	8.0184
Polypodium vulgare	3	0.00181244	1.46287	6.18093	35.94	0	5	6.68891	6.34441	6.68014	7.60308
Vicia lathyroides	3	-0.0061871	-0.374562	7.40304	28.02	6	0	6.77877	6.41335	6.92369	7.85744
Galium boreale	2	-0.00216577	0.815037	5.99334	35.94	7	1	6.63457	6.27715	6.59771	7.50227
Agrostis capillaris	2	8.10811e-05	1.30237	5.66578	36.26	3	2	6.65256	6.29418	6.58999	7.49274
Carex vacillans	1	-0.00345946	-0.393585	7.73863	21.54	10	0	7.02793	6.67532	7.01737	7.90871
Polygonatum odoratum	2	-0.00588108	-0.285556	6.28032	33.7	2	4	6.75845	6.40632	6.63886	7.54709
Artemisia vulgaris	2	0.00147928	0.804956	6.36064	35.46	1	0	6.75879	6.4052	6.58034	7.48303
Salix caprea	2	0.00238559	1.86799	5.57017	36.26	0	4	6.7165	6.35375	6.5587	7.46246
Carex paleacea	1	-0.00425225	-0.433966	7.5061	27.06	0	0	7.01237	6.65655	6.98592	7.87948
Eriophorum latifolium	4	-0.0053674	-0.79766	3.90765	35.4	10	0	5.84494	5.46339	5.73073	6.76498
Angelica archangelica	2	0.00023707	0.289429	4.71027	35.96	1	5	6.2036	5.80972	6.27782	7.30137
Ligustrum vulgare	1	0.0032973	0.785892	7.43783	25	0	2	7.08294	6.70965	7.04056	7.93854
Odontites litoralis	2	-0.0018003	0.143863	6.70559	27.6	10	0	6.59909	6.22561	5.98221	7.0453
Nepeta cataria	3	-0.00676678	-1.70216	6.79441	27.9	0	0	6.61129	6.26052	6.47225	7.48083
Ophioglossum vulgatum	4	-0.00626026	-0.0366315	6.57403	31.4	10	0	5.97882	5.60008	6.03756	7.08818
Typha angustifolia	3	-0.00248973	0.0364927	6.56951	27.78	0	0	5.72253	5.30637	5.72768	6.7854
Hypericum montanum	1	-0.00686486	-1.11385	6.46509	25.26	3	1	6.78854	6.43986	6.55568	7.4426
Tripleurospermum maritimum	1	0.000126126	0.0172854	5.18454	36.26	3	0	7.11909	6.77814	7.07035	7.95559
Papaver somniferum	1	-0.0020991	0.260651	6.95782	29.68	0	0	7.00386	6.64766	7.07026	7.96272
Rosa sherardii	1	0.00189189	0.653697	6.78503	25.18	4	1	6.86803	6.50462	7.03071	7.9194
Capsella bursa-pastoris	2	0.000461261	1.23271	6.20483	36.16	0	0	6.73616	6.37617	6.58137	7.485
Dianthus armeria	1	-0.00187387	-0.307273	7.79608	24.22	5	0	7.11267	6.75808	7.06547	7.93197
Salix euxina	2	-0.000936937	0.175307	6.7776	30.93	0	0	6.92114	6.58379	6.78222	7.68374
Silene dioica	3	-0.00126678	0.698289	4.48705	36.14	2	1	5.92707	5.52836	5.90233	6.92093
Teesdalia nudicaulis	2	NA	-0.317272	7.33041	25.28	3	0	7.01351	6.68822	6.99721	7.89545
Athyrium filix-femina	3	-0.00238789	0.899368	5.83332	35.96	1	2	6.68171	6.33932	6.64443	7.56533
Persicaria lapathifolia	2	-0.00216036	0.797043	6.28154	35.3	3	0	6.70327	6.3423	6.6516	7.55125
Epilobium obscurum	2	-0.00541592	-1.17419	6.7643	25.2	7	0	6.89044	6.56958	6.76581	7.66691
Fallopia convolvulus	2	-0.00336577	0.360735	6.27439	35.36	0	0	6.7161	6.35847	6.64907	7.55123
Malva moschata	1	0.00383784	0.995163	6.61209	30.1	2	0	6.81282	6.45296	6.82374	7.71663
Chrysosplenium alternifolium	2	-0.00213413	-0.0635465	6.1991	33.485	1	0	5.96331	5.56189	5.96976	6.95341
Mertensia maritima	1	-0.0122703	-1.05928	7.97206	19.16	0	0	7.20893	6.84755	7.16615	8.08887
Paris quadrifolia	2	-0.00583964	0.206356	5.17708	36.06	0	5	6.54887	6.18912	6.42579	7.33671
Cochlearia danica	2	NA	-0.0492245	7.79406	24.14	6	0	6.79269	6.42569	6.7824	7.7377
Vicia sativa	2	-0.00353921	-0.615531	7.1336	29.7	1	0	6.6167	6.24672	6.85177	7.76503
Adoxa moschatellina	3	-0.00770906	-0.748543	6.98495	30.28	1	0	6.09249	5.69384	6.19231	7.18169
Epilobium adenocaulon	2	0.00425586	1.50517	6.34849	36.06	1	0	6.68087	6.34194	6.72714	7.62529
Rumex thyrsiflorus	1	0.00277477	0.831724	7.65175	30.14	2	0	6.95431	6.61216	6.97406	7.85774
Arctostaphylos uva-ursi	3	-0.00384489	-0.277924	4.91837	35.82	3	3	5.89153	5.48271	5.90968	6.91555
Juncus effusus	2	-0.0013202	0.751479	6.53806	30.84	7	0	6.7813	6.43573	6.78866	7.70272
Corydalis intermedia	3	-0.00222087	-0.0547137	6.64636	33.62	1	3	6.01815	5.61038	6.0044	7.02653
Carex ericetorum	1	-0.00472072	-0.462762	6.10609	32.18	7	0	6.83435	6.45685	6.81435	7.74703
Deschampsia setacea	1	-0.00192793	0.257296	6.77997	23.54	3	0	7.27194	6.935	7.27194	8.12917
Veronica arvensis	2	-0.00508108	0.139519	6.60857	32.56	2	0	6.73622	6.37978	6.73143	7.62977
Anchusa officinalis	3	-0.00829874	-0.740133	7.0392	29.18	1	0	5.66869	5.25016	5.68823	6.74928
Lycopodium clavatum	1	-0.00906306	-0.703292	4.86634	35.8	7	2	6.69902	6.33197	6.6085	7.50812
Equisetum hyemale	4	-0.00179162	0.0582892	5.26311	35.42	0	0	5.72406	5.32535	5.6977	6.73052
Carex maritima	1	-0.00590991	-0.637548	7.86878	21.38	6	0	7.18186	6.82218	7.08431	7.99529
Agrostis gigantea	1	0.000873874	1.71451	6.15658	35.66	4	0	6.99974	6.65183	6.81216	7.70474
Eleocharis mamillata	2	-0.00264865	-0.256543	5.89569	32.8	2	0	6.70923	6.34232	6.55499	7.46577
Hammarbya paludosa	3	-0.00521012	-0.337972	4.27504	33.18	10	0	5.66068	5.24385	5.35165	6.41331
Rosa rugosa	2	0.00521441	1.75712	6.67501	32.56	0	0	6.92858	6.59496	6.81012	7.70445
Cerastium diffusum	1	-0.000108108	0.111422	7.98836	21.36	0	0	7.29193	6.95226	7.25468	8.15059
Artemisia maritima	2	-0.00248968	0.131141	8.10381	22.28	10	0	7.22149	6.89858	7.20746	8.12005
Carex magellanica	2	-0.00241975	0.0611265	3.6357	35.6	7	0	5.99411	5.59663	5.95839	6.95247
Setaria viridis	3	-0.00351782	-0.365446	7.37237	27.92	0	0	6.8829	6.54763	6.98036	7.9111
Alyssum alyssoides	4	-0.0313501	-1.57998	7.482	25.36	2	0	6.14533	5.7845	6.56268	7.55294
Centaurium littorale	3	-0.00740275	-0.252774	7.13799	27.74	9	0	6.90535	6.58994	6.95914	7.90538
Agrimonia procera	2	-0.00276476	-0.292938	6.85761	24.94	2	0	6.52764	6.14906	6.52191	7.48407
Tanacetum parthenium	1	-0.00429369	-0.239744	6.958	31.84	0	0	7.15425	6.82336	7.04981	7.93147
Potamogeton gramineus	3	-0.00731276	-0.58582	5.25389	35.14	0	0	6.68999	6.38976	6.7166	7.66712
Bromus arvensis	2	-0.0183333	-2.92254	7.54267	29	0	0	6.65247	6.31658	NaN	NaN
Cirsium heterophyllum	3	-0.00438765	0.2713	4.32257	35.84	5	3	5.49506	5.08585	5.4667	6.51684
Hydrocotyle vulgaris	1	-0.00430631	-0.549362	7.06894	25.06	6	0	7.17473	6.84889	7.19135	8.07035
Cuscuta europaea	2	-0.00364882	-0.733808	6.46307	32.005	4	0	5.69649	5.28362	5.71175	6.75473
Clinopodium acinos	2	-0.00987928	-0.577798	6.39965	32.6	2	0	6.43187	6.06292	6.71311	7.65396
Berteroa incana	3	-0.00634363	-0.337837	6.99902	32.58	0	0	6.02824	5.62871	6.05918	7.08926
Crataegus rhipidophylla	1	-0.00472072	-0.871029	6.36613	25.325	0	1	7.10236	6.75987	6.99026	7.86594
Lathyrus japonicus	2	-0.00708288	-0.197517	6.54074	30.28	0	0	6.97714	6.61936	7.08031	7.99837
Euphorbia esula	2	-0.00342162	-0.115956	6.32855	31.02	0	0	6.68455	6.34548	5.47192	6.42233
Silene latifolia	2	-0.00276743	-0.276509	6.69974	33.6	0	0	5.86192	5.4519	5.76188	6.81289
Crepis capillaris	1	-0.00736937	-2.14415	7.44118	25.3	0	0	6.92542	6.58052	6.96774	7.83179
Hypochaeris radicata	2	NA	0.0626255	7.24763	26.66	2	0	6.95574	6.64688	6.96489	7.88409
Silene vulgaris	2	-0.0017983	0.0569149	5.88156	36.26	0	0	6.37557	6.0122	6.30001	7.29118
Cornus sanguinea	1	-0.000792793	0.171489	7.52656	28.18	1	4	6.95391	6.57139	6.99579	7.90494
Ilex aquifolium	1	0.00156757	0.427594	8.20648	23.08	0	5	7.28736	6.96542	7.2475	8.10028
Melilotus officinalis	2	-0.00773694	-0.270954	7.05525	30.06	0	0	6.57917	6.24327	6.82522	7.72932
Vicia villosa	1	-0.00717117	-2.47156	7.21494	28.42	0	0	7.03411	6.68906	7.375	8.28208
Myosurus minimus	1	-0.00311712	-0.312954	6.6575	31.28	3	0	6.95476	6.60054	6.88714	7.78315
Cerastium arvense	4	-0.0018435	0.452306	6.08723	35.9	1	0	6.00187	5.61215	5.87099	6.90627
Huperzia selago	1	-0.00877477	-0.372082	4.87051	35.8	1	5	6.80632	6.4468	6.69602	7.59194
Epilobium parviflorum	4	-0.00293004	0.042446	7.05683	24.905	3	0	5.75277	5.34768	5.79564	6.85603
Veronica opaca	2	-0.00468922	-0.378817	6.39985	26.165	0	0	5.82003	5.4217	5.41827	6.4863
Silene noctiflora	3	-0.0076333	-1.05455	6.98011	31	0	0	5.77934	5.3715	5.62662	6.67641
Artemisia campestris	2	-0.00218268	-0.191246	7.06436	29.08	3	0	5.6883	5.27058	5.6378	6.69972
Quercus petraea	1	-0.00315315	-0.141258	7.00086	24.92	0	6	6.90302	6.55316	6.89075	7.77293
Hieracium sect. Oreadea	1	0.00192793	0.725887	7.01476	35.575	3	0	6.93691	6.5884	6.80015	7.70408
Conium maculatum	3	-0.00164934	-0.190208	7.15418	27.82	3	0	6.08828	5.69578	6.34476	7.34751
Erysimum cheiranthoides	2	-0.00316036	0.321539	5.86521	35.7	0	0	6.67771	6.316	6.65772	7.55641
Rubus chamaemorus	2	-0.0033964	0.496239	4.34602	35.9	3	0	6.44615	6.07499	6.43043	7.34182
Datura stramonium	2	-0.00211892	0.346661	7.43785	33.62	0	0	6.64086	6.29717	7.05905	7.9616
Veronica persica	3	-0.0044025	0.207779	7.21122	28.5	0	0	6.91749	6.60271	6.92782	7.86131
Agrostemma githago	1	-0.00825225	-2.78422	7.47105	24.3	0	0	6.91711	6.56309	7.1865	8.06283
Sedum rupestre	2	-0.00398667	-0.21678	6.84402	31.44	3	1	6.96716	6.663	6.95557	7.88505
Impatiens glandulifera	1	0.00495495	1.54286	6.47638	34.2	2	0	6.98214	6.63429	6.8602	7.74822
Callitriche stagnalis	1	0.000486486	0.446559	6.46546	25.38	0	0	6.72544	6.36585	6.70728	7.60174
Berberis vulgaris	4	-0.0024002	0.197975	6.60564	30.12	1	2	5.86325	5.46182	5.93451	6.96983
Trollius europaeus	3	-0.006048	-0.264046	5.01193	35.9	7	3	6.51068	6.18152	6.34352	7.22763
Sinapis alba	2	-0.00914054	-1.35019	6.91234	29.56	0	0	6.72391	6.38294	7.25635	8.15179
Sambucus racemosa	2	0.00120901	1.1369	6.3699	33.38	0	5	5.90755	5.57717	6.56401	7.46428
Impatiens noli-tangere	3	-0.0049265	0.0688694	6.35326	31.84	0	2	6.14538	5.76372	6.05001	7.01394
Physalis alkekengi	1	-0.000630631	0.137661	7.28201	24.64	NA	NA	6.93347	6.56847	7.17821	8.06274
Oxybasis rubra	3	-0.00605457	-0.662051	6.97634	30.62	4	0	5.79448	5.38417	5.72091	6.76513
Cotoneaster niger	2	-0.00398761	-0.528715	6.6863	25	1	3	6.96382	6.65065	6.93224	7.84994
Symphytum officinale	2	-0.000172973	0.575703	6.76496	28.4	1	0	6.07972	5.75037	6.80344	7.71479
Bromus racemosus	2	-0.00684685	-0.888968	7.80895	20.56	8	0	7.12066	6.79275	7.24154	8.10848
Ranunculus peltatus	2	-0.00422039	-0.631488	5.48214	35.28	0	0	5.97952	5.5732	5.73989	6.81053
Bistorta officinalis	1	0.00374775	1.04867	6.25611	35.74	0	0	6.67546	6.31333	6.90306	7.77371
Poa palustris	2	0.000872072	0.740314	5.82789	35.3	3	0	6.86375	6.51366	6.39723	7.31276
Odontites vulgaris	2	-0.00614775	-0.0720897	6.70163	29.48	2	0	6.26034	5.909	6.84774	7.73771
Silene pendula	1	-0.0111171	-1.1623	6.39679	25.36	NA	NA	7.20407	6.85667	NaN	NaN
Mentha aquatica	2	0.0019331	0.934042	7.52721	25.02	5	0	5.91362	5.51721	5.88189	6.94556
Prunus avium	2	0.00204144	1.09988	6.67514	25.9	0	4	6.87763	6.53348	6.81183	7.70083
Dryopteris expansa	3	0.00146704	1.5015	5.11077	35.74	1	5	6.26989	5.98453	6.57152	7.49004
Hieracium sect. Vulgata	3	0.00338669	1.78816	5.41659	36.2	1	4	6.77541	6.44637	6.61887	7.53957
Hierochlo√´ odorata	3	-0.0011245	0.266089	5.09498	35.64	10	0	5.73284	5.32451	5.64514	6.70715
Epilobium glandulosum	1	0.00111712	0.590239	6.91645	23.28	0	0	7.25824	6.94194	7.21458	8.09104
Callitriche cophocarpa	2	-0.00352252	-0.194995	5.79812	33.45	0	0	6.4009	6.04779	6.75605	7.64677
Rumex aquaticus	3	-0.00198777	0.222301	4.83146	35.14	0	0	5.76336	5.34996	5.65216	6.69406
Rumex hydrolapathum	2	0.000221221	0.247013	6.91815	25.38	0	0	5.72117	5.30168	5.8018	6.84265
Elodea canadensis	3	2.78056e-06	0.923845	6.32726	31.66	0	0	5.78702	5.37807	5.60722	6.64507
Typha latifolia	3	0.00328553	1.45853	6.48303	32.36	3	0	5.81486	5.4096	5.85657	6.8754
Glyceria maxima	3	-0.0020087	0.115625	6.67323	31.3	0	0	5.85565	5.45071	5.7508	6.78207
Oenanthe aquatica	2	-0.00586053	-0.912289	6.37919	27.62	0	0	5.60465	5.18847	5.4542	6.5135
Carex elata	2	-0.00894782	-0.136752	6.3868	29.78	2	0	6.84285	6.55568	6.91981	7.86557
Potamogeton crispus	2	-0.00289339	-0.149474	6.81539	26.36	0	0	5.83256	5.41168	5.75306	6.81308
Jacobaea aquatica	2	-0.00622523	-0.542613	7.76685	22.905	7	0	6.87209	6.54614	6.96793	7.8421
Ceratophyllum demersum	2	-0.00281708	0.607336	6.6268	31.2	3	0	5.83577	5.41569	5.76057	6.81846
Amaranthus retroflexus	1	-0.00351351	-0.350738	7.33577	33.74	0	0	6.95538	6.59174	7.11861	8.01536
Blitum bonus-henricus	2	-0.00446446	-1.12815	6.5034	25.325	0	0	5.76845	5.35024	5.62753	6.67724
Echinochloa crus-galli	1	-0.00531171	0.426821	7.54172	29.02	0	0	7.03212	6.67819	7.04874	7.93492
Poa supina	2	-0.000706306	1.3316	5.5613	33.37	3	0	6.74943	6.40973	6.51598	7.38855
Panicum miliaceum	1	0.000864865	0.212904	7.21805	26.48	0	0	7.02033	6.664	7.01841	7.92139
Lipandra polysperma	2	0.000955956	0.678886	6.62958	28.64	0	0	5.84766	5.43543	5.81534	6.85274
Stachys annua	1	-0.0103387	-0.929914	6.18875	21.52	NA	NA	7.2125	6.86583	NaN	NaN
Setaria italica	2	-0.00462162	-0.340593	7.1604	29.68	0	0	6.72079	6.37321	7.15197	8.04609
Cannabis sativa	2	-0.00727207	-0.568286	6.6075	34.7	NA	NA	6.06193	5.72439	7.08678	7.95397
Alliaria petiolata	3	0.000446535	1.08415	7.11778	31.88	0	1	6.02207	5.60856	5.9675	7.00469
Myosotis discolor	1	0.000792793	0.500319	6.84278	29.04	6	0	6.85711	6.50893	6.75452	7.6491
Galinsoga quadriradiata	1	0.00248649	0.588654	7.4842	28.36	0	0	7.14548	6.81545	7.14176	8.02608
Arctium tomentosum	3	-0.00189257	0.243709	6.6206	31.42	0	0	6.86815	6.5906	6.7476	7.70842
Allium schoenoprasum	3	0.0019374	1.3013	6.54493	36.06	0	0	6.03224	5.62833	6.06552	7.09228
Zea mays	2	-0.0134108	-0.312506	6.9747	28.12	5	1	6.89311	6.56696	7.05991	7.97056
Brassica nigra	1	-0.00681081	-1.09919	7.63693	29.64	2	0	7.17313	6.84115	7.30892	8.18021
Fragaria moschata	2	-0.0142378	0.233818	6.29112	31.62	0	0	6.71322	6.37463	6.80542	7.67414
Phedimus spurius	1	0.00540541	1.58593	6.42397	29.785	2	0	6.9367	6.58409	6.84263	7.73149
Pastinaca sativa	1	0.00405405	1.1089	6.91599	28.36	0	0	7.04999	6.70631	6.97057	7.86153
Lolium multiflorum	1	-0.00181982	-0.263505	6.59057	30.585	0	0	7.02169	6.67544	6.78842	7.69383
Lamium album	3	-0.000912446	0.445285	6.84744	31.82	0	0	5.77944	5.37009	5.72832	6.77136
Cichorium intybus	3	-0.00699062	0.0556502	7.53736	30.84	0	0	6.81015	6.52159	6.97031	7.90901
Galinsoga parviflora	2	-0.00359279	-0.0759193	7.45649	31.36	0	0	6.77275	6.43396	7.25278	8.15208
Sisymbrium altissimum	2	-0.00267387	-0.0929764	7.43926	30.44	0	0	6.79156	6.42573	6.99944	7.89993
Rorippa sylvestris	3	-0.00213667	0.336068	6.85431	31.48	0	0	6.00211	5.60257	6.02655	7.05541
Luzula luzuloides	1	-0.00236036	-0.348983	6.39024	34.98	1	3	6.89402	6.55253	6.83681	7.71044
Ornithogalum umbellatum	1	0.00299099	0.898087	7.31892	28.065	1	0	7.24673	6.92185	7.15386	8.04256
Polygonatum multiflorum	2	3.92059e-05	0.441338	7.10834	27.5	0	7	5.88688	5.47963	5.82134	6.85945
Chaenorhinum minus	4	-0.000899735	1.0583	6.50606	32.76	0	0	5.76996	5.38491	5.85192	6.87998
Viola odorata	3	-0.0021979	0.816096	7.12072	25.44	0	3	6.8011	6.49741	6.88719	7.85069
Elatine hydropiper	3	-0.00337558	-0.576071	4.84687	31.54	3	0	5.96938	5.56689	5.56208	6.52049
Holcus mollis	2	3.003e-05	0.28116	6.43886	34.34	4	4	6.82737	6.50933	6.73773	7.6466
Sagittaria sagittifolia	3	-0.00638047	-0.48347	6.4527	29.305	3	0	5.64647	5.23579	5.54752	6.57849
Potamogeton perfoliatus	2	-0.00920721	-0.682405	5.62936	35.1	3	0	6.47819	6.12702	5.9073	6.82947
Eleocharis acicularis	2	-0.00284865	-0.131629	5.45869	35.28	3	0	6.57087	6.20836	5.81208	6.74913
Lycopodium annotinum	1	-1.8018e-05	0.37196	4.88036	36.26	1	5	6.61346	6.24189	6.67789	7.5718
Ribes nigrum	1	0.00581982	1.80481	5.97651	35.025	2	0	6.83896	6.48385	6.79757	7.69215
Chenopodium ficifolium	2	-0.00120721	0.113921	7.52088	27.7	0	0	6.20382	5.89062	7.34481	8.25185
Myosotis sylvatica	2	0.0028018	1.39199	6.41152	34.325	0	0	6.80158	6.45606	6.76804	7.65736
Phalaris canariensis	2	-0.00678919	-0.55166	6.57545	30.8	0	0	6.65611	6.3258	6.54442	7.47619
Reseda lutea	2	-0.0041982	-0.196976	7.25252	28.3	0	0	4.94509	4.61917	7.22714	8.1681
Reseda luteola	2	-0.00458919	-0.139548	7.93821	27.04	0	0	5.65278	5.329	7.33437	8.23969
Chenopodium vulvaria	2	-0.0129676	-1.89718	6.53444	18.74	0	0	6.04437	5.73238	NaN	NaN
Alchemilla alpina	1	-0.00306306	-0.304639	1.61247	35.26	6	2	7.18589	6.85004	7.18101	8.09786
Orthilia secunda	3	-0.00254565	0.336972	5.00761	36.26	1	5	6.48022	6.12743	6.48616	7.40991
Schedonorus arundinaceus	3	-0.0128418	0.557713	6.77813	29.94	5	0	5.85914	5.46689	5.86247	6.91847
Larix decidua	1	0.00553153	1.70995	6.45459	35.3	0	10	6.97852	6.62778	6.84194	7.72897
Symphyotrichum novi-belgii	1	0.00416216	1.28439	6.66029	28.3	1	0	7.06526	6.7316	6.94891	7.82872
Arabidopsis arenosa	3	0.0010071	0.86381	4.53782	36	1	0	5.49329	5.08235	5.48988	6.54657
Cytisus scoparius	1	0.00194595	0.519745	7.02815	27.62	3	0	6.8995	6.54532	6.9444	7.8277
Epilobium tetragonum	3	0.000340146	0.458525	8.07676	24.88	0	0	6.22538	5.83909	6.71975	7.6907
Chenopodium probstii	1	-0.0108829	-0.391728	NA	NA	NA	NA	7.45028	7.14417	NaN	NaN
Epilobium lamyi	1	0.00154955	0.593017	8.03619	24.74	0	0	7.49889	7.19667	7.04674	7.94396
Brassica carinata	1	-0.0108829	-0.391728	NA	NA	NA	NA	7.45028	7.14417	NaN	NaN
Lepidium densiflorum	2	-0.00615135	-1.08523	6.24835	30.44	0	0	6.71028	6.34892	4.26731	5.26806
Lepidium coronopus	2	-0.0119423	-1.46334	7.90897	23.84	0	0	6.88244	6.55521	7.42317	8.34417
Medicago minima	1	-0.0161063	-0.827889	8.0289	22.48	6	0	7.45028	7.14417	NaN	NaN
Chenopodium strictum	1	-0.00827027	-0.841729	5.67214	26.78	NA	NA	6.9775	6.63667	NaN	NaN
Amaranthus hybridus	1	-0.00201802	-0.0527954	7.3199	27.9	0	0	6.99708	6.65389	7.21044	8.09967
Medicago polymorpha	2	-0.00885766	-1.32802	7.37275	26.02	NA	NA	6.00917	5.6776	3.51611	4.64
Guizotia abyssinica	1	-0.00621622	-0.988333	6.72749	29.3	0	0	7.07366	6.74444	7.28083	8.21083
Hirschfeldia incana	1	-0.0167748	-0.841729	6.67444	23.9	NA	NA	7.07264	6.73	NaN	NaN
Eupatorium cannabinum	2	-3.25325e-05	0.63742	7.32059	26.28	4	0	6.00764	5.62372	5.83208	6.87318
Anisantha tectorum	2	0.000926093	0.398066	7.06221	29.68	2	0	5.9791	5.56986	6.18876	7.19278
Malva neglecta	3	-0.00392693	-0.181723	7.4274	27.62	0	0	6.54897	6.16358	6.59667	7.5568
Chenopodium pratericola	2	-0.00897297	-1.70813	7.51067	22.9	NA	NA	6.60878	6.27125	NaN	NaN
Chenopodium hircinum	2	-0.0126577	-0.769627	NA	NA	NA	NA	5.73046	5.40194	NaN	NaN
Oxalis stricta	1	0.00302703	0.784503	7.20668	28	0	0	6.94231	6.5966	7.00976	7.89931
Antirrhinum majus	1	0.0076036	1.94712	7.61042	27.98	0	0	7.07264	6.73	7.17109	8.05794
Bromus squarrosus	1	-0.0108829	-0.391728	NA	NA	NA	NA	7.45028	7.14417	NaN	NaN
Lappula squarrosa	4	-0.0114583	-2.25404	7.34498	23	0	0	6.04606	5.66883	6.1599	7.18539
Xanthium spinosum	1	-0.00648649	-0.415643	6.98806	22.8	NA	NA	7.28509	6.94556	7.345	8.19167
Verbascum phoeniceum	1	-0.011027	-0.841729	7.16325	27.5	0	0	6.95986	6.62875	NaN	NaN
Glaucium corniculatum	1	-0.00836036	-0.841729	6.38	16.14	NA	NA	7.33097	7.01125	NaN	NaN
Chenopodium giganteum	1	-0.0108829	-0.391728	8.09914	22.78	NA	NA	7.45028	7.14417	NaN	NaN
Bromus japonicus	1	-0.013964	-1.60685	6.36333	18.4	NA	NA	6.86817	6.5045	NaN	NaN
Medicago laciniata	1	-0.0108829	-0.391728	6.78833	22	NA	NA	7.45028	7.14417	NaN	NaN
Pseudofumaria lutea	1	0.00634234	2.38632	7.39726	28.12	0	0	7.45028	7.14417	7.15644	8.04698
Heliopsis helianthoides	1	0.00583784	0.910713	7.57339	24.3	NA	NA	7.45028	7.14417	7.3363	8.24667
Sorbus intermedia	2	-0.000418018	0.699828	6.53141	32.1	0	2	6.7819	6.42479	6.74921	7.64705
Lolium temulentum	2	-0.0116685	-2.26392	6.10738	24.42	0	0	6.83326	6.49331	NaN	NaN
Dracocephalum parviflorum	1	-0.0108829	-0.391728	6.88333	16.26	NA	NA	7.45028	7.14417	NaN	NaN
Lepidium campestre	2	NA	-0.530611	7.35393	24.88	0	0	5.79134	5.37571	6.10207	7.14805
Epilobium ciliatum	3	0.00389409	1.96538	6.24714	34.3	0	0	5.55945	5.14048	5.73917	6.77728
Phacelia tanacetifolia	1	0.00144144	0.463272	7.16146	30.4	NA	0	7.19389	6.86642	6.79992	7.71894
Ambrosia trifida	1	-0.00877477	-1.40826	8.71667	19.4	NA	NA	7.14472	6.82396	NaN	NaN
Polycarpon tetraphyllum	1	-0.0108829	-0.391728	NA	NA	NA	NA	7.45028	7.14417	NaN	NaN
Aegilops crassa	1	-0.0108829	-0.391728	NA	NA	NA	NA	7.45028	7.14417	NaN	NaN
Cosmos bipinnatus	1	0.00693694	1.87022	7.37733	30.58	NA	NA	7.45028	7.14417	7.12936	8.02904
Cephalaria syriaca	1	-0.0108829	-0.391728	NA	NA	NA	NA	7.45028	7.14417	NaN	NaN
Verbascum phlomoides	1	0.00338739	1.15444	7.48248	24.76	0	0	7.20954	6.89111	7.22649	8.12929
Prunus cerasifera	1	0.00286486	0.760545	7.66156	23.48	0	0	7.45028	7.14417	7.44861	8.3975
Solanum lycopersicum	2	-0.00125225	0.332439	6.94604	30.56	0	0	6.81542	6.48679	7.04616	7.93792
Hesperis matronalis	1	0.00401802	1.28352	6.44738	30.08	0	0	6.93492	6.58743	6.89406	7.78998
Lactuca serriola	2	-0.0363377	1.94305	7.01765	29.74	1	0	6.21224	5.78507	5.67389	6.73292
Papaver dubium	1	0.0014955	0.427547	6.98138	29.58	0	0	7.12232	6.76689	7.0641	7.94835
Linum usitatissimum	2	-0.00743784	-0.499744	6.98129	30.46	NA	NA	6.41935	6.077	6.84771	7.75131
Conringia orientalis	2	-0.00924505	-1.34265	1.885	21.92	NA	NA	6.07396	5.73729	NaN	NaN
Rapistrum rugosum	1	-0.0103243	-0.415643	6.24871	23.88	0	0	7.10759	6.77028	7.28083	8.21083
Euphorbia nutans	1	-0.0108829	-0.391728	NA	NA	NA	NA	7.45028	7.14417	NaN	NaN
Petrorhagia saxifraga	1	-0.0108829	-0.391728	7.03557	23.86	2	0	7.45028	7.14417	NaN	NaN
Lepidium perfoliatum	1	-0.0108829	-0.391728	6.30767	20.24	NA	NA	7.45028	7.14417	NaN	NaN
Polypogon monspeliensis	1	-0.00511712	-0.415643	6.93967	28.16	NA	NA	7.30324	6.99	7.45028	8.4
Lathyrus angulatus	1	-0.0108829	-0.391728	NA	NA	NA	NA	7.45028	7.14417	NaN	NaN
Eruca vesicaria	1	0.00387387	1.0899	7.41024	28.16	NA	NA	7.07264	6.73	7.21602	8.1212
Polypogon viridis	1	-0.0108829	-0.391728	NA	NA	NA	NA	7.45028	7.14417	NaN	NaN
Artemisia pontica	1	-0.000756757	0.257296	7.34545	28.24	0	0	7.45028	7.14417	7.34778	8.215
Dasypyrum villosum	1	-0.0108829	-0.391728	NA	NA	NA	NA	7.45028	7.14417	NaN	NaN
Dasiphora fruticosa	3	0.00151019	0.854093	7.04473	34.62	7	0	6.72806	6.44253	6.80693	7.74015
Anisantha rigida	1	-0.0108829	-0.391728	6.85125	24.3	0	0	7.45028	7.14417	NaN	NaN
Lycium chinense	1	-0.00554955	-0.415643	8.1874	23.28	0	0	7.1925	6.84639	7.40361	8.28417
Melilotus indicus	2	-0.00667207	-0.721292	6.91176	23.82	NA	NA	6.21922	5.87808	4.5962	5.63222
Scolymus maculatus	1	-0.0108829	-0.391728	NA	NA	NA	NA	7.45028	7.14417	NaN	NaN
Parthenocissus inserta	1	0.00722523	2.16025	7.12914	27.645	0	0	7.45028	7.14417	7.12135	8.00099
Iberis amara	1	0.00277477	0.760545	6.88699	28.74	0	0	7.45028	7.14417	7.55417	8.505
Medicago arabica	1	-0.0161063	-0.827889	8.10567	18.52	NA	NA	7.45028	7.14417	NaN	NaN
Sisymbrium orientale	2	-0.00863243	-0.770832	7.50574	25.48	0	0	6.52028	6.16889	7.47764	8.4275
Lathyrus ochrus	1	-0.0108829	-0.391728	NA	NA	NA	NA	7.45028	7.14417	NaN	NaN
Bidens pilosa	1	-0.0108829	-0.391728	8.65	19.2	0	0	7.45028	7.14417	NaN	NaN
Chenopodium borbasioides	1	-0.0167748	-0.841729	NA	NA	NA	NA	7.07264	6.73	NaN	NaN
Chenopodium berlandieri	1	-0.00661261	-0.841729	5.8	20.56	NA	NA	7.07431	6.76042	NaN	NaN
Centaurea solstitialis	1	-0.0025045	0.206947	6.54556	21.46	NA	NA	6.94069	6.57167	6.69708	7.60667
Potentilla reptans	2	-0.000428829	0.629845	6.76609	29.68	5	0	7.10092	6.75758	6.77763	7.68621
Dysphania ambrosioides	1	-0.000882883	0.257296	7.89533	20.22	NA	NA	7.45028	7.14417	7.28083	8.21083
Rudbeckia hirta	2	-0.00636396	-0.748893	7.52546	23.785	NA	NA	4.91083	4.60125	7.1546	8.0406
Raphanus sativus	2	-0.0138667	-0.0186369	7.033	28.14	0	0	6.10219	5.77907	6.99989	7.89433
Lathyrus hirsutus	1	-0.00369369	-0.467715	8.08843	21.28	0	0	7.08689	6.74067	7.32528	8.19042
Buglossoides arvensis	1	-0.00666667	-1.53267	7.20747	29.44	0	0	7.01844	6.67234	6.93657	7.81889
Alopecurus myosuroides	2	-0.00971171	-0.544627	8.30854	23.24	0	0	5.24819	4.945	NaN	NaN
Rumex bucephalophorus	1	-0.0108829	-0.391728	NA	NA	NA	NA	7.45028	7.14417	NaN	NaN
Hyssopus officinalis	2	-0.00164752	-0.110298	7.19791	29.68	0	0	6.85138	6.5603	6.95605	7.92983
Apera spica-venti	2	-0.00588488	-2.28152	7.64065	30.6	0	0	5.86364	5.46269	5.87825	6.91232
Lepidium neglectum	1	-0.00518919	-1.08145	6.24742	24.94	0	0	6.86865	6.51635	6.61479	7.53417
Cenchrus incertus	1	-0.0108829	-0.391728	5.745	20.66	NA	NA	7.45028	7.14417	NaN	NaN
Reynoutria japonica	2	-0.00324324	1.42217	7.00859	29.98	0	0	6.63825	6.29065	6.87644	7.76158
Lysimachia punctata	1	0.00590991	2.83372	6.52387	30.04	1	0	7.17361	6.84833	6.8902	7.77301
Melilotus sulcatus	1	-0.0108829	-0.391728	NA	NA	NA	NA	7.45028	7.14417	NaN	NaN
Solanum pseudocapsicum	1	-0.0125946	-0.841729	NA	NA	NA	NA	7.31389	6.9975	NaN	NaN
Centaurea montana	2	0.00301802	1.87907	6.27339	34.3	0	1	6.18917	5.87437	6.83489	7.70844
Hypericum tetrapterum	1	-0.0108829	-0.391728	8.18018	21.42	10	0	7.45028	7.14417	NaN	NaN
Fagopyrum esculentum	2	-0.0151658	-1.4355	6.7041	30.74	0	0	6.52499	6.17102	7.16954	8.04046
Amaranthus albus	1	-0.00481081	-0.62205	7.30267	22.9	NA	NA	7.19926	6.87278	6.72444	7.60208
Carduus nutans	3	-0.00714952	-1.00565	7.55517	28.86	0	0	6.51398	6.23111	6.83358	7.84148
Ribes alpinum	4	-0.00110747	0.946676	6.13203	33.62	0	7	5.62211	5.21496	5.7636	6.80547
Rumex altissimus	1	-0.0108829	-0.391728	NA	NA	NA	NA	7.45028	7.14417	NaN	NaN
Melilotus wolgicus	2	-0.00726306	-0.0717519	5.88875	23.5	0	0	5.24819	4.945	NaN	NaN
Avena byzantina	1	-0.0108829	-0.391728	NA	NA	NA	NA	7.45028	7.14417	NaN	NaN
Eschscholzia californica	1	0.004	0.943616	7.36348	28.28	0	0	7.16939	6.83267	7.11533	7.99716
Plantago arenaria	2	-0.000562162	0.518335	6.78704	29.405	0	0	5.24819	4.945	7.13793	8.03136
Rumex obovatus	1	-0.0167748	-0.841729	NA	NA	NA	NA	7.07264	6.73	NaN	NaN
Inula helenium	1	-0.00133333	-0.203305	6.78331	27.14	0	0	7.10767	6.76713	7.09896	7.96536
Senecio squalidus	1	0.00183784	0.560245	7.12515	21.34	0	0	7.45028	7.14417	7.40347	8.30625
Amaranthus viridis	1	-0.0167748	-0.841729	7.52222	20.9	NA	NA	7.07264	6.73	NaN	NaN
Nicotiana rustica	1	-0.0108829	-0.391728	7.31458	21.6	NA	NA	7.45028	7.14417	NaN	NaN
Eryngium planum	1	-0.00145946	-0.0527954	7.08165	26.865	0	0	7.13778	6.79542	7.34261	8.255
Malva thuringiaca	1	0.00187387	0.560245	6.54428	26.215	0	0	7.45028	7.14417	6.83347	7.70583
Phalaris paradoxa	1	-0.0173333	-1.1623	6.91167	20.08	NA	NA	7.10759	6.77028	NaN	NaN
Helianthus pauciflorus	1	0.0021982	0.925367	7.3499	23.58	NA	NA	7.24491	6.90694	7.29153	8.1976
Symphoricarpos albus	2	0.00419459	2.55353	6.63127	29.12	0	0	6.3875	6.04375	6.78667	7.67993
Diplotaxis tenuifolia	2	-0.00955495	-0.883146	7.6746	28.58	0	0	5.45047	5.12	7.31838	8.19912
Lathyrus cicera	1	-0.00533333	-1.1623	NA	NA	NA	NA	7.0687	6.73167	NaN	NaN
Solidago canadensis	2	0.00201441	1.46121	6.53538	30.3	0	0	6.47726	6.13583	6.80662	7.70169
Hordeum jubatum	2	-0.00416577	-0.105208	6.93646	31.48	0	0	6.53655	6.21196	6.78232	7.68568
Eragrostis ciliaris	1	-0.0108829	-0.391728	NA	NA	NA	NA	7.45028	7.14417	NaN	NaN
Trifolium aureum	2	-0.00998739	-1.19595	6.27527	31.52	1	0	6.47652	6.11991	6.4495	7.36231
Avena sativa	2	-0.0102072	0.753713	6.58013	34.62	NA	NA	5.59375	5.27931	6.95466	7.83954
Cymbalaria muralis	2	-0.00537117	0.65744	7.3227	33.7	0	0	5.2975	4.98958	7.03366	7.91799
Amaranthus deflexus	2	-0.0126252	-0.412151	6.13214	28.9	NA	NA	5.70972	5.38444	7.1775	8.04667
Nigella damascena	1	0.00744144	1.01529	7.7574	23.08	0	0	7.07264	6.73	7.28403	8.17281
Daucus muricatus	1	-0.0108829	-0.391728	NA	NA	NA	NA	7.45028	7.14417	NaN	NaN
Bassia hyssopifolia	1	-0.0108829	-0.391728	NA	NA	NA	NA	7.45028	7.14417	NaN	NaN
Anthemis ruthenica	2	-0.00988288	-0.769627	7.302	20.72	NA	NA	5.79241	5.45417	NaN	NaN
Oenothera biennis	2	-0.00564144	-0.35233	7.01402	27.485	0	0	6.70678	6.34295	6.84876	7.74204
Vicia melanops	1	-0.0108829	-0.391728	NA	NA	NA	NA	7.45028	7.14417	NaN	NaN
Lepidium sativum	1	-0.00583063	-0.214467	6.82532	29.72	NA	NA	7.09917	6.74937	7.32339	8.23117
Polygonum bellardii	1	-0.0173333	-1.1623	NA	NA	NA	NA	7.10759	6.77028	NaN	NaN
Ricinus communis	1	-0.00136937	0.206947	7.14204	26.96	NA	NA	7.27444	6.92792	7.28097	8.1725
Citrullus colocynthis	1	-0.00273874	-0.126776	7.47786	19.56	NA	NA	7.29583	6.98292	7.28083	8.21083
Avena sterilis	1	-0.0108829	-0.391728	NA	NA	NA	NA	7.45028	7.14417	NaN	NaN
Vicia pannonica	1	-0.00659459	-1.69814	7.70722	24.305	0	0	7.04393	6.69346	7.30306	8.16917
Prunus domestica	1	0.0030991	0.864083	6.62334	25.725	0	0	7.06408	6.72117	6.96094	7.82969
Delphinium elatum	2	0.00162523	0.946918	3.34589	35.2	3	0	4.63764	4.34875	5.70005	6.59472
Oenothera laciniata	1	-0.0108829	-0.391728	8.11333	18.52	NA	NA	7.45028	7.14417	NaN	NaN
Amaranthus blitum	1	-0.00545946	-0.126776	7.61319	21.06	0	0	7.31389	6.9975	7.28083	8.21083
Polemonium caeruleum	2	-0.00395676	0.503061	5.05104	35.78	3	2	3.64161	3.33508	6.32748	7.25176
Atriplex tatarica	1	-0.0108829	-0.391728	6.83611	19.44	0	0	7.45028	7.14417	NaN	NaN
Trifolium stellatum	1	-0.0108829	-0.391728	NA	NA	NA	NA	7.45028	7.14417	NaN	NaN
Lathyrus articulatus	1	-0.0108829	-0.391728	NA	NA	NA	NA	7.45028	7.14417	NaN	NaN
Atriplex hortensis	2	-0.0063964	-0.769823	7.02616	29.06	0	0	6.76608	6.41067	7.18657	8.0778
Lepidium virginicum	1	-0.0168288	-0.197561	7.24188	25.4	NA	NA	7.05861	6.70417	7.28083	8.21083
Vicia bithynica	1	-0.0108829	-0.391728	NA	NA	NA	NA	7.45028	7.14417	NaN	NaN
Carthamus tinctorius	1	0.00443243	1.01529	6.27842	29.34	NA	NA	7.41042	7.10625	7.18503	8.08938
Berberis thunbergii	2	0.00263784	2.21693	7.0424	25.24	1	4	7.45028	7.14417	6.88231	7.77659
Tidestromia lanuginosa	1	-0.0108829	-0.391728	NA	NA	NA	NA	7.45028	7.14417	NaN	NaN
Verbena bonariensis	1	0.0135135	1.47877	7.87036	26.66	NA	NA	7.45028	7.14417	7.23097	8.123
Vicia peregrina	1	-0.0108829	-0.391728	NA	NA	NA	NA	7.45028	7.14417	NaN	NaN
Helminthotheca echioides	1	-0.00441982	-0.180727	7.37984	23.5	NA	NA	7.11787	6.78139	6.68931	7.59958
Melilotus albus	2	-0.0011009	0.404922	6.57628	34.06	1	0	6.72914	6.38974	6.83074	7.72172
Anthemis cotula	2	-0.0100216	-1.22533	7.34767	31.9	0	0	6.99141	6.66146	7.24148	8.15306
Solidago gigantea	1	0.00556757	2.37428	6.85463	28.06	0	0	7.07264	6.73	7.01005	7.89965
Reynoutria sachalinensis	2	-0.000153153	1.26024	7.07809	25.02	0	1	5.24819	4.945	6.92597	7.80376
Digitaria sanguinalis	1	-0.00702703	-0.830225	7.54311	24.24	0	0	7.09233	6.7405	7.45028	8.4
Trifolium resupinatum	2	-0.00910631	-0.442592	7.24391	24.6	NA	NA	5.24819	4.945	NaN	NaN
Foeniculum vulgare	1	-0.00273874	-0.329283	7.06409	23.2	NA	NA	7.10325	6.77667	6.90868	7.79
Matthiola longipetala	1	-0.00758559	-0.415643	7.14991	23.1	NA	NA	7.08731	6.75083	7.30444	8.165
Gypsophila pilosa	1	-0.0108829	-0.391728	NA	NA	NA	NA	7.45028	7.14417	NaN	NaN
Neslia paniculata	4	-0.0092638	-1.79497	6.90055	24.485	0	0	6.22726	5.85217	6.25647	7.28966
Silybum marianum	1	-0.00293694	-0.182673	7.34131	26.38	0	0	6.89433	6.52786	7.09461	7.975
Lathyrus clymenum	1	-0.0108829	-0.391728	NA	NA	NA	NA	7.45028	7.14417	NaN	NaN
Malus domestica	2	-0.00821622	0.70749	6.65297	27.36	0	2	6.72968	6.38148	6.77746	7.67392
Capsicum annuum	1	-0.00236036	-0.0671192	6.92655	29.405	NA	NA	7.09556	6.76056	7.22917	8.12875
Axyris amaranthoides	1	-0.0108829	-0.391728	NA	NA	NA	NA	7.45028	7.14417	NaN	NaN
Chenopodium opulifolium	1	-0.00664865	-1.40826	6.613	20.62	NA	NA	7.11688	6.79833	NaN	NaN
Cota altissima	1	-0.0108829	-0.391728	NA	NA	NA	NA	7.45028	7.14417	NaN	NaN
Sorbus hybrida	2	0.000271939	0.616953	6.58001	28.48	0	2	5.91847	5.50672	5.90128	6.94814
Brassica juncea	2	-0.00608649	-0.73351	6.63118	29.4	0	0	6.13517	5.7955	7.32105	8.21019
Abutilon theophrasti	1	0.0058018	1.0899	6.98262	29.54	NA	NA	7.07264	6.73	7.13549	8.02778
Chenopodium suecicum	2	0.00417117	2.20611	6.00893	35.44	1	0	6.34161	6.00375	6.6725	7.56584
Lagurus ovatus	1	-0.00623423	-0.841729	7.62292	23	NA	NA	7.29583	6.98292	NaN	NaN
Amaranthus blitoides	1	-0.0108829	-0.391728	7.74581	21.4	NA	NA	7.45028	7.14417	NaN	NaN
Xanthium strumarium	1	0.00544144	1.15729	6.86579	28.2	0	0	7.27444	6.92792	7.05685	7.95704
Anoda cristata	1	-0.0108829	-0.391728	6.1	19.5	NA	NA	7.45028	7.14417	NaN	NaN
Misopates orontium	2	-0.00605405	-0.0101208	7.52824	29.665	0	0	7.32733	6.99533	5.73329	6.64464
Hylotelephium spectabile	1	0.00601802	1.03107	7.25217	23.365	NA	NA	7.45028	7.14417	7.10708	8.02146
Papaver rhoeas	2	0.00337763	1.69034	7.56788	28	0	0	6.91508	6.62847	6.95114	7.89641
Eleusine indica	1	-0.0108829	-0.391728	NA	NA	NA	NA	7.45028	7.14417	NaN	NaN
Veronica longifolia	3	-0.00206108	0.137126	4.78587	35.3	3	1	5.96411	5.5676	6.01472	7.05623
Lychnis flos-jovis	1	-0.0108829	-0.391728	6.09417	22.32	NA	NA	7.45028	7.14417	NaN	NaN
Senecio leucanthemifolius	1	-0.00300901	-0.401743	7.71157	31.48	0	0	7.28935	6.96639	7.01311	7.901
Linaria incarnata	1	-0.0108829	-0.391728	7.35264	20.08	NA	NA	7.45028	7.14417	NaN	NaN
Solanum americanum	1	-0.0108829	-0.391728	7.825	17.98	NA	NA	7.45028	7.14417	NaN	NaN
Cynosurus echinatus	1	-0.0108829	-0.391728	5.63	19.64	NA	NA	7.45028	7.14417	NaN	NaN
Potentilla norvegica	2	-0.000100767	0.535127	5.51511	35.6	0	0	5.73232	5.32211	5.65685	6.69646
Eragrostis minor	1	-0.0108829	-0.391728	8.89069	18.84	0	0	7.45028	7.14417	NaN	NaN
Ceratochloa cathartica	1	-0.00855856	-1.1623	8.655	16.88	NA	NA	7.09556	6.76056	NaN	NaN
Vicia hybrida	1	-0.0108829	-0.391728	7.28	16.68	NA	NA	7.45028	7.14417	NaN	NaN
Mesembryanthemum nodiflorum	1	-0.0108829	-0.391728	NA	NA	NA	NA	7.45028	7.14417	NaN	NaN
Pisum sativum	2	-0.00623063	-0.20474	6.58567	28.7	NA	NA	4.96253	4.64333	7.08595	7.96594
Anethum graveolens	2	-0.0182847	0.106435	7.37025	26.42	NA	NA	6.67028	6.32905	7.18078	8.07665
Iso√´tes lacustris	3	-0.00385643	-0.132612	5.39409	35.1	0	0	6.13715	5.74258	6.03908	6.98242
Cicuta virosa	3	0.00041368	0.543635	5.44557	35.2	2	0	5.75533	5.34304	5.70233	6.72584
Carex diandra	2	-0.00386667	-0.327099	5.03752	35.5	7	0	6.80261	6.44637	5.97086	6.91396
Carex montana	2	-0.00351585	-0.313911	6.21671	25.56	3	7	5.74298	5.34303	5.67684	6.68991
Callitriche hermaphroditica	3	-0.00469407	-0.624515	5.12418	33.7	4	0	5.69129	5.27595	5.48894	6.56423
Pulsatilla vulgaris	3	-0.00458819	-0.152575	6.7511	27.46	10	0	5.69789	5.2771	5.72378	6.77984
Narthecium ossifragum	1	-0.00553153	-0.409478	6.36547	28.965	6	0	6.696	6.32999	6.64745	7.54544
Milium effusum	4	-0.00212353	0.340022	5.36406	35.96	1	7	5.7577	5.35599	5.75496	6.79963
Gentiana pneumonanthe	1	-0.00452252	-0.584643	7.116	24.845	6	0	7.00364	6.67713	6.97806	7.85463
Carex cespitosa	2	-0.0044643	-0.576025	4.59249	35.775	5	0	5.61843	5.2019	5.51504	6.57569
Galium tricornutum	2	-0.0136342	-1.05289	5.46833	25.78	NA	NA	6.32806	5.99533	NaN	NaN
Cucumis sativus	1	-0.00792793	-0.415643	6.67903	27.68	NA	NA	7.3438	7.03306	7.28083	8.21083
Geranium rotundifolium	1	-0.0108829	-0.391728	NA	NA	NA	NA	7.45028	7.14417	NaN	NaN
Melilotus siculus	1	-0.0108829	-0.391728	NA	NA	NA	NA	7.45028	7.14417	NaN	NaN
Ammi visnaga	1	-0.0167748	-0.841729	6.30083	20.52	NA	NA	7.07264	6.73	NaN	NaN
Tagetes patula	1	0.00911712	1.57771	7.47686	30.545	NA	NA	7.45028	7.14417	7.10336	7.99264
Lolium persicum	1	-0.0108829	-0.391728	NA	NA	NA	NA	7.45028	7.14417	NaN	NaN
Tropaeolum majus	2	-0.00619279	0.555264	7.2277	30	NA	NA	5.21708	4.91875	7.1865	8.07019
Hordeum murinum	1	-0.00771171	-1.12522	8.32051	27.2	0	0	7.0906	6.75119	7.42528	8.3
Lolium rigidum	1	-0.0108829	-0.391728	5.52333	19.1	NA	NA	7.45028	7.14417	NaN	NaN
Phalaris brachystachys	1	-0.0108829	-0.391728	NA	NA	NA	NA	7.45028	7.14417	NaN	NaN
Hordeum marinum	2	-0.0128955	-0.651994	3.51278	23.5	NA	NA	4.49343	4.19444	NaN	NaN
Vaccaria hispanica	1	-0.00554955	-1.76887	6.81265	28.66	0	0	7.0403	6.6831	7.28111	8.13417
Phedimus aizoon	2	-0.00081982	0.79552	6.34597	28.26	0	0	4.72236	4.42292	6.69595	7.58214
Glyceria declinata	1	-0.00432432	-0.894076	6.97782	25.06	4	0	6.92506	6.58455	6.92183	7.78654
Sorbaria sorbifolia	1	0.00572973	2.13414	5.77949	35.8	0	0	7.31222	7.00167	6.69344	7.58917
Potentilla crantzii	3	-0.00444915	-0.221556	4.36649	36.025	3	0	6.4684	6.16043	6.15255	7.12253
Crataegus monogyna	1	0.00614414	1.49642	6.92847	26.72	0	0	7.07169	6.72936	6.86247	7.75541
Crataegus laevigata	2	-5.25526e-05	0.201252	7.17051	25.42	1	2	6.3244	5.92622	6.28433	7.27901
Glyceria notata	2	-0.00626107	-2.39922	7.73362	24.64	3	0	6.88915	6.55632	6.91503	7.892
Isolepis setacea	1	-0.00392793	-0.755298	8.06004	23.2	5	0	7.12987	6.7921	7.11121	7.96392
Parnassia palustris	2	-0.00985405	-0.770761	3.74684	36.14	6	0	5.89221	5.51595	4.90689	5.88833
Juncus squarrosus	2	-0.00807245	-1.30565	6.37496	28.48	7	0	6.96585	6.64379	6.916	7.78233
Bidens cernua	3	-0.00706849	-0.944746	6.70934	28.54	0	0	5.95137	5.54967	5.87041	6.88504
Geranium sylvaticum	2	-0.00267795	0.148397	4.88249	36.1	4	3	6.62125	6.27577	6.61604	7.53007
Dactylorhiza incarnata	4	-0.00785895	-0.300324	4.8859	36.06	9	0	5.72513	5.33428	5.74746	6.80536
Carex riparia	3	-0.00278719	-0.169707	6.63448	24.96	5	0	5.8787	5.48116	5.83839	6.88741
Hottonia palustris	3	-0.00303155	-0.307451	6.56468	25.44	2	0	5.77085	5.36274	5.78124	6.83002
Carex acutiformis	3	-0.00358904	-0.255778	7.14187	31.08	5	0	6.81438	6.51466	6.74163	7.68275
Hydrocharis morsus-ranae	2	-0.0129699	-0.246892	6.49382	27.44	0	0	5.63242	5.21158	5.55099	6.60512
Borago officinalis	1	0.00279279	0.705295	7.18082	33.08	0	0	7.11435	6.7748	7.12633	8.01593
Festuca brevipila	2	-0.00392252	-0.207748	6.42029	34.98	1	0	6.4779	6.13735	6.24174	7.16677
Carex appropinquata	4	-0.00145936	0.351639	4.74867	33.84	10	0	5.55891	5.1549	5.43622	6.50225
Monotropa hypopitys	3	-0.00113486	0.283231	6.14237	33.84	0	10	6.43825	6.07465	6.44691	7.39772
Lilium martagon	2	0.00174595	1.03897	6.2044	33	0	0	6.56472	6.22427	6.67324	7.5583
Coriandrum sativum	2	-0.0048955	-0.334511	6.39055	29.425	NA	NA	7.16573	6.83591	6.27556	7.21188
Amelanchier spicata	1	0.0036036	1.17719	6.30001	31.14	2	4	6.68675	6.32942	6.74674	7.63464
Veronica hederifolia	3	-0.00482703	-0.180718	7.3155	27.76	0	1	5.64588	5.2239	5.80227	6.86935
Holosteum umbellatum	1	-0.0108829	-0.391728	7.8903	23.56	4	0	7.45028	7.14417	NaN	NaN
Erodium malacoides	1	-0.0108829	-0.391728	NA	NA	NA	NA	7.45028	7.14417	NaN	NaN
Pimpinella anisum	1	-0.00724324	-1.40826	6.665	18.18	NA	NA	6.99625	6.66458	NaN	NaN
Centaurea melitensis	1	-0.0131495	-0.769627	NA	NA	NA	NA	7.07264	6.73	NaN	NaN
Silene gallica	2	-0.0145279	-1.05289	6.82875	27.22	NA	NA	5.04382	4.72479	NaN	NaN
Hibiscus trionum	1	-0.00261261	-0.126776	7.37571	21.64	0	0	7.29583	6.98292	7.1775	8.04667
Lonicera xylosteum	4	-0.00191988	0.462911	6.06026	33.9	1	4	5.60286	5.19614	5.67327	6.72801
Lathyrus aphaca	2	-0.00898559	-1.20463	4.05167	22.4	NA	NA	6.44924	6.08104	NaN	NaN
Veronica polita	3	-0.00747276	-0.170141	7.63685	24.74	0	0	5.9729	5.57271	5.87668	6.9226
Caucalis platycarpos	1	-0.0134414	-0.841729	NA	NA	NA	NA	7.12694	6.76167	NaN	NaN
Silene cretica	1	-0.0108829	-0.391728	NA	NA	NA	NA	7.45028	7.14417	NaN	NaN
Vicia lutea	2	-0.00361622	-0.0190397	7.82052	28.14	0	0	6.21117	5.864	7.42528	8.34
Bifora radians	1	-0.0108829	-0.391728	NA	NA	NA	NA	7.45028	7.14417	NaN	NaN
Kali tragus	1	-0.00178378	0.257296	6.58574	21.48	NA	NA	7.45028	7.14417	7.42528	8.3
Malcolmia maritima	1	-0.0112252	-0.841729	6.46625	24.4	NA	NA	7.16556	6.80833	NaN	NaN
Adonis annua	1	-0.00331532	-0.0671192	7.5175	21.3	NA	NA	7.25102	6.92194	7.39569	8.27
Nemophila menziesii	1	-0.00261261	0.257296	6.88104	29.44	NA	NA	7.45028	7.14417	7.45028	8.4
Asperula arvensis	1	-0.0108829	-0.391728	8.09167	20.3	NA	NA	7.45028	7.14417	NaN	NaN
Nicotiana alata	1	0.00403604	0.560245	7.33181	27.92	NA	NA	7.45028	7.14417	6.98792	7.88625
Legousia speculum-veneris	1	-0.0121081	-1.1623	7.46222	21.5	0	0	7.22537	6.87833	NaN	NaN
Lathyrus nissolia	2	-0.00618198	0.25276	6.65125	23.98	5	0	5.21708	4.91875	7.30306	8.16917
Sideritis montana	1	-0.0108829	-0.391728	NA	NA	NA	NA	7.45028	7.14417	NaN	NaN
Malva parviflora	1	-0.00679279	-0.841729	6.7055	22.165	0	0	7.47917	7.17333	NaN	NaN
Suaeda vera	1	-0.0108829	-0.391728	NA	NA	NA	NA	7.45028	7.14417	NaN	NaN
Lepidium draba	1	-0.00648649	-0.830225	7.83003	23.4	0	0	7.13794	6.80617	6.52417	7.385
Briza maxima	2	-0.0139712	-0.667593	6.27983	25.24	NA	NA	5.73046	5.40194	NaN	NaN
Erysimum repandum	1	-0.0108829	-0.391728	7.74	18.5	NA	NA	7.45028	7.14417	NaN	NaN
Ranunculus arvensis	1	-0.0108829	-0.391728	7.72921	23.34	0	0	7.45028	7.14417	NaN	NaN
Erigeron speciosus	1	-0.0108829	-0.391728	6.38267	19.82	NA	NA	7.45028	7.14417	NaN	NaN
Setaria verticillata	1	-0.0145225	-1.40826	7.45271	22.9	0	0	7.15729	6.82292	NaN	NaN
Solanum sisymbriifolium	1	-0.0173333	-1.1623	6.76167	20.22	NA	NA	7.10759	6.77028	NaN	NaN
Coronilla scorpioides	2	-0.0106306	-0.827889	NA	NA	NA	NA	4.49593	4.19806	NaN	NaN
Heracleum mantegazzianum	1	0.00556757	2.34491	6.53718	34.18	3	0	6.95444	6.60958	7.00356	7.88531
Salix purpurea	1	-0.00221622	-0.248516	7.2409	26.48	1	0	6.91057	6.55458	6.99243	7.89431
Setaria pumila	2	-0.00384685	-0.201423	7.34981	24.36	0	0	6.41601	6.06281	7.10914	7.99608
Populus nigra	1	0.00526126	1.62207	7.42301	24.3	0	0	7.45028	7.14417	6.97234	7.85732
Lysimachia nummularia	2	0.00474708	2.2665	6.65556	29.52	5	0	5.93874	5.52407	6.01597	7.02266
Salix alba	1	0.00333333	0.912842	7.52521	27.88	0	0	7.01861	6.66104	7.06748	7.94646
Aphanes arvensis	1	-0.00481081	-0.415643	7.49636	25.3	0	0	6.8537	6.51722	6.89583	7.86
Hieracium sect. Hieracium	3	0.00358521	1.78506	4.92245	36.26	1	7	6.67998	6.36656	6.53106	7.45796
Trisetum flavescens	1	-0.00572973	-2.29717	6.42711	26.56	2	0	7.088	6.7534	7.67444	8.64417
Festuca heterophylla	2	-0.0048018	0.0989928	7.63256	22.44	0	0	6.24122	5.938	6.32243	7.25375
Poa chaixii	2	-0.000593093	0.295207	6.84046	27.38	0	6	6.19226	5.79417	6.05406	7.09185
Melampyrum sylvaticum	3	-0.00435478	0.191723	4.90138	36.26	1	7	6.63061	6.28476	6.47136	7.39402
Stellaria nemorum	1	-0.000630631	-0.0433389	5.9207	35.28	2	4	6.72635	6.36704	6.68007	7.56635
Festuca filiformis	1	-0.00499099	-0.988333	7.97262	21.14	0	7	7.00356	6.67847	NaN	NaN
Lathyrus niger	3	-0.00296171	-0.462833	6.46918	26.76	0	5	6.04752	5.65016	6.048	7.07926
Ambrosia artemisiifolia	1	0.00693694	2.43102	6.68353	33.625	0	0	7.45028	7.14417	7.00185	7.87958
Lemna trisulca	2	-0.0033305	-0.229784	6.60086	32.005	3	0	5.67454	5.25461	5.56677	6.63263
Barbarea stricta	2	-0.00180541	0.145629	5.67748	35.225	2	0	6.73661	6.38597	6.67451	7.5742
Sium latifolium	3	-0.00368532	-0.167895	6.8533	25.2	2	0	5.77414	5.3744	5.75927	6.806
Acorus calamus	2	-0.00302486	-0.508837	6.77786	27.5	0	0	5.97584	5.58221	5.88363	6.8865
Butomus umbellatus	3	-0.00309879	-0.133101	6.52673	29.42	0	0	5.57585	5.15669	5.54825	6.60208
Spinacia oleracea	2	-0.0198432	-0.0686403	6.67476	27.7	NA	NA	4.63764	4.34875	6.75472	7.60167
Camelina sativa	3	-0.0101558	-1.80565	6.95241	27.74	0	0	5.67798	5.26289	5.7096	6.75905
Zannichellia palustris	3	-0.00348931	0.0642033	6.3911	29.82	4	0	5.81659	5.40418	5.72508	6.81399
Carex mackenziei	3	-0.00604783	-0.778287	5.23228	30.58	10	0	5.89028	5.48183	5.34341	6.44929
Lathyrus tuberosus	1	0.00100901	0.474536	6.8788	30.12	0	0	6.92074	6.53861	7.14872	8.06983
Helianthus annuus	2	0.00116937	1.64286	6.43106	34.7	0	0	7.45028	7.14417	6.93325	7.8254
Lotus tenuis	2	-0.00837297	-1.11511	8.27412	22.44	7	0	6.24141	5.93047	7.19763	8.07629
Potentilla intermedia	2	-0.00410811	-0.276412	6.55893	29.06	0	0	6.8857	6.5387	6.97541	7.87186
Matteuccia struthiopteris	3	-0.00157744	0.489136	5.29121	35.25	2	0	6.18438	5.79845	6.05898	7.01898
Calamagrostis phragmitoides	3	-0.00136639	0.639439	3.42636	36	2	2	5.55295	5.14531	5.58971	6.60222
Neottia cordata	2	-0.00689369	-0.394398	2.92054	36.8	1	5	6.33988	5.96627	6.20532	7.14347
Hypochaeris glabra	1	NA	-1.2414	7.94776	23.8	0	0	6.75637	6.40556	6.8448	7.69583
Digitalis purpurea	2	0.000837838	1.55014	6.66178	28.54	0	5	6.85137	6.50725	6.74031	7.6328
Calla palustris	3	-0.00375444	-0.102634	5.84514	33.24	2	0	5.79358	5.38713	5.75802	6.76755
Andromeda polifolia	2	-0.00422883	0.180181	4.21701	35.7	3	0	6.29955	5.92443	6.31395	7.22871
Euphorbia cyparissias	2	0.00191171	0.565761	6.32208	35.76	2	0	6.69011	6.32822	6.66071	7.56698
Circaea alpina	3	-0.00449167	-0.235055	5.81545	33.205	0	0	5.91882	5.51562	5.79167	6.77895
Linnaea borealis	2	-0.00687748	-0.001251	4.48229	36.1	0	9	6.34039	5.97268	6.22457	7.1423
Lupinus angustifolius	1	-0.00747748	-1.9158	6.68688	25.14	0	0	6.78452	6.40048	NaN	NaN
Moneses uniflora	2	-0.0079045	-0.525177	3.17562	36.16	0	8	6.30738	5.94129	6.02298	6.97627
Lathraea squamaria	4	-0.00326308	-0.0709675	6.44998	26.345	0	7	5.9775	5.58209	6.06489	7.07342
Stellaria longifolia	3	-0.00150731	0.223091	5.45806	34.44	0	0	5.6868	5.27483	5.63979	6.63677
Aquilegia vulgaris	3	0.0029897	1.65218	6.22213	36.06	1	4	5.79693	5.39	5.83952	6.85849
Hieracium sect. Tridentata	2	0.00593514	3.0976	5.3309	36.26	2	0	6.65826	6.29682	6.60729	7.50766
Noccaea caerulescens	2	0.00258509	1.27796	5.29144	36.025	3	0	5.61642	5.20026	5.64567	6.69386
Schedonorus giganteus	3	-0.00013152	0.424403	7.31699	28.32	0	7	6.30525	5.9503	6.28788	7.27488
Campanula latifolia	4	-0.00412244	-0.155754	6.46389	32.02	1	2	6.11637	5.73954	6.01037	7.01187
Carex remota	3	9.9975e-05	0.486727	6.92847	26.46	1	0	6.61737	6.26276	6.38644	7.33108
Crepis paludosa	3	-0.00324794	0.28983	4.73961	35.7	4	1	5.57759	5.18124	5.45916	6.49521
Verbascum nigrum	4	-0.00565091	-0.0267971	6.64615	31.42	0	0	5.87554	5.48507	5.89784	6.92519
Galium saxatile	1	-0.00261261	-0.499046	6.69508	26.48	6	2	6.91732	6.57711	6.71639	7.55283
Bunias orientalis	3	-0.0042864	-0.312402	6.3856	29.48	0	0	5.62325	5.20524	5.55084	6.61319
Blechnum spicant	1	-0.00104505	-0.123811	6.20735	34.06	5	4	6.86309	6.51984	6.76438	7.63275
Bistorta vivipara	2	-0.00601261	-0.0945146	3.89932	35.775	9	1	6.30237	5.93261	5.2711	6.2474
Carex pairae	1	-0.00381982	-0.663919	6.73207	25.7	3	0	6.83937	6.47285	6.81211	7.7099
Bellis perennis	2	-0.0178234	-0.342189	6.89574	34.26	2	0	6.46444	6.13505	6.97651	7.85721
Osmunda regalis	1	-0.00165766	0.427594	6.74536	24.52	0	0	7.00597	6.65917	7.40556	8.27375
Gagea spathacea	1	-0.000720721	-0.174715	7.71104	23.54	0	5	7.01463	6.67907	6.99718	7.85471
Drymocallis rupestris	1	-0.00308108	-0.355805	6.45858	25.01	4	0	6.57507	6.19969	6.49991	7.40321
Rhododendron tomentosum	3	-0.00617115	-0.378347	5.00612	36.1	0	0	6.25076	5.96198	6.06235	7.04848
Valeriana officinalis	3	-0.00333029	-0.0706979	6.7092	29.96	0	0	5.6901	5.2713	5.60355	6.67598
Galeopsis angustifolia	1	-0.000666667	0.336072	6.80163	25.68	0	0	6.67222	6.29806	6.67222	7.53056
Chimaphila umbellata	3	-0.00535878	-1.26249	6.62161	28.62	0	10	5.74878	5.32977	5.7712	6.81128
Campanula cervicaria	4	-0.00582138	-0.260792	6.14035	32.2	3	0	5.741	5.36118	5.62299	6.68173
Centaurea nigra	2	-0.00411892	-0.278642	6.32358	32.26	2	0	5.41074	5.06722	2.54111	3.55194
Pilosella cymosa	1	0.00479279	1.74253	5.67742	36.06	3	0	6.47139	6.11333	6.72647	7.6233
Allium ursinum	3	0.00150309	0.67614	7.37019	25.18	0	4	6.15513	5.75949	6.1618	7.19975
Platanthera chlorantha	2	-0.00356372	0.235988	6.50258	26.04	1	2	5.88463	5.48073	5.99135	7.01046
Carex elongata	2	-0.00305225	-0.120567	6.2329	33.465	0	0	6.51901	6.1677	6.35704	7.25855
Brachypodium sylvaticum	3	-0.00090966	0.517823	7.40276	27.72	0	8	6.11336	5.75105	6.06039	7.12101
Sanicula europaea	3	-0.00434669	-0.256791	6.61914	26.7	0	8	5.8439	5.45187	5.85468	6.91275
Cardamine impatiens	2	-0.00168185	-0.119658	6.67409	26.66	0	3	6.2228	5.82136	6.33535	7.32673
Carex sylvatica	2	-0.00311881	-0.155542	7.28699	27.82	0	3	6.85535	6.59611	6.83428	7.80896
Bromopsis benekenii	3	0.00130451	0.567903	7.45023	25.3	0	8	6.27004	5.91879	6.20011	7.24639
Drymochloa sylvatica	1	-0.00104505	0.103723	6.32036	30.3	0	10	6.46786	6.07955	6.51898	7.42945
Neottia nidus-avis	4	-0.00466397	0.287725	6.48371	28.82	0	10	5.80849	5.41005	5.72132	6.78561
Lycopodiella inundata	3	-0.00419117	-0.371775	6.04268	31	3	0	6.28501	5.90704	6.13192	7.04046
Goodyera repens	2	-0.00708829	-0.291462	4.98676	35.6	0	10	6.22068	5.85836	6.33764	7.25392
Subularia aquatica	3	-0.00549603	-1.19587	4.63344	34.6	0	0	6.11356	5.71923	5.53125	6.4711
Pyrola media	2	-0.00474414	-0.664408	5.15177	35.9	1	7	6.59601	6.23423	6.28351	7.18832
Thymus serpyllum	2	-0.00270504	-0.293335	6.75958	30.9	6	0	5.89732	5.48416	5.82608	6.8641
Bromopsis erecta	2	-0.00428996	-0.918914	7.62376	24.9	7	0	5.92675	5.51145	6.26252	7.26613
Bryonia dioica	1	-0.00945946	-1.35372	7.79166	23.46	0	0	7.21519	6.87259	7.32333	8.2
Camelina microcarpa	1	-0.00744144	-2.34383	7.04633	28.16	0	0	7.02538	6.66697	NaN	NaN
Zostera angustifolia	1	-0.00409009	-0.786133	7.77135	18.84	10	0	7.03816	6.68324	6.97757	7.85848
Cerastium glomeratum	2	-0.00978739	-0.687669	6.78399	33.7	0	0	6.44422	6.10049	6.95863	7.85548
Utricularia intermedia	3	-0.00187387	0.0403453	4.64875	35.3	6	0	5.55532	5.1536	5.48873	6.52229
Sparganium gramineum	3	-0.0064563	-0.904554	4.49657	34.765	0	0	5.61542	5.21655	5.10135	6.08196
Vicia sylvatica	3	-0.00515211	-0.258997	5.64935	32.82	0	4	5.65865	5.24645	5.57616	6.63122
Veronica spicata	2	-0.00149283	0.0278908	7.05216	28.38	5	0	5.79552	5.37174	5.72195	6.78996
Leontodon hispidus	1	-0.00772973	-1.61488	6.08263	26.58	7	0	6.63087	6.28241	6.5071	7.34643
Viscaria alpina	3	-0.00851802	-0.463539	2.53536	35.4	1	0	6.61185	6.30319	6.99329	7.93731
Stachys arvensis	2	-0.00763243	-0.841241	7.82529	27.26	0	0	6.73811	6.38301	7.09889	7.96554
Salix myrsinifolia	1	-0.00295495	-0.200383	5.1769	35.86	3	1	6.57378	6.1783	6.43659	7.3683
Filago arvensis	4	-0.00710256	-0.546941	6.5253	32.78	0	0	5.69001	5.28583	5.73774	6.79016
Sparganium glomeratum	3	-0.00513509	-0.389837	5.66621	31.48	0	0	6.10352	5.72361	5.76838	6.71679
Lathyrus vernus	4	-0.0061884	-0.510106	5.72267	33.68	0	8	5.64184	5.24021	5.6556	6.71852
Lycopodium complanatum	2	-0.00493911	-1.04952	2.77419	36.3	2	8	5.71308	5.30518	5.50223	6.53491
Campanula patula	3	-0.00319909	-0.0588286	4.96534	35	2	0	5.45207	5.0389	5.37392	6.43866
Pyrola chlorantha	2	-0.00427387	-0.219922	5.47878	35.94	0	10	6.50632	6.13695	6.10644	7.03545
Cardamine flexuosa	2	-0.0020973	0.398644	6.5911	33.485	0	1	6.46847	6.11609	6.69277	7.57738
Levisticum officinale	2	-0.00994234	-0.66647	6.23751	29.72	0	0	6.46889	6.13398	7.00242	7.93119
Cuscuta epilinum	2	-0.0302018	-2.17847	6.40157	29.26	0	0	6.50732	6.13279	NaN	NaN
Rhynchospora fusca	2	-0.00436336	-0.429298	6.10334	33.46	6	0	6.17448	5.79073	6.20675	7.1728
Galeopsis ladanum	3	-0.00707143	-1.16387	6.66529	25.56	0	0	5.80666	5.39586	5.80313	6.83776
Lotus pedunculatus	1	0.000918919	0.250391	7.37675	24.94	10	0	7.15806	6.82031	7.09519	7.96083
Salix dasyclados	1	0.000684685	0.336072	7.30213	24.42	0	0	6.71963	6.37917	7.11396	8.01271
Carex limosa	3	-0.00142725	0.415668	4.14271	35.825	8	0	5.63452	5.22401	5.46255	6.50833
Eleocharis multicaulis	1	-0.0036036	-0.149742	6.36612	24.94	0	0	6.44541	6.09306	6.10792	7.03386
Scheuchzeria palustris	3	-0.00303806	0.0675747	3.72524	35.4	10	0	5.48206	5.07299	5.42021	6.45249
Cladium mariscus	3	-0.00117851	0.525041	7.33955	25.24	5	0	6.36329	6.06806	6.42024	7.43706
Epipactis palustris	2	-0.00271271	-0.137235	6.99453	25.96	10	0	5.60984	5.20116	5.41999	6.50234
Stuckenia pectinata	3	-0.00347361	-0.174643	6.71285	29.82	3	0	5.81006	5.39677	5.70765	6.78817
Eleocharis parvula	3	-0.0062671	-0.964689	6.42614	28.83	10	0	6.10648	5.73589	5.76205	6.82619
Elytrigia campestris	1	-0.00520721	-1.02218	7.98112	22.62	0	0	7.11867	6.76693	6.93278	7.80194
Drosera anglica	2	-0.00561261	-0.0191692	3.87809	35.68	3	0	6.02255	5.64008	5.86674	6.81578
Trifolium incarnatum	2	-0.00992252	-0.871048	6.54286	27.48	NA	NA	5.53347	5.20615	6.93861	7.82667
Elatine triandra	3	-0.00250691	0.175978	4.29782	31.92	3	0	6.08581	5.69408	5.38573	6.35402
Elatine hexandra	1	-0.00794595	-1.14576	6.70145	24.24	0	0	6.47975	6.09987	6.31733	7.25717
Alopecurus aequalis	2	-0.00123604	0.0757153	4.80267	34.86	0	0	6.6238	6.2837	3.62141	4.6459
Sorbus aria	1	-0.00661261	-1.63125	7.27785	24.68	0	3	6.98078	6.61946	7.42507	8.335
Sedum sexangulare	4	-0.0020919	0.27832	6.34814	25.48	4	1	5.70556	5.28966	5.73199	6.80028
Galium pumilum	2	-0.0154036	-1.67688	6.57012	30.16	4	0	5.49861	5.165	NaN	NaN
Limonium humile	1	-0.00187387	-0.149284	7.83196	19.72	10	0	7.12749	6.78367	7.07707	7.96014
Galium odoratum	3	-0.00295019	0.282855	6.86149	31.44	0	7	5.75641	5.33981	5.71759	6.77701
Pilosella aurantiaca	1	0.00423423	1.43319	6.2736	35	0	0	6.96422	6.62882	6.89631	7.78304
Euonymus europaeus	2	-0.00875135	-0.0268963	7.54353	26.76	0	0	6.5648	6.20659	7.05902	7.95679
Solanum villosum	1	-0.00774775	-1.77304	7.87683	21.78	0	0	7.21093	6.88528	NaN	NaN
Carex vaginata	3	-0.00198267	0.475649	3.69038	35.95	3	4	5.34397	4.94041	5.393	6.40998
Rosa inodora	1	0.0025045	0.578524	8.17667	21.48	3	0	6.92118	6.58521	6.89406	7.73396
Atriplex pedunculata	2	-0.00667267	-0.795734	8.09464	21.63	10	0	7.02246	6.68871	7.02271	7.9146
Carex pauciflora	3	-0.00276597	0.47244	3.14257	35.4	10	0	5.74159	5.33824	5.50554	6.53403
Aira caryophyllea	1	-0.00837838	-1.60685	7.81114	24.08	2	0	7.0695	6.73733	NaN	NaN
Valerianella locusta	3	-0.00474374	-0.471882	7.67799	25	1	0	6.2671	5.86666	6.36467	7.37205
Rhodiola rosea	1	-0.000468468	0.0601069	0.620021	35.26	0	0	7.09807	6.76461	7.0714	7.94211
Lolium remotum	2	-0.0238432	-1.90063	6.47488	28.5	0	0	6.45681	6.10308	NaN	NaN
Bryonia alba	1	-0.00203604	-0.198165	7.32758	24.56	0	0	7.21126	6.86775	7.17766	8.0969
Lepidium latifolium	1	-0.00585586	-0.841729	8.59167	21.24	0	0	6.70986	6.33708	NaN	NaN
Alnus incana	3	-0.00378225	0.809978	3.79403	36.14	0	1	5.32471	4.92813	5.37627	6.40846
Cuscuta epithymum	2	-0.00434591	-0.882288	7.43337	25.18	10	0	6.86914	6.59425	6.80806	7.8053
Avena strigosa	1	-0.00897297	-2.5772	NA	NA	NA	NA	6.77494	6.41661	NaN	NaN
Juncus tenuis	1	0.00502703	1.13269	6.93819	27.485	2	0	6.91241	6.57168	6.82522	7.70818
Gagea minima	3	-0.00283401	0.0302609	6.38977	30.92	0	2	5.61634	5.19344	5.54678	6.61195
Fagopyrum tataricum	2	-0.00623423	-0.905622	6.6446	23.8	0	0	6.53823	6.17715	5.08715	6.10229
Marrubium vulgare	1	-0.00771171	-1.40826	7.90227	23.54	0	0	7.10222	6.75354	NaN	NaN
Arctium nemorosum	2	-0.00491532	-0.12799	7.36009	28.62	0	2	5.52759	5.18778	5.91694	6.82157
Glaucium flavum	1	-0.00536937	-0.45228	7.79927	19.12	0	0	7.17864	6.81613	7.25671	8.15877
Carex hartmanii	1	-0.00304505	-0.350985	6.68374	24.96	10	0	7.11292	6.75658	7.10272	8.01685
Gymnadenia conopsea	3	-0.0101962	-1.03737	4.37949	35.76	10	0	5.38414	4.97366	5.33113	6.41892
Sonchus palustris	1	0.00371171	1.58151	8.28925	21.82	0	0	7.36611	7.0375	7.28886	8.19329
Trichophorum alpinum	3	-0.0024763	0.235316	3.48202	36.025	10	0	5.45014	5.03428	5.2913	6.36573
Botrychium matricariifolium	2	-0.00321261	0.089077	6.58721	28.32	10	0	6.23122	5.85813	6.96028	7.86167
Vinca minor	1	0.00522523	2.32838	6.656	27.9	0	7	6.72009	6.3575	6.87196	7.75228
Circaea lutetiana	1	-0.00407207	-0.503468	8.01748	25.74	1	4	7.09577	6.7616	7.0804	7.93357
Utricularia australis	1	0.00502703	2.44377	6.99344	25.28	0	0	7.29306	6.94333	6.93716	7.83309
Viola epipsila	3	-0.00597362	-0.131496	2.27221	35.1	5	2	5.23762	4.82632	5.092	6.14882
Neottia ovata	3	-0.00551471	-0.0863595	5.0707	34.52	2	5	5.51767	5.10313	5.51327	6.59019
Lilium bulbiferum	1	0.00441441	1.67619	5.52415	35.94	3	0	7.06833	6.73944	6.96109	7.86104
Potentilla recta	1	-0.00266667	-0.278008	7.01927	26.82	0	0	6.70395	6.3538	7.20829	8.1225
Asparagus officinalis	1	0.00225225	0.78531	7.51652	28	2	0	7.11549	6.75968	7.20458	8.10662
Sedum hispanicum	1	0.00578378	1.24725	6.97491	25.52	0	0	6.67667	6.33167	7.15509	8.04589
Zostera noltii	1	-0.00376577	-0.701009	8.00441	21.605	10	0	7.07483	6.73618	7.07771	7.96027
Hypericum humifusum	1	0.00457658	1.03107	7.55579	23.42	5	0	6.8325	6.47917	6.89511	7.744
Callitriche platycarpa	1	-0.00468468	-1.16523	8.01126	22.3	2	0	6.84922	6.50697	7.12889	7.98458
Carex buxbaumii	1	-0.00245045	0.427594	2.50535	35.45	7	0	6.0975	5.75333	6.07153	6.89083
Trifolium spadiceum	2	-0.00847831	-2.09945	4.55157	34.76	3	0	5.54878	5.13001	5.29978	6.36171
Nepeta grandiflora	1	-0.000288288	0.206947	7.19271	22.9	0	0	6.82486	6.45667	7.27403	8.14583
Thymus pulegioides	2	-0.0153243	-0.769293	6.55366	30.22	4	0	6.36977	6.01177	7.01772	7.89617
Lupinus luteus	1	-0.0152072	-0.841729	7.57072	22.78	4	0	6.87917	6.48833	NaN	NaN
Asplenium ruta-muraria	2	-0.00192559	0.105144	7.06836	30.08	0	0	6.28589	5.89492	6.5411	7.50171
Polygonatum verticillatum	2	-0.00876036	-0.367561	4.47023	34.72	1	6	5.25647	4.92194	6.19095	7.07382
Crepis praemorsa	3	-0.00521022	-1.07758	6.05285	28.865	7	3	5.61455	5.20848	5.51039	6.56454
Blysmus compressus	2	-0.00593644	-1.34692	6.96409	27.13	10	0	5.63539	5.22296	5.55949	6.63547
Artemisia abrotanum	1	-0.000846847	0.206947	7.53706	28.72	NA	NA	6.62806	6.25583	7.35944	8.26208
Malva alcea	2	0.00254129	1.0463	6.87602	27.88	3	0	6.83268	6.54813	7.03909	7.96912
Carex divulsa	1	0.00142342	0.725601	7.53536	24.58	2	2	6.95292	6.57917	7.21911	8.075
Carduus acanthoides	2	-0.00926126	-1.33615	8.37091	24.54	1	0	6.20417	5.86733	NaN	NaN
Diplotaxis muralis	2	-0.0110919	-1.04754	7.94569	27.08	3	0	6.40806	6.07656	7.27573	8.17177
Arabidopsis suecica	2	-0.0004	0.527529	4.4862	33.92	1	0	4.31836	4.0028	4.69159	5.67933
Sisymbrium loeselii	2	-0.0243117	-1.05289	7.18018	26.28	0	0	5.41097	5.03625	NaN	NaN
Pilosella officinarum	2	0.00917477	3.54395	6.4198	34.86	6	0	6.49032	6.13837	6.58182	7.4857
Thalictrum simplex	3	-0.00431138	-0.405121	4.31461	34.76	6	1	5.37153	4.96382	5.01511	6.09184
Brachypodium pinnatum	3	-0.00175635	-0.0056415	6.10703	29.58	1	6	5.59609	5.1897	5.62124	6.68246
Poterium sanguisorba	2	0.0033642	1.14311	7.33429	27.82	3	0	6.01888	5.5916	6.22347	7.23358
Peucedanum ostruthium	1	-0.00320721	-0.453401	5.53891	34.42	0	3	6.53195	6.17078	6.19375	7.11658
Ribes rubrum	2	0.00290991	1.69803	5.96618	35.22	0	0	6.17397	5.83901	6.62155	7.52271
Echinops sphaerocephalus	1	-0.00145946	0.126743	6.77443	24.72	0	0	6.83194	6.42208	7.02299	7.91208
Potamogeton obtusifolius	3	0.00148219	1.00745	6.16215	31.9	0	0	5.77148	5.3559	5.94323	6.94868
Limonium vulgare	1	0.0016036	0.560603	8.30765	22.165	10	0	7.19551	6.86152	7.2651	8.15235
Selaginella selaginoides	3	-0.00651116	-0.487427	1.89514	35.4	6	0	5.48046	5.08186	5.12031	6.19554
Carex punctata	1	-0.00354955	-0.0715225	8.07118	20.52	0	0	7.31158	6.97464	7.35978	8.25006
Elytrigia juncea	1	-0.00190991	-0.0402322	8.10729	22.4	0	0	7.1844	6.82659	7.17091	8.0711
Orchis mascula	2	0.00212813	1.04153	7.37284	25.42	4	1	6.07638	5.67292	6.20765	7.21259
Chenopodiastrum hybridum	4	-0.00343178	-0.00714969	7.17032	33.76	0	0	6.2356	5.88775	6.37885	7.41033
Lycopodium tristachyum	1	-0.0233514	-1.77304	6.46382	23.22	6	4	6.11583	5.71917	NaN	NaN
Viscum album	2	0.000945112	0.646058	6.82691	23.74	0	0	5.92059	5.50365	5.99936	6.99203
Cerastium glutinosum	2	-0.00111895	-0.0877319	7.57475	25.22	4	0	6.51589	6.1268	6.8301	7.78545
Prunus cerasus	2	-0.00175676	0.546091	6.55377	30.76	0	0	6.2639	5.92337	6.74483	7.65423
Rosa rubiginosa	3	0.00177179	0.896114	7.4064	25.08	3	0	6.54876	6.21289	6.58394	7.55891
Vincetoxicum hirundinaria	4	-0.00627616	-0.136924	6.83328	25.36	2	2	5.96179	5.57046	5.98852	7.04062
Impatiens parviflora	2	-0.000553153	0.947322	7.20681	30.16	0	5	7.17861	6.8525	6.91104	7.78618
Camelina alyssum	1	-0.0103604	-2.5772	7.01679	21.82	0	0	6.82335	6.45911	NaN	NaN
Solanum diflorum	1	-0.00434234	-0.391728	8.03778	17.98	NA	NA	7.14139	6.82167	NaN	NaN
Serratula tinctoria	2	-0.00216967	-0.183757	7.04856	25.14	9	0	5.58415	5.17161	5.54711	6.59116
Panicum capillare	1	0.00409009	0.854989	7.52974	26.94	0	0	6.88111	6.52583	7.08927	7.98771
Dipsacus fullonum	1	0.00657658	2.32301	7.77942	26.82	0	0	7.31806	7.00417	7.10529	7.97596
Ambrosia psilostachya	1	-0.00434234	-0.391728	8.022	22.18	0	0	7.14139	6.82167	NaN	NaN
Carex chordorrhiza	3	-0.00140932	0.774174	2.8452	35.2	10	0	5.34305	4.92825	5.24264	6.29215
Amelanchier confusa	1	0.00320721	1.16812	6.17496	28.82	0	3	6.56672	6.18517	6.86052	7.77645
Nymphoides peltata	1	-0.00425225	-0.62205	7.01625	24.3	0	0	6.81981	6.45583	6.70875	7.56833
Pimpinella major	1	-0.0165225	-0.841729	7.0511	24.04	2	0	6.69806	6.29625	NaN	NaN
Verbascum lychnitis	2	-0.00730991	0.113921	7.15629	26.96	0	0	5.84069	5.49708	6.87503	7.7605
Ballota nigra	1	-0.00659459	-0.62205	8.10595	25.06	0	0	7.02213	6.65806	6.64681	7.48792
Erucastrum gallicum	2	-0.00327027	-0.0686403	6.91498	26.5	0	0	5.00042	4.67167	7.64111	8.60208
Hypericum pulchrum	1	0.00347748	0.803969	7.05903	21.92	0	7	6.40792	6.07528	6.59526	7.42516
Spiraea salicifolia	2	0.000232432	0.682532	6.03148	31.22	0	0	6.21438	5.85696	6.36957	7.27346
Myrrhis odorata	2	-0.000830497	0.0502993	6.52906	29.345	0	0	5.53803	5.11932	5.55567	6.61697
Rosa majalis	4	-0.00347814	-0.10061	4.58315	35.7	3	2	5.49716	5.09499	5.45291	6.49814
Eriophorum gracile	3	-0.00403975	-0.544063	2.67226	35.3	10	0	5.44532	5.03513	4.94255	5.95221
Salix starkeana	2	-0.00647714	-1.31955	1.56258	36	2	8	5.39178	4.97804	5.29665	6.3752
Ajuga reptans	2	-0.00756577	0.208063	6.64579	34.74	0	0	6.3088	5.98625	6.92563	7.79365
Galanthus nivalis	2	-7.38739e-05	0.95796	7.37351	26.6	0	1	6.2165	5.902	6.94362	7.81138
Muscari botryoides	1	0.0041982	1.65811	6.53418	29.76	0	0	6.93615	6.60344	6.9644	7.85179
Anisantha sterilis	2	-0.00292793	0.0397737	8.1953	24.92	0	0	5.81951	5.48396	7.18698	8.07131
Anisantha madritensis	1	0.00131532	0.560245	7.24667	19.2	NA	NA	6.23056	5.89333	6.69681	7.57333
Stellaria holostea	2	0.00124381	0.418264	7.64002	27.6	0	7	6.99928	6.70516	6.98443	7.92651
Botrychium multifidum	3	-0.0149247	-1.23245	2.07905	36.14	10	0	4.99087	4.60107	5.11948	6.18881
Petasites hybridus	2	0.000965899	1.08086	6.79979	30.705	3	0	5.68322	5.26367	5.71448	6.7607
Stratiotes aloides	2	-0.000529062	0.347715	6.26954	27.66	0	0	5.61685	5.19154	5.57192	6.63429
Ranunculus sardous	1	-0.00499099	-1.35372	7.9897	21.08	4	0	7.3313	7.01333	7.30306	8.16917
Phedimus hybridus	2	-0.00214414	0.696514	6.38476	28.48	0	0	5.20813	4.88512	6.75348	7.65241
Populus alba	2	-0.00782342	0.329529	7.49716	24.5	0	0	6.29917	5.98417	7.23533	8.10746
Carduus tenuiflorus	2	-0.0164541	-1.67491	4.57833	18.36	NA	NA	5.32339	4.98467	NaN	NaN
Festuca arenaria	2	-0.00798198	-1.18881	7.70622	29	4	0	6.55561	6.21193	5.17111	6.17583
Agrostis vinealis	1	-0.0204775	1.83468	6.60083	34.145	3	1	7.07596	6.72218	6.77678	7.67597
Tanacetum balsamita	1	-0.00664865	-1.24587	6.65367	26.505	0	0	7.0383	6.69031	7.51972	8.37
Anthriscus cerefolium	1	-0.00282883	-0.0483444	7.22406	27.44	0	0	7.07683	6.74017	7.20546	8.05472
Cornus sericea	1	0.00603604	2.19935	6.51473	32.22	2	0	6.46944	6.11333	6.8917	7.7825
Crepis setosa	2	-0.0120991	-0.929914	6.5583	24.2	NA	NA	5.79285	5.45271	NaN	NaN
Syringa vulgaris	2	0.00176396	2.08132	6.52649	34.06	0	1	6.4619	6.13597	6.71583	7.61414
Atocion armeria	2	-0.00014955	0.675984	7.11766	27.9	0	0	6.06111	5.69583	7.20099	8.1151
Betonica officinalis	1	-0.000288288	0.257296	7.34305	22.82	5	0	6.46944	6.11333	7.30639	8.1625
Potentilla thuringiaca	1	-3.6036e-05	0.336072	4.95374	34.18	4	0	6.65602	6.26944	7.22361	8.13333
Astrantia major	1	0.00410811	0.910713	6.199	28.8	0	0	6.46944	6.11333	6.90396	7.75833
Epipactis atrorubens	1	-0.00518378	-0.111495	6.25099	31.32	2	3	6.60019	6.20972	6.56243	7.48208
Carex brunnescens	2	-0.00597477	-0.10955	2.61965	34.775	6	2	5.70345	5.29048	3.03272	4.09933
Geranium bohemicum	2	-0.0154306	-1.19033	6.03659	31.66	0	8	4.50642	4.1699	3.04611	4.15833
Halerpestes cymbalaria	1	-0.0158919	-0.62205	7.8275	18.68	10	0	6.81511	6.39683	6.94542	7.88958
Lens culinaris	1	-0.00927928	-0.830225	6.63988	20.9	NA	NA	6.6605	6.22283	7.28083	8.21083
Betula nana	3	-0.00263466	0.340376	2.19735	35.2	5	2	5.20711	4.81799	5.0901	6.14495
Alyssum murale	1	-0.000234234	0.257296	6.60375	21.84	NA	NA	7.085	6.75667	7.31111	8.16417
Scandix pecten-veneris	3	-0.0082993	-0.967762	7.94223	23.32	0	0	6.74177	6.49005	6.82052	7.81176
Adlumia fungosa	1	-0.00713514	-0.391728	7.365	20.14	NA	NA	7.26111	6.93833	NaN	NaN
Vicia narbonensis	1	-0.00458018	-0.296753	4.33889	27.14	NA	NA	7.16097	6.83667	NaN	NaN
Mentha longifolia	1	-0.000216216	0.257296	6.87697	24.84	0	0	7.085	6.75667	6.95472	7.81
Lathyrus latifolius	1	0.00569369	1.81857	6.84451	31.96	0	0	7.25963	6.94194	7.19258	8.08157
Solanum physalifolium	1	-0.00940541	-0.841729	7.87572	28.34	0	0	7.19236	6.86833	NaN	NaN
Poa remota	3	-0.00188144	0.37052	4.35333	32.8	1	4	5.03593	4.63435	4.86155	5.89493
Viola reichenbachiana	1	-0.00927928	-0.391728	7.60099	25.24	0	5	6.96528	6.64167	NaN	NaN
Centaurea stoebe	1	-0.00713514	-0.391728	7.88838	23.06	0	0	7.26111	6.93833	NaN	NaN
Iris sibirica	1	0.0023964	0.910713	6.17115	31.82	1	0	7.085	6.75667	6.73819	7.63521
Mercurialis annua	2	-0.0109495	-0.751421	6.60227	30.78	0	0	5.57092	5.24425	7.28625	8.14
Salvia verticillata	1	NA	-0.763742	7.73767	21.82	0	0	7.14183	6.80367	7.04037	7.91389
Herminium monorchis	3	-0.0111989	-1.67513	7.46631	18.98	10	0	6.34823	6.00925	6.80069	7.79124
Lunaria annua	1	0.00499099	1.93289	7.56079	25.28	0	0	7.35606	7.04117	7.16456	8.05091
Atriplex glabriuscula	1	0.00167568	0.541321	7.99524	22.02	0	0	7.27804	6.93583	7.19336	8.08083
Plantago coronopus	3	-0.0051783	-0.358254	8.01976	22.98	5	0	6.97964	6.68228	7.13237	8.06645
Corydalis pumila	2	-0.000853854	0.408058	7.15213	25.02	0	0	6.06706	5.64623	6.05478	7.09517
Spirodela polyrhiza	2	0.00131331	0.671992	7.00348	28.18	0	0	5.72429	5.30419	5.62203	6.67318
Lithospermum officinale	3	-0.000920615	0.357431	7.48167	24.8	2	1	6.14296	5.77318	6.36024	7.38346
Nicandra physalodes	2	-0.00200541	0.815369	7.39673	29.6	0	0	6.76663	6.4519	7.09053	7.9765
Solanum capsicoides	1	-0.00565766	-1.1623	NA	NA	NA	NA	7.00574	6.68306	NaN	NaN
Persicaria orientalis	1	-0.00477477	-0.391728	6.73897	22.24	NA	NA	6.69833	6.37667	NaN	NaN
Beta vulgaris	1	0.00432432	1.10665	7.9931	27.9	3	0	7.34077	7.01135	7.27212	8.16901
Citrullus lanatus	1	0.00643243	1.13164	6.68087	29.68	NA	NA	6.69833	6.37667	7.01833	7.9085
Apium graveolens	1	NA	-0.0686403	7.43029	21.06	10	0	6.69833	6.37667	7.45028	8.4
Lactuca macrophylla	1	0.00515315	2.38632	6.3451	33.48	0	0	6.69833	6.37667	7.02747	7.90593
Cullen americanum	1	-0.0102162	-0.391728	NA	NA	NA	NA	7.1775	6.85083	NaN	NaN
Petunia integrifolia	1	-0.0162162	-0.841729	6.545	20.24	NA	NA	6.93625	6.58333	NaN	NaN
Scorzonera hispanica	1	-0.000198198	0.257296	7.37849	23.82	0	0	7.1775	6.85083	7.30639	8.1625
Dysphania botrys	1	-0.000162162	0.257296	6.8202	27.74	NA	NA	7.1775	6.85083	7.28083	8.21083
Anacyclus clavatus	1	-0.0102162	-0.391728	NA	NA	NA	NA	7.1775	6.85083	NaN	NaN
Aeluropus littoralis	1	-0.0102162	-0.391728	NA	NA	NA	NA	7.1775	6.85083	NaN	NaN
Trifolium constantinopolitanum	1	-0.0102162	-0.391728	NA	NA	NA	NA	7.1775	6.85083	NaN	NaN
Cuscuta scandens	1	-0.00974775	-0.841729	6.35167	18.58	NA	NA	7.06083	6.73042	NaN	NaN
Potamogeton lucens	3	-0.0067477	-0.60668	6.46546	30.32	0	0	5.59132	5.17023	5.48846	6.56139
Phoenix dactylifera	1	-0.000162162	0.257296	7.45949	22.9	NA	NA	7.1775	6.85083	7.28083	8.21083
Lysimachia foemina	2	-0.0074955	-0.929914	7.30833	23.36	NA	NA	6.02993	5.70771	NaN	NaN
Myosoton aquaticum	3	-0.0066083	-0.382229	6.71303	35	0	0	5.75173	5.32588	5.6665	6.7122
Vicia tenuifolia	2	-0.0102331	-0.48066	7.84349	24.74	2	0	6.84987	6.5871	6.84123	7.83311
Cynoglossum wallichii	1	-0.0102162	-0.391728	NA	NA	NA	NA	7.1775	6.85083	NaN	NaN
Chenopodium missouriense	1	-0.0085045	-1.1623	6.43667	19.96	NA	NA	7.00463	6.66278	NaN	NaN
Oxalis corniculata	1	NA	-0.242639	7.22623	24.865	0	0	7.01549	6.65787	7.3416	8.23813
Salix hastata	1	-0.0029009	-0.126776	1.50808	35.05	6	0	7.08861	6.76042	7.05	7.89417
Phyteuma nigrum	2	-0.00391351	-0.0789033	6.14374	29	0	0	5.17069	4.86458	3.80924	4.82812
Rudbeckia laciniata	1	0.00374775	0.854989	6.47503	25.36	3	0	7.08102	6.74389	6.84795	7.76083
Echium plantagineum	1	0.00551351	1.24725	7.02665	29.64	0	0	7.10306	6.76194	7.22528	8.11778
Salix lapponum	3	-0.00695024	-0.166158	1.55819	34.88	4	2	5.14675	4.74385	4.73508	5.7617
Brassica napus	1	0.0056036	2.69032	7.04513	33.36	0	0	7.13798	6.7919	6.70419	7.61423
Lepidium didymum	2	-0.0156739	-1.22457	7.53076	24.3	0	0	5.56519	5.24033	5.62546	6.58083
Juncus ranarius	1	-0.00118919	0.0163389	7.29323	29.68	6	0	7.08903	6.71021	7.09491	7.96679
Eryngium maritimum	1	-0.00971171	-0.596499	8.23701	22.04	0	0	7.10062	6.71321	7.09253	8.03848
Viola hirta	2	-0.000578078	0.300109	6.63343	25.52	5	0	5.59012	5.16763	5.58453	6.64971
Rosa spinosissima	1	0.00475676	1.56715	6.34796	31.52	0	0	7.00125	6.64972	6.9089	7.79472
Tragopogon porrifolius	1	-0.0112973	-0.841729	7.71111	23.06	0	0	6.85	6.45042	NaN	NaN
Poa bulbosa	2	-0.000873707	0.287349	7.48338	24.9	4	0	6.18898	5.75917	6.25381	7.32821
Carex brizoides	1	-0.0103784	-0.391728	NA	NA	NA	NA	7.09861	6.71167	NaN	NaN
Ludwigia palustris	1	-0.0103784	-0.391728	NA	NA	NA	NA	7.09861	6.71167	NaN	NaN
Portulaca oleracea	1	0.000846847	0.427594	7.84531	23.24	NA	NA	6.89681	6.51375	7.31435	8.19806
Cyperus esculentus	1	-0.0103784	-0.391728	NA	NA	NA	NA	7.09861	6.71167	NaN	NaN
Melilotus neapolitanus	1	-0.0103784	-0.391728	NA	NA	NA	NA	7.09861	6.71167	NaN	NaN
Senecio sarracenicus	1	0.00111712	0.560245	5.97913	34.1	3	0	6.87722	6.49333	6.58722	7.49042
Salix triandra	2	-0.00895856	-0.430153	4.19925	32.98	0	0	3.75104	3.44083	4.00049	5.02479
Luzula congesta	1	0.0029009	1.13164	7.16641	23.46	7	0	7.4075	7.05583	6.71153	7.56889
Daphne mezereum	4	-0.000348961	0.657982	5.1772	35.8	1	3	5.44012	5.02868	5.61375	6.66018
Epipactis helleborine	4	-0.0032218	0.295975	6.55228	31.06	0	6	5.71385	5.31673	5.70101	6.76428
Ulex europaeus	1	-0.00562162	-0.415643	7.86995	21.52	10	0	7.14472	6.81528	7.045	7.88333
Crepis biennis	1	-0.00657658	-0.391728	6.6742	27.48	0	0	6.68528	6.34083	NaN	NaN
Veronica anagallis-aquatica	2	-0.0045337	-0.109653	6.75744	27.44	0	0	5.5659	5.14299	5.45612	6.52947
Phyteuma spicatum	1	-0.00394595	-0.391728	7.05032	24.18	0	0	6.9625	6.6325	NaN	NaN
Oxybasis urbica	2	-0.00453153	-0.220115	6.78211	27.34	0	0	5.00125	4.67542	7.44694	8.395
Stuckenia filiformis	3	-0.00454733	0.0450898	5.27531	33.72	0	0	5.67791	5.26194	5.58649	6.68766
Vaccinium microcarpum	3	-0.00365552	-0.0180545	1.41531	34.94	6	0	5.44029	5.02476	4.93762	5.98796
Juncus stygius	3	-0.00596777	-0.682719	2.22957	34.78	10	0	4.37618	4.00097	3.60569	4.77375
Phleum arenarium	2	-0.00991036	-0.51194	7.97812	23.82	0	0	6.96124	6.65956	6.86232	7.84593
Secale cereale	2	-0.0183117	0.229881	7.21596	33.7	NA	NA	5.2863	4.94667	6.90151	7.81213
Viola rupestris	3	-0.00616955	-0.738409	5.28034	33.1	5	0	5.44171	5.02772	5.21087	6.27465
Zannichellia major	1	-0.00443243	-0.467715	7.15406	21.53	10	0	7.27317	6.95317	7.32917	8.20875
Solanum rostratum	1	-0.00369369	-0.391728	7.33417	26.74	NA	NA	7.28778	6.96083	NaN	NaN
Ranunculus hederaceus	1	-0.00590991	-0.391728	8.21568	21.345	0	0	7.43194	7.13583	NaN	NaN
Hypericum hirsutum	2	-0.00336053	-0.329179	7.33541	24.7	0	0	5.80697	5.38709	5.75226	6.80855
Veronica catenata	1	-0.00273874	0.257296	8.09737	24.06	3	0	7.43194	7.13583	NaN	NaN
Poa alpina	3	-0.00252103	0.271433	2.47995	36.02	4	0	4.79642	4.42067	5.04776	6.06438
Erigeron annuus	1	0.00154955	0.590239	7.794	27.42	0	0	7.16343	6.80861	7.16733	8.03433
Rumex triangulivalvis	1	-0.00335135	-0.126776	7.27548	22.02	0	0	7.20167	6.88708	7.08278	7.91083
Ajuga genevensis	1	-0.0109369	-0.391728	8.18667	17.36	5	0	7.28111	6.95333	NaN	NaN
Sesleria uliginosa	2	-0.0150973	-0.262468	6.58739	30.68	8	0	5.05667	4.73625	2.80694	3.74417
Papaver croceum	1	0.00448649	1.03107	3.76085	34.98	0	0	7.30639	6.98083	6.87106	7.76933
Ornithopus sativus	1	-0.00893694	-1.1623	6.855	19.74	NA	NA	7.21259	6.89389	NaN	NaN
Polygonum oxyspermum	1	-0.00691892	-0.830225	8.12646	21.12	0	0	7.30963	6.96222	NaN	NaN
Botrychium simplex	1	-0.0149441	-0.929914	2.39333	26.26	5	0	7.10602	6.71278	NaN	NaN
Solanum triflorum	1	-0.00567568	-0.391728	NA	NA	NA	NA	7.37056	7.065	NaN	NaN
Echinops exaltatus	1	-0.00787387	-0.841729	6.85283	24.7	0	0	7.38708	7.08458	NaN	NaN
Onopordum acanthium	4	-0.00513638	-0.445624	7.61957	26.78	0	0	6.15796	5.7962	6.50029	7.50385
Geranium pyrenaicum	2	0.003501	1.38285	7.24515	28.52	0	0	5.9874	5.55828	5.86014	6.9387
Herniaria glabra	3	-0.00376172	0.773248	6.56653	31.66	0	0	5.51104	5.09234	5.59324	6.63215
Dactylis polygama	1	-0.000918919	0.257296	7.91134	23.78	0	7	7.37056	7.065	7.37056	8.25
Saxifraga umbrosa	1	-0.00567568	-0.391728	6.44475	23.94	NA	NA	7.37056	7.065	NaN	NaN
Helianthus tuberosus	1	0.00713514	1.70274	7.48241	26.48	0	0	7.40361	7.10417	7.20869	8.09144
Atriplex longipes	1	0.00421622	1.77086	7.09119	30.02	10	0	7.19689	6.83283	7.07996	7.96248
Crocus vernus	2	-0.000981982	1.17294	7.22152	27.98	2	0	5.24611	4.95042	6.96237	7.8405
Euphrasia scottica	1	-0.012	-0.391728	NA	NA	NA	NA	7.40361	7.10417	NaN	NaN
Veronica filiformis	1	0.00459459	1.0899	6.97057	32.82	2	0	7.10056	6.77042	7.04858	7.915
Reseda alba	1	5.40541e-05	0.336072	7.38935	26.2	0	0	7.02935	6.65194	7.33104	8.20208
Aesculus hippocastanum	2	-0.000522523	1.46793	7.22345	26.24	0	0	5.19375	4.89875	6.88473	7.77625
Carpinus betulus	2	0.00388457	1.01632	7.52915	24.18	0	8	6.84319	6.58408	6.87707	7.83669
Acer pseudoplatanus	1	0.00558559	2.45323	7.41092	27.48	0	5	6.85042	6.48	6.89808	7.78224
Hemerocallis lilioasphodelus	1	0.000558559	0.560245	6.37077	31.125	0	0	7.40361	7.10417	6.86236	7.77042
Thladiantha dubia	1	-0.012	-0.391728	NA	NA	NA	NA	7.40361	7.10417	NaN	NaN
Campanula pyramidalis	1	-0.012	-0.391728	NA	NA	NA	NA	7.40361	7.10417	NaN	NaN
Melampyrum arvense	3	-0.00314584	-0.39438	7.29508	24.62	0	0	6.11893	5.72563	6.4497	7.47002
Rubus arcticus	2	-0.0204919	-0.44883	1.54797	35.4	2	2	3.54476	3.25524	2.85817	3.94238
Elaeagnus commutata	1	0.0050991	1.53013	6.22619	29.82	0	0	7.09361	6.76333	7.15936	8.04133
Anemone ranunculoides	3	-0.00333691	0.509671	7.31675	30.28	0	4	5.80202	5.38558	5.80621	6.8384
Ranunculus illyricus	2	-0.00478003	-0.253849	7.87488	20.96	7	0	6.84991	6.58528	6.83877	7.81752
Calystegia pulchra	1	0.00425225	1.42295	7.4203	23.64	0	0	7.51972	7.19917	6.9195	7.83025
Helosciadium inundatum	1	-0.00405405	-0.198315	7.72956	24.045	0	0	7.15375	6.83028	7.16681	8.01979
Elsholtzia ciliata	1	-0.0126667	-0.841729	6.78833	20.22	0	0	7.09972	6.77458	NaN	NaN
Crepis nicaeensis	1	-0.0136541	-0.929914	7.565	17.76	NA	NA	7.07352	6.73667	NaN	NaN
Malva verticillata	1	-0.00834234	-0.830225	7.03971	23.06	NA	NA	6.9895	6.59933	7.44694	8.395
Atriplex calotheca	1	-0.00568649	-0.0248987	8.25129	29.06	5	0	7.11115	6.74573	7.39472	8.28604
Allium cepa	1	-0.000864865	0.257296	7.56582	31.68	NA	NA	7.60778	7.30583	7.67444	8.64417
Vicia cassubica	2	-0.00356256	0.0999012	6.60235	25.56	3	3	6.03282	5.60841	5.83508	6.87444
Dipsacus pilosus	1	-0.00801802	-0.391728	NA	NA	NA	NA	7.08278	6.75667	NaN	NaN
Corydalis solida	2	0.00280564	1.30109	6.71873	26.86	2	0	5.64167	5.22288	5.69107	6.747
Isatis tinctoria	4	-0.00321346	0.503969	7.50241	28.24	0	0	6.15652	5.79092	6.37954	7.43149
Myagrum perfoliatum	1	-0.0323784	-0.841729	7.85796	21.82	NA	NA	6.90583	6.55417	NaN	NaN
Rumex sanguineus	2	-9.70345e-05	0.23173	8.08477	21.58	0	3	6.87296	6.61211	6.86734	7.85024
Aphanes australis	1	-0.00810811	-0.391728	7.05567	24.1	4	0	6.8325	6.47917	NaN	NaN
Quercus rubra	1	0.00414414	1.5448	7.49503	25.36	NA	NA	6.88569	6.54958	6.66191	7.561
Euphorbia exigua	2	-0.0106757	-1.0316	8.18037	25.96	0	0	4.61494	4.286	3.51611	4.64
Mimulus guttatus	1	0.00410811	0.836391	6.4132	32.1	6	0	7.22847	6.90417	7.26898	8.14389
Gypsophila elegans	1	-0.00374775	-0.126776	5.92222	29.32	NA	NA	7.03722	6.70167	6.80361	7.77583
Vitis vinifera	1	0.00994595	1.15729	7.12627	29.64	NA	NA	6.93625	6.58333	7.16808	8.05833
Amaranthus graecizans	1	-0.00257658	-0.126776	8.0575	21.06	NA	NA	7.15944	6.83625	7.28083	8.21083
Polystichum lonchitis	1	-0.00497297	-0.391728	1.90999	33.54	0	6	7.27944	6.9575	NaN	NaN
Phleum phleoides	2	-0.00563614	-1.06755	6.50581	26.16	6	0	5.55	5.12899	5.54074	6.60706
Allium lusitanicum	1	-0.0326126	-0.391728	6.24767	24.82	0	0	5.59	5.15167	NaN	NaN
Brachypodium distachyon	1	-0.00434234	-0.391728	NA	NA	NA	NA	7.14139	6.82167	NaN	NaN
Fritillaria meleagris	2	0.00136086	0.445805	6.23376	27.58	10	0	5.61477	5.1946	5.61772	6.68125
Setaria parviflora	1	-0.00434234	-0.391728	NA	NA	NA	NA	7.14139	6.82167	NaN	NaN
Physalis peruviana	2	-0.00663784	0.755875	6.97972	29.68	0	0	4.97417	4.65667	7.1417	8.03197
Rumex paraguayensis	1	-0.00434234	-0.391728	NA	NA	NA	NA	7.14139	6.82167	NaN	NaN
Silene stricta	1	-0.00434234	-0.391728	NA	NA	NA	NA	7.14139	6.82167	NaN	NaN
Tilia platyphyllos	1	0.00421622	0.912842	7.12008	24.16	0	2	7.0259	6.66396	6.86885	7.75654
Cynodon dactylon	1	-0.00434234	-0.391728	6.93167	19.44	NA	NA	7.14139	6.82167	NaN	NaN
Amaranthus caudatus	1	0.00106306	0.427594	7.6203	22.9	NA	NA	6.91819	6.56875	7.25306	8.13556
Lamiastrum galeobdolon	1	0.00558559	2.05362	7.39748	31.04	0	6	7.03847	6.69708	6.9739	7.84021
Ornithopus perpusillus	1	-0.0121081	-0.391728	7.77553	25.96	0	0	7.28083	6.97	NaN	NaN
Polystichum aculeatum	1	-0.0121081	-0.391728	6.57998	23.6	0	7	7.28083	6.97	NaN	NaN
Papaver argemone	2	NA	-0.959883	7.6609	26.46	0	0	5.85354	5.4243	5.81537	6.90262
Lycium barbarum	1	NA	0.166773	7.41468	24.46	0	0	7.30639	6.98083	7.30993	8.2475
Carex extensa	3	-0.00690009	-0.149653	6.58487	24.06	7	0	5.84934	5.45663	5.68116	6.78299
Alopecurus arundinaceus	3	-0.00666487	-0.207294	6.85351	27.9	7	0	5.97303	5.57936	6.066	7.14243
Lemna gibba	2	-0.00241625	-0.0384933	7.37386	25.04	0	0	5.71329	5.29231	5.79937	6.85951
Lobularia maritima	1	0.00704505	1.87022	7.76229	28.8	0	0	7.345	7.01833	7.26469	8.15746
Linaria repens	2	0.00141261	1.34071	6.3672	32.7	0	0	5.05431	4.72312	6.70604	7.60044
Cichorium endivia	1	-0.0142342	-0.391728	7.60417	22.82	NA	NA	7.345	7.01833	NaN	NaN
Cochlearia acaulis	1	-0.011027	-0.391728	NA	NA	NA	NA	7.30639	6.98083	NaN	NaN
Campanula glomerata	3	0.00349245	1.99479	5.28941	36.02	8	0	5.41709	5.00116	5.55549	6.61227
Carex livida	3	-0.00865761	-0.0192067	2.5573	34.725	10	0	4.94368	4.54891	4.88924	5.92821
Potamogeton compressus	2	-0.00730473	-0.144764	5.96112	31.98	0	0	5.65216	5.22558	5.78283	6.8302
Lathyrus sativus	1	-0.017009	-0.391728	NA	NA	NA	NA	6.80361	6.37917	NaN	NaN
Galium trifidum	3	-0.00109594	0.284632	3.93862	34.925	6	0	5.51719	5.09612	5.44789	6.49164
Coincya monensis	1	-0.0133874	-0.841729	NA	NA	NA	NA	6.45806	6.0325	NaN	NaN
Bromus commutatus	1	-0.00553153	-0.841729	7.22801	22.74	0	0	7.08583	6.7125	NaN	NaN
Lathyrus sphaericus	1	-0.000486486	0.257296	7.98944	17.9	3	0	7.28778	6.96083	7.28778	8.1675
Leontodon saxatilis	1	-0.0115495	-0.391728	8.00575	21.54	0	0	6.88083	6.4725	NaN	NaN
Barbarea intermedia	1	-0.0115495	-0.391728	6.84338	23.84	0	0	6.88083	6.4725	NaN	NaN
Oenothera muricata	2	-0.00193874	0.839797	7.18095	26.6	NA	NA	3.62604	3.30542	6.86689	7.76813
Poa glauca	2	-0.00631532	-0.282447	1.15048	33.48	0	0	6.88083	6.4725	2.94565	4.00417
Cynoglossum amabile	1	0.00320721	0.560245	7.2955	24.3	NA	NA	6.88083	6.4725	7.05431	7.90458
Physalis pubescens	1	-0.0115495	-0.391728	NA	NA	NA	NA	6.88083	6.4725	NaN	NaN
Najas marina	2	-0.00529947	0.265465	6.46708	24.42	7	0	5.76545	5.3407	5.58503	6.68787
Scabiosa columbaria	1	-0.00126126	0.257296	7.31669	25.2	4	0	6.88083	6.4725	7.44694	8.395
Elytrigia elongata	1	-0.0115495	-0.391728	NA	NA	NA	NA	6.88083	6.4725	NaN	NaN
Trachyspermum ammi	1	-0.017009	-0.391728	6.34	20.44	NA	NA	6.80361	6.37917	NaN	NaN
Solanum tuberosum	2	-0.0120757	0.224308	6.52255	31.92	0	0	3.97931	3.67437	7.12439	8.01994
Valerianella dentata	3	-0.0111195	-0.682688	7.89506	21.56	0	0	6.75222	6.5014	6.81862	7.80978
Salvia pratensis	1	-0.0162523	-0.391728	7.22111	27.12	5	0	6.82278	6.4075	NaN	NaN
Potamogeton friesii	2	-0.00139406	0.11056	6.45959	28.42	0	0	5.72306	5.29665	5.61017	6.66813
Petasites spurius	1	-0.00852252	-0.391728	8.17335	20.6	0	0	7.07667	6.66167	NaN	NaN
Astragalus danicus	1	-0.00140541	0.560245	7.70611	18.8	10	0	7.07667	6.66167	7.07667	8.02167
Oenothera stricta	1	-0.00981982	-0.391728	8.36167	17.36	NA	NA	6.85917	6.44417	NaN	NaN
Cryptogramma crispa	1	-0.00187387	0.560245	0.693343	33.22	0	0	7.40111	7.02917	NaN	NaN
Carex lepidocarpa	2	-0.00283066	0.0198148	5.02786	32.42	10	0	5.23082	4.82428	5.15012	6.22211
Sisyrinchium montanum	2	-0.00334234	0.0315096	7.24173	22.425	4	0	4.98931	4.6725	7.18093	8.0625
Atriplex laciniata	1	0.00475676	1.65	8.42605	21.965	0	0	6.81278	6.42958	7.24718	8.14379
Corynephorus canescens	2	-0.0211025	-0.407572	7.99559	31.32	7	0	6.89561	6.64958	6.87818	7.89417
Pseudorchis albida	1	-0.00661261	-0.841729	5.16707	32.48	7	3	6.19639	5.86792	NaN	NaN
Verbascum virgatum	1	-0.0493874	-0.391728	6.75639	23.9	0	0	6.695	6.31583	NaN	NaN
Oenothera indecora	1	-0.0493874	-0.391728	NA	NA	NA	NA	6.695	6.31583	NaN	NaN
Descurainia argentina	1	-0.0493874	-0.391728	NA	NA	NA	NA	6.695	6.31583	NaN	NaN
Datura ferox	1	-0.0493874	-0.391728	NA	NA	NA	NA	6.695	6.31583	NaN	NaN
Centaurea calcitrapa	2	-0.034445	-0.544627	NA	NA	NA	NA	4.83944	4.50458	NaN	NaN
Cyclospermum leptophyllum	1	-0.0493874	-0.391728	NA	NA	NA	NA	6.695	6.31583	NaN	NaN
Lepidium bonariense	1	-0.0493874	-0.391728	NA	NA	NA	NA	6.695	6.31583	NaN	NaN
Sisymbrium irio	2	-0.0267802	-0.0717519	7.00788	23.38	0	0	4.87056	4.53083	NaN	NaN
Solanum sarrachoides	1	-0.0493874	-0.391728	NA	NA	NA	NA	6.695	6.31583	NaN	NaN
Malva nicaeensis	1	-0.0493874	-0.391728	NA	NA	NA	NA	6.695	6.31583	NaN	NaN
Lythrum hyssopifolia	1	-0.0294559	-0.544627	NA	NA	NA	NA	6.695	6.31583	NaN	NaN
Carthamus lanatus	1	-0.0493874	-0.391728	NA	NA	NA	NA	6.695	6.31583	NaN	NaN
Cladanthus mixtus	1	-0.0493874	-0.391728	6.36167	19.66	NA	NA	6.695	6.31583	NaN	NaN
Phalaris angusta	1	-0.0493874	-0.391728	NA	NA	NA	NA	6.695	6.31583	NaN	NaN
Coreopsis tinctoria	1	0.00279279	0.560245	7.52318	28.44	NA	NA	6.695	6.31583	6.815	7.71333
Potentilla anglica	1	-0.0258919	-0.391728	7.27598	25.72	4	0	6.7975	6.43667	NaN	NaN
Dianthus barbatus	2	0.00123604	2.04477	6.40951	33.04	0	0	4.94306	4.61667	6.83486	7.72333
Cotula coronopifolia	2	-0.0314559	-0.9307	8.0826	22.68	10	0	3.9291	3.61479	NaN	NaN
Dactylorhiza sambucina	3	-0.017178	0.304452	6.73406	30.12	5	0	5.87631	5.47	5.94677	7.0232
Symphytum asperum	1	0.00131532	0.560245	6.28365	27.88	3	0	6.695	6.31583	6.24389	7.0775
Rorippa amphibia	2	-0.0144398	-0.402735	7.22398	23.2	0	0	5.55892	5.13718	5.5638	6.61853
Cirsium oleraceum	1	-0.000468468	0.206947	7.58061	28.94	5	0	6.91292	6.56167	7.06611	7.90417
Lupinus polyphyllus	2	0.00716036	3.79396	6.27606	36	0	0	5.10556	4.76667	6.65323	7.55336
Sorghum halepense	1	0.0103063	1.21812	7.38956	27.36	NA	NA	6.695	6.31583	7.00381	7.88774
Securigera varia	1	0.0228468	0.560245	7.81616	22.72	0	0	6.695	6.31583	6.74625	7.60333
Atropa bella-donna	1	-0.0493874	-0.391728	7.51311	21.78	0	0	6.695	6.31583	NaN	NaN
Anacyclus radiatus	1	-0.0493874	-0.391728	NA	NA	NA	NA	6.695	6.31583	NaN	NaN
Bassia scoparia	1	0.00576577	0.560245	7.05977	29.3	NA	NA	6.695	6.31583	7.18722	8.07583
Atriplex sagittata	1	-0.0493874	-0.391728	7.24	17.02	NA	NA	6.695	6.31583	NaN	NaN
Glebionis coronaria	1	0.00843243	1.03107	7.15753	27.6	NA	NA	6.695	6.31583	7.04911	7.93483
Geranium divaricatum	1	-0.0493874	-0.391728	NA	NA	NA	NA	6.695	6.31583	NaN	NaN
Malva trimestris	1	0.00493694	0.760545	7.26746	21.6	NA	NA	6.695	6.31583	7.29648	8.18
Ammi majus	1	0.00318919	0.910713	6.77141	23.76	NA	NA	6.695	6.31583	6.90597	7.80271
Eragrostis mexicana	1	-0.0493874	-0.391728	NA	NA	NA	NA	6.695	6.31583	NaN	NaN
Abies alba	1	0.00589189	3.14593	6.9504	26.72	0	10	7.05	6.72667	6.81978	7.69894
Cuscuta campestris	1	0.00664865	0.910713	6.93233	21.44	NA	NA	7.12361	6.79833	7.19486	8.05312
Acer campestre	1	0.00643243	1.70274	7.77467	25.06	0	0	7.13083	6.8075	7.0773	7.9655
Carex globularis	3	-0.000546569	0.460054	2.87284	36.04	3	0	4.82607	4.42814	4.63928	5.64
Adonis vernalis	1	0.00172222	0.34876	7.90015	22.06	7	0	6.97063	6.68562	6.87467	7.85318
Anacamptis morio	1	-0.00227778	0.524703	7.96394	21.64	10	0	6.84698	6.5839	6.85723	7.8508
Anacamptis pyramidalis	1	-0.00629167	-1.12076	NA	NA	7	0	6.84063	6.5939	6.83799	7.87118
Anemone sylvestris	2	-0.000444482	0.901961	6.69544	29.8	4	2	6.2163	5.98639	6.69981	7.69383
Anthriscus caucalis	1	-0.00533333	-0.327704	8.46872	21.58	0	0	6.89844	6.65951	6.86757	7.88407
Apera interrupta	1	-0.004875	-0.572993	8.00446	20.76	0	0	6.82789	6.56242	6.81483	7.79734
Artemisia oelandica	1	-0.00733333	-0.516872	7.88475	20.96	10	0	6.87362	6.59866	6.87391	7.84997
Artemisia rupestris	1	-0.01825	-1.02516	7.95441	21.46	3	0	6.84579	6.5892	6.8494	7.84278
Asplenium viride	1	-0.00659722	-0.29492	2.66303	35.56	0	0	6.89094	6.59517	6.7525	7.72694
Baldellia ranunculoides	1	-0.00586111	-0.389046	7.96351	21.68	3	0	6.84526	6.58062	6.85554	7.85172
Bupleurum tenuissimum	1	0.00194444	1.55668	7.88443	22.32	9	0	6.89778	6.63783	6.84646	7.83665
Carex colchica	1	-0.00165278	0.193444	8.05058	21.34	10	0	6.87903	6.6149	6.86026	7.86187
Carex obtusata	1	-0.00901389	-0.842559	8.0244	21.46	10	0	6.83802	6.59833	6.83381	7.83614
Carex ornithopoda	2	-0.00741085	-0.40765	3.93778	34.295	5	2	5.87705	5.62061	6.63511	7.62262
Carex tomentosa	1	-0.00240278	0.219411	7.92141	21.06	4	4	6.83363	6.56359	6.84587	7.82514
Carex vulpina	2	-0.0040108	-0.790908	6.52716	26.46	5	0	5.88058	5.49068	5.79707	6.8474
Centaurium erythraea	1	-0.00644444	-0.263572	7.92689	23.26	5	0	6.85865	6.61197	6.84052	7.84065
Cephalanthera longifolia	2	-0.00193673	0.15104	7.68733	23.58	0	8	6.09975	5.72277	6.06334	7.14872
Coeloglossum viride	3	-0.00748163	-0.755845	3.00543	35.5	4	6	5.45374	5.04726	5.43268	6.50714
Consolida regalis	2	-0.00421451	-0.495831	6.86287	35.02	0	0	5.77408	5.37318	5.92623	6.96384
Corydalis cava	1	0.00133333	0.641501	7.85468	24.72	0	7	6.87517	6.61231	6.83562	7.81522
Equisetum variegatum	3	-0.00184724	0.393789	3.33205	35.92	6	0	5.93255	5.62012	5.93811	6.98146
Festuca polesica	1	-0.004125	-0.374506	8.12903	21.46	2	0	6.85641	6.61634	6.8377	7.8508
Galatella linosyris	1	-0.00258333	0.1932	7.99965	21.46	0	0	6.86616	6.59574	6.85981	7.85144
Globularia vulgaris	1	-0.000680556	0.405706	7.92403	21.3	0	0	6.83342	6.55557	6.87648	7.86851
Gnaphalium sylvaticum	2	-0.00496607	-0.247889	5.4698	36.04	0	1	5.87986	5.61871	6.12555	7.13455
Gypsophila fastigiata	1	-0.00613889	-0.428144	7.7281	26.9	1	0	6.86857	6.58591	6.86485	7.84487
Helichrysum arenarium	1	-0.00634722	-0.732866	8.07981	23.7	4	0	6.86767	6.60808	6.83486	7.82194
Koeleria glauca	1	-0.00254167	-0.113447	8.05044	20.9	0	0	6.81175	6.56214	6.78298	7.76833
Lotus maritimus	1	-0.00618056	0.134008	7.79549	23.42	10	0	6.8758	6.62119	6.86131	7.85637
Melampyrum nemorosum	2	-0.000964506	0.183041	6.33241	28.8	0	5	5.73105	5.30984	5.6647	6.74079
Melica ciliata	2	-0.00369676	0.113344	7.69056	24.86	2	1	6.5986	6.27503	6.77461	7.78169
Neotinea ustulata	1	-0.0117361	0.104854	7.97906	21.84	7	0	6.85325	6.59969	6.85681	7.85572
Noccaea perfoliata	2	0.00340664	1.82285	7.41742	25.36	3	0	6.06465	5.70681	6.34511	7.3679
Ophrys insectifera	2	-0.00186728	0.447004	6.48639	28.48	10	0	6.10092	5.77585	6.42623	7.45043
Orchis militaris	1	-0.00994444	0.208319	7.96449	22.08	4	2	6.84931	6.59835	6.85476	7.85463
Oxytropis campestris	1	-0.0112917	-0.203499	7.54752	25	7	0	6.84651	6.58881	6.85884	7.85678
Plantago tenuiflora	1	-0.00825	-0.715197	7.81199	20.95	7	0	6.88583	6.61595	6.86189	7.85186
Prunella grandiflora	1	-0.0101389	-0.578491	7.73715	24.58	8	0	6.84868	6.5836	6.84009	7.82034
Pulmonaria obscura	1	-0.00436111	-0.64789	6.65051	27.9	0	5	6.8416	6.58392	6.83117	7.80554
Salicornia europaea	2	-0.00692575	-0.503768	7.92994	26.74	10	0	6.54722	6.29818	6.87193	7.87028
Schoenus ferrugineus	2	-0.0025446	0.564546	4.76816	32.54	10	0	5.67742	5.3194	5.71535	6.78339
Seseli libanotis	2	-0.00636728	-0.974014	6.1601	27.62	6	0	5.56733	5.16188	5.48232	6.54948
Trifolium striatum	1	-0.00141667	0.875296	8.07569	21.28	2	0	6.87333	6.61047	6.86407	7.86125
Ulmus laevis	1	-0.000166667	0.12459	7.79913	22.98	0	0	6.75097	6.50049	6.78165	7.76625
Ulmus minor	1	-0.00240278	0.260965	7.92057	23.46	0	4	6.80598	6.54854	6.84275	7.83071
Valeriana dioica	1	-0.00775	-1.20683	7.68021	24.14	6	0	6.81761	6.55471	6.81294	7.80013
Verbascum densiflorum	1	-0.00755556	-1.09344	7.89331	21.7	0	0	6.86147	6.58597	6.92583	7.90273
Viola elatior	1	-0.00461111	-0.849515	7.83578	20.84	7	0	6.78485	6.52255	6.751	7.72181
Myriophyllum sibiricum	1	-0.000108108	0.696761	4.47998	33.02	5	0	3.04611	2.74583	2.84561	3.8795
Epipogium aphyllum	1	-0.0129297	-0.98237	3.07446	32.26	0	10	2.98014	2.69444	3.51722	4.59083
Malaxis monophyllos	2	-0.0102936	-0.386427	3.33193	29.88	6	0	4.67216	4.28968	4.54546	5.62436
Veronica verna	1	-0.00766486	-0.165002	6.09911	32.08	4	0	3.24222	2.95639	2.99183	4.05667
Botrychium virginianum	2	-0.00877804	-0.672738	3.63994	30.86	0	10	4.70933	4.33054	5.03034	6.10426
Deschampsia bottnica	2	-0.00837975	-0.121156	4.43304	29.54	0	0	5.52046	5.1146	5.5844	6.70092
Euphrasia wettsteinii	1	-0.000216216	1.28196	1.19814	34.74	4	1	4.2275	3.97833	3.22611	4.2575
Viola selkirkii	1	-0.0113838	-1.00205	2.84067	34.075	0	3	2.81583	2.52562	2.76731	3.82074
Viola collina	1	-0.0143459	-0.955427	3.30168	29.64	0	4	2.95738	2.66452	2.83597	3.91431
Linaria supina	1	-0.0211892	-1.64904	NA	NA	NA	NA	2.98764	2.69875	NaN	NaN
Taraxacum sect. Taraxacum	1	0.00297297	2.4593	5.8704	36.26	NA	NA	3.60569	3.33583	2.86972	3.9235
Taraxacum sect. Erythrosperma	1	-0.00482162	0.248224	7.13954	29.96	NA	NA	2.98389	2.69333	NaN	NaN
Carex atrata	1	-0.0163568	-0.493457	0.58124	33.5	6	0	2.98389	2.69333	NaN	NaN
Lactuca alpina	1	-0.0100757	-0.357812	1.74674	34.6	4	2	3.03954	2.74528	2.76542	3.7725
Carex muricata	1	-0.00601081	-0.0363491	5.84601	30.8	6	0	3.00713	2.71444	3.25375	4.38125
Carex glareosa	2	-0.00478378	-0.149775	3.93206	28.5	3	0	5.29534	4.8991	5.22754	6.33288
Gymnadenia nigra	1	-0.0136865	-1.55824	2.44029	31.12	9	1	2.59759	2.29917	3.51611	4.64
Polygala amarella	2	-0.00937734	-0.515852	5.54359	33.46	8	0	5.43374	5.01546	5.30847	6.39099
Cystopteris montana	1	-0.00575135	-0.0320952	2.38435	32.82	0	5	2.99139	2.70417	2.89917	3.93333
Ranunculus confervoides	1	-0.0160108	-1.21053	2.37892	32.86	3	0	2.83711	2.5425	2.87315	3.88417
Ranunculus monophyllus	1	0.00292973	1.60798	2.84837	28.68	NA	NA	2.98764	2.69875	2.66963	3.65597
Antennaria dioica	1	-0.0108432	0.165897	5.16848	36.26	4	3	2.9391	2.64157	2.80009	3.8537
Botrychium lanceolatum	1	-0.00442162	-0.103859	2.17556	33.12	6	0	3.63681	3.36208	3.0325	4.10542
Sparganium hyperboreum	1	-0.0181405	-1.77228	1.16994	34.32	0	0	2.7116	2.42417	NaN	NaN
Myricaria germanica	1	-0.0096973	-0.944541	3.52183	34.22	0	0	2.52028	2.22375	2.98389	4.11
Gentiana nivalis	1	-0.0251784	-2.46967	0.215662	33.72	10	0	2.64037	2.34694	NaN	NaN
Lactuca sibirica	1	-0.013373	-1.21121	1.63471	31.52	0	0	2.85222	2.555	NaN	NaN
Draba nemorosa	2	-0.00851064	-0.271843	3.63918	31.58	6	0	4.5267	4.15769	4.54133	5.60107
Cinna latifolia	1	-0.0106486	-0.66028	2.95056	31.44	0	0	2.679	2.38067	1.99444	3.055
Agrostis clavata	1	-0.00158919	-0.41304	1.62396	33.54	0	0	2.52028	2.22375	2.80694	3.74417
Glyceria lithuanica	1	-0.0144108	-0.857988	2.22294	32.72	0	0	2.46236	2.17354	3.08861	4.10167
Carex loliacea	2	-0.00654178	-0.285761	3.15532	34.7	0	0	5.23316	4.81832	5.12457	6.17723
Tofieldia pusilla	1	-0.0104432	-0.392512	1.45213	34.28	9	0	2.46014	2.14188	2.51583	3.41083
Primula farinosa	2	-0.0122557	-1.59522	6.66985	30.52	10	0	5.49171	5.07478	5.3147	6.40767
Carex capitata	1	-0.00155676	0.652159	2.19903	32.96	10	0	2.80694	2.49167	2.80694	3.74417
Luzula sudetica	1	-0.00201081	0.581489	1.23072	34.74	7	0	2.86014	2.54104	2.62315	3.61806
Carex heleonastes	2	-0.00929459	-1.26205	2.01322	31.58	10	0	4.78889	4.39464	2.80694	3.74417
Astragalus penduliflorus	1	-0.0285081	-0.567819	3.5451	29.48	2	4	2.22472	1.82917	2.22472	3.0775
Luzula pallescens	1	-0.00725405	0.0311712	3.66565	35.2	0	0	2.54333	2.23653	2.78344	3.82492
Epilobium alsinifolium	1	-0.013773	-0.420391	0.929952	33.32	7	0	2.22472	1.82917	3.08111	4.10083
Conyza canadensis	1	-0.0196324	-1.30982	7.1224	31.02	0	0	2.7116	2.42417	2.98389	4.11
Carex tenuiflora	1	-0.00948108	0.183084	1.3653	33.82	0	2	1.825	1.55333	2.99139	4.1225
Cypripedium calceolus	2	-0.00634428	-0.392002	2.10829	32	4	4	5.14408	4.73763	5.21991	6.30889
Epilobium hornemannii	1	-0.00685405	-0.628736	0.691383	34.74	3	0	2.52681	2.20375	3.04611	4.15833
Phleum alpinum	1	-0.00299459	0.181761	1.14481	34.74	4	4	2.43556	2.14958	2.28556	3.20361
Salix myrtilloides	1	-0.0132649	-0.166858	1.18994	35	10	0	2.45681	2.175	NaN	NaN
Saussurea alpina	1	-0.0236	-1.10446	1.60881	34.52	6	2	2.72361	2.43125	2.28556	3.20361
Calamagrostis lapponica	1	-0.027827	-2.03744	1.22163	34.84	1	3	2.72809	2.43385	1.825	2.78917
Dracocephalum thymiflorum	1	-0.0218811	-1.19896	2.74301	32.16	5	0	2.71602	2.42083	3.08861	4.10167
Astragalus alpinus	1	-0.00525405	0.000939781	1.06713	34.54	2	0	2.41299	2.09708	2.22472	3.0775
Kickxia elatine	1	-0.0220108	-1.858	8.15239	26.46	0	0	3.13437	2.84021	NaN	NaN
Othocallis siberica	1	0.00127568	1.65424	6.94944	34.06	0	0	2.98389	2.69333	2.7775	3.85056
Botrychium boreale	1	-0.00683243	-0.133208	1.66413	33.18	4	0	3.04611	2.74583	3.04611	4.15833
Thermopsis montana	1	-0.00277838	0.690359	5.96233	34.3	0	0	3.04611	2.74583	NaN	NaN
Androsace septentrionalis	2	-0.00932543	-0.354449	6.96636	31.54	2	0	5.42409	5.01857	5.3217	6.38607
Pinguicula villosa	1	-0.0205514	-0.493457	0.640762	33.92	10	0	1.825	1.55333	NaN	NaN
Juncus minutulus	1	0.00287568	2.25171	5.9139	34.7	3	0	3.08111	2.7925	2.65324	3.68306
Fumaria capreolata	1	-0.00568649	0.248224	6.85083	24.92	0	0	3.04611	2.74583	NaN	NaN
Fumaria densiflora	1	-0.00568649	0.248224	2.845	21.28	NA	NA	3.04611	2.74583	NaN	NaN
Epilobium davuricum	1	-0.00502703	-0.349128	1.23859	33.62	5	0	2.92653	2.61875	2.94403	3.9225
Coptidium lapponicum	1	-0.0159568	-1.66771	1.42629	33.84	0	0	2.43556	2.14958	NaN	NaN
Pulsatilla vernalis	2	-0.00606547	-0.347515	5.98519	32.04	7	3	4.97729	4.56917	5.00449	6.01847
Mahonia aquifolium	1	-0.00423784	0.248224	7.42341	24.98	0	4	2.99139	2.70417	3.51611	4.64
Trigonella foenum-graecum	1	-0.00364324	0.248224	5.31667	26.32	NA	NA	3.04611	2.74583	NaN	NaN
Trigonella caerulea	1	-0.00787027	-0.493457	5.175	22.18	NA	NA	3.015	2.71958	3.51611	4.64
Taraxacum sect. Crocea	1	0.00135135	1.3247	0.748418	35.2	NA	NA	3.51611	3.2175	2.80694	3.74417
Pedicularis sceptrum-carolinum	2	-0.00879243	-1.31778	1.37449	34.84	8	0	5.21211	4.80884	5.32238	6.36333
Galanthus plicatus	1	-0.00805405	0.248224	6.73472	22.18	NA	NA	3.08861	2.79667	3.51611	4.64
Puschkinia scilloides	1	-0.00391351	0.690359	7.25225	29.76	1	0	1.825	1.55333	3.51611	4.64
Prunus virginiana	1	-0.00832432	0.248224	7.13493	23.82	0	5	3.08111	2.7925	2.98389	4.11
Lonicera caerulea	1	0.00102703	0.652159	4.09721	35.8	0	8	1.825	1.55333	2.95708	4.03375
Lonicera tatarica	1	0.00122162	1.3794	6.73547	30.18	0	3	3.04611	2.74583	2.67056	3.71458
Pinus mugo	1	-0.00827027	0.248224	7.54792	27.72	4	0	3.51611	3.2175	NaN	NaN
Philadelphus coronarius	1	-0.00777297	-0.133208	6.95235	26.7	0	0	3.08861	2.79667	NaN	NaN
Athyrium distentifolium	1	-0.00854054	-0.697525	-0.460596	33.1	0	6	3.04611	2.74583	NaN	NaN
Teucrium scorodonia	1	-0.00854054	-0.697525	7.20727	29.04	3	3	3.04611	2.74583	NaN	NaN
Calamagrostis chalybaea	1	-0.0160216	-1.21121	2.18673	31.36	1	6	2.78544	2.494	NaN	NaN
Galium triflorum	1	-0.0113622	-1.1068	3.11656	34.1	0	10	2.28852	2.00028	3.11097	4.24625
Corylus maxima	1	-0.0100649	0.248224	6.685	20.56	NA	NA	2.98389	2.69333	NaN	NaN
Utricularia stygia	1	-0.0109838	-0.697525	5.49733	34.36	4	0	2.99139	2.70417	NaN	NaN
Crataegus flabellata	1	-0.00547027	-0.499007	6.5508	28.86	2	0	2.62083	2.33444	2.775	3.84639
Astragalus arenarius	1	-0.00621622	-0.133208	6.87628	25.36	0	3	3.015	2.71958	4.2275	5.4375
Geranium macrorrhizum	1	-0.00597838	0.248224	7.49209	24.66	0	3	3.04611	2.74583	1.99444	3.055
Laburnum alpinum	1	-0.00196757	0.983123	6.9223	24.785	0	1	2.98389	2.69333	3.51611	4.64
Althaea officinalis	1	-0.00388108	0.248224	7.72857	24.04	6	0	3.04611	2.74583	NaN	NaN
Bidens radiata	1	-0.0174054	-1.26405	6.12727	27.38	2	0	3.04611	2.74583	NaN	NaN
Claytonia perfoliata	1	-0.00811892	0.248224	8.0528	23.9	0	0	1.825	1.55333	2.98389	4.11
Narcissus po√´ticus	1	-0.00331892	0.248224	6.65787	26.68	2	0	3.04611	2.74583	NaN	NaN
Populus balsamifera	1	0.00246486	1.65424	6.41237	35.02	0	0	3.51611	3.2175	3.18454	4.30694
Turgenia latifolia	1	-0.00854054	-0.697525	NA	NA	NA	NA	3.04611	2.74583	NaN	NaN
Galeopsis pubescens	1	-0.0122811	-1.26405	7.98917	18.84	0	0	3.015	2.71958	NaN	NaN
Amsinckia lycopsoides	1	-0.00854054	-0.697525	7.01381	29.1	NA	NA	3.04611	2.74583	NaN	NaN
Amsinckia tesselata	1	-0.00854054	-0.697525	NA	NA	NA	NA	3.04611	2.74583	NaN	NaN
Centaurea diffusa	1	-0.0109838	-0.697525	NA	NA	NA	NA	2.99139	2.70417	NaN	NaN
Centaurea iberica	1	-0.00854054	-0.697525	NA	NA	NA	NA	3.04611	2.74583	NaN	NaN
Cotula turbinata	1	-0.00854054	-0.697525	NA	NA	NA	NA	3.04611	2.74583	NaN	NaN
Cota austriaca	1	-0.00854054	-0.697525	4.3875	27.72	NA	NA	3.04611	2.74583	NaN	NaN
Gypsophila paniculata	1	-0.00854054	-0.697525	7.57676	22.46	0	0	3.04611	2.74583	NaN	NaN
Equisetum scirpoides	2	-0.0115535	-1.17454	2.47917	34.58	3	2	5.0171	4.615	4.64501	5.7129
Vicia faba	1	-0.00854054	-0.697525	7.34858	27.8	NA	NA	3.04611	2.74583	NaN	NaN
Rumex palustris	1	-0.00852973	-0.493457	8.48258	24.1	4	0	2.98389	2.69333	NaN	NaN
Triticum aestivum	1	-0.00971892	-0.493457	7.18849	27.68	NA	NA	2.52028	2.22375	3.51611	4.64
Parietaria judaica	1	-0.0195027	-0.697525	7.33417	22.6	0	0	2.98389	2.69333	NaN	NaN
Centaurea macroptilon	1	-0.00854054	-0.697525	NA	NA	NA	NA	3.04611	2.74583	NaN	NaN
Gnaphalium norvegicum	1	-0.0128216	-0.398806	0.469347	34.35	4	5	3.51611	3.2175	NaN	NaN
Utricularia ochroleuca	1	-0.00924324	-0.349128	5.11353	34.9	10	0	2.80694	2.49167	2.80694	3.74417
Satureja hortensis	1	-0.00854054	-0.697525	7.27439	21.06	NA	NA	3.04611	2.74583	NaN	NaN
Myosotis decumbens	1	-0.000432432	0.742223	0.150653	33.87	0	6	3.51611	3.2175	2.81722	3.84028
Lepidium heterophyllum	1	-0.0195027	-0.697525	6.7355	24.88	3	0	2.98389	2.69333	NaN	NaN
Eriophorum brachyantherum	1	-0.00881081	0.0979927	1.53505	32.8	8	0	2.80694	2.49167	NaN	NaN
Arabis alpina	1	-0.00854054	-0.697525	-0.863165	32.6	3	0	3.04611	2.74583	NaN	NaN
Reseda odorata	1	-0.0195027	-0.697525	6.91367	27.34	NA	NA	2.98389	2.69333	NaN	NaN
Hordeum vulgare	1	-0.0147459	0.248224	6.63064	30.805	NA	NA	2.98389	2.69333	NaN	NaN
Hordeum secalinum	1	-0.0403892	-0.697525	8.47571	20.86	10	0	1.825	1.55333	NaN	NaN
Amsinckia intermedia	1	-0.00854054	-0.697525	7.96167	18.72	NA	NA	3.04611	2.74583	NaN	NaN
Saxifraga adscendens	1	-0.00791351	-0.615955	2.10465	32.785	2	0	2.80694	2.49167	3.08861	4.10167
Thalictrum alpinum	1	-0.0204	-0.912259	1.09137	34.2	4	3	2.80694	2.49167	NaN	NaN
Potamogeton pusillus	2	-0.00149733	0.360081	5.689	30.44	5	0	5.51455	5.10289	5.34147	6.41528
Petasites frigidus	1	-0.0107568	-0.47381	1.26097	34.5	4	3	2.80694	2.49167	NaN	NaN
Caragana arborescens	1	-0.00297297	0.183084	6.09257	35.8	0	0	3.46574	3.18917	3.04	4.11208
Taraxacum sect. Palustria	1	-0.0187784	-0.567819	5.83814	32.86	NA	NA	3.08486	2.79458	2.80694	3.74417
Woodsia alpina	1	-0.00417297	0.418449	2.81438	33.6	0	0	3.51611	3.2175	2.54153	3.57833
Doronicum orientale	1	-0.00697297	0.690359	6.51287	34.9	0	3	2.98389	2.69333	3.08861	4.10167
Trifolium micranthum	1	-0.0195027	-0.697525	NA	NA	NA	NA	2.98389	2.69333	NaN	NaN
Medicago truncatula	1	-0.00854054	-0.697525	7.09833	20.08	NA	NA	3.04611	2.74583	NaN	NaN
Corrigiola litoralis	1	-0.0163459	-1.26405	6.52833	18.52	0	0	3.04611	2.74583	NaN	NaN
Sibbaldianthe bifurca	1	-0.00854054	-0.697525	7.62086	22.9	5	0	3.04611	2.74583	NaN	NaN
Euphrasia officinalis	2	-0.00648572	-0.353431	6.16167	24.6	10	0	5.47074	5.05479	5.51125	6.59681
Spiraea chamaedryfolia	1	-0.00290811	-0.0310303	5.95053	33.46	0	0	2.98389	2.69333	2.99139	4.1225
Brassica oleracea	1	-0.0133297	-1.26405	6.92376	28.92	NA	NA	2.98389	2.69333	NaN	NaN
Rosa dumalis	1	0.0035027	2.25171	6.67465	33.98	2	0	NaN	NaN	3.59657	4.74528
Persicaria foliosa	2	-0.00181318	-0.351031	3.9286	28.42	0	0	5.02225	4.61174	3.68519	4.75306
Salix phylicifolia	1	-0.0004	1.38419	1.68199	35.42	3	2	NaN	NaN	2.83306	3.82983
Stellaria borealis	1	0.00101622	1.28196	0.639828	34.44	0	4	NaN	NaN	2.22472	3.0775
Hieracium sect. Prenanthoidea	1	0.00315676	2.70926	1.84273	31.42	2	3	NaN	NaN	2.98389	4.11
Lappula deflexa	1	-0.00735135	0.284446	3.07435	32.3	0	0	NaN	NaN	3.08861	4.10167
Carex pallidula	1	0.00052973	0.865047	3.79834	31.66	1	9	NaN	NaN	3.06736	4.13
Doronicum columnae	1	0.00825946	0.690359	6.53105	33.96	0	0	NaN	NaN	3.08861	4.10167
Rosa glauca	1	-0.00214054	0.418449	6.44553	34.3	2	0	NaN	NaN	3.18204	4.30278
Spiraea media	1	-0.00463784	0.690359	5.13364	29.6	NA	NA	NaN	NaN	2.45306	3.445
Scilla luciliae	1	-0.00523243	0.248224	7.21622	29.54	0	0	NaN	NaN	3.51611	4.64
Physocarpus opulifolius	1	-0.0148	0.248224	7.04384	26.6	0	0	NaN	NaN	1.825	2.78917
Hylotelephium ewersii	1	-0.0035027	0.284446	6.24231	25.32	0	0	NaN	NaN	2.80694	3.74417
Picea omorika	1	-0.00771892	0.248224	7.39634	23.4	0	0	NaN	NaN	3.51611	4.64
Crataegus sanguinea	1	-0.00402162	0.105336	4.94375	29.38	NA	NA	NaN	NaN	2.68648	3.75528
Alisma wahlenbergii	1	-0.00385185	-0.18196	6.01356	27.38	0	0	5.74828	5.32342	5.87264	6.86583
Asperula tinctoria	1	-0.00374074	-0.455365	7.3924	25.12	2	0	5.72757	5.31046	5.70385	6.69594
Carex aquatilis	1	-0.00017284	0.623342	1.94164	35.32	5	0	5.68079	5.24977	5.20722	6.24951
Carex disperma	1	-0.000802469	0.57682	2.17531	34	0	0	5.0204	4.60509	5.10718	6.10141
Draba incana	1	-0.00554321	-1.67969	6.7815	31.18	4	0	5.49242	5.08426	5.81662	6.92306
Draba muralis	1	-0.00125926	0.106897	6.91756	24.94	3	0	5.78486	5.3576	5.73073	6.81744
Fumaria vaillantii	1	NA	-0.287633	6.01659	21.9	0	0	5.56046	5.13867	5.52229	6.58259
Gagea pratensis	1	-0.000185185	0.478243	7.71755	24.64	1	0	5.78331	5.35684	5.77009	6.81
Gypsophila muralis	1	-0.00763934	-0.0819098	6.70087	28.86	0	0	5.82974	5.40494	5.62233	6.69609
Helianthemum nummularium	1	-0.00462963	-0.816799	6.34175	25.72	5	0	5.55044	5.12863	5.51602	6.59199
Hornungia petraea	1	-0.000148148	0.34458	7.84897	24.2	3	0	6.13519	5.68889	6.12454	7.23806
Juncus balticus	1	-0.00223457	0.205206	3.35838	34.6	3	0	5.43923	5.03467	5.25512	6.38544
Laserpitium latifolium	1	-0.0018642	-0.0519182	6.28171	25.56	0	3	5.5623	5.1406	5.55375	6.63487
Liparis loeselii	1	-0.00091358	0.479847	NA	NA	10	0	5.18847	4.78032	5.21495	6.30948
Nonea versicolor	1	0.000555556	0.592101	6.05561	24.38	0	0	5.64233	5.22488	5.51414	6.58167
Polygala comosa	1	-0.00786183	-0.925463	7.33266	25	6	0	5.49786	5.08171	5.43715	6.48877
Pulmonaria officinalis	1	-0.00193827	-0.0887131	7.3722	22.9	0	4	5.56216	5.13352	5.5121	6.57709
Ranunculus cassubicus	1	0.00122222	1.12278	5.67154	33.64	NA	NA	5.44726	5.03594	5.40669	6.45378
Ranunculus circinatus	1	-0.000160494	0.45119	6.74685	29.16	3	0	5.71416	5.28512	5.61207	6.68995
Samolus valerandi	1	-0.000407407	0.544183	6.59742	23.96	8	0	5.62301	5.20628	5.55718	6.66683
Saxifraga oslo√´nsis	1	-0.000753086	0.727848	6.47576	24.68	0	3	5.28334	4.87929	5.29352	6.38818
Scutellaria hastifolia	1	-0.00454321	-0.779838	7.49924	24.96	10	0	5.87727	5.44915	5.84867	6.95887
Sesleria caerulea	1	-0.00744444	-1.75459	NA	NA	NA	NA	5.52425	5.10234	5.46639	6.54932
Silene viscosa	1	-0.101267	-0.171045	6.7685	22.94	0	0	5.89422	5.47088	5.83354	6.9528
Tulipa sylvestris	1	-0.00292593	-0.566233	7.58082	27.12	0	2	5.73155	5.3066	5.81166	6.88182
Viola stagnina	1	-0.00341975	-1.1003	6.49654	28.3	3	0	5.54669	5.12375	5.39735	6.45032
Viola uliginosa	1	-0.00206173	0.205123	6.88157	25.64	0	0	5.17917	4.75846	5.11035	6.13106

## Sheet: Supplementary Data 4
Supplementary Data 4. Model outputs for Linear Model explaining climatic direction of distribution change as a function of species traits (n=1296 species). R2 values relate to the whole model, meaning that values are repeated in each row.
Predictor	Estimate	Standard_Error	t_value	P_value	R2
(Intercept)	0.00246	0.013	0.19	0.849	0.0522
Distribution change metric	-0.02	0.0154	-1.3	0.194	0.0522
Number of provinces	0.00412	0.0124	0.333	0.739	0.0522
Species Mean Temperature Index	0.0847	0.018	4.71	2.72e-06	0.0522
Species Temperature Range Index	-0.0135	0.0178	-0.757	0.449	0.0522
Grassland specialisation	-0.0342	0.0123	-2.78	0.00547	0.0522
Forest specialisation	-0.0154	0.0132	-1.17	0.244	0.0522
SMTI : Grass spec.	-0.0363	0.0164	-2.21	0.0275	0.0522
SMTI : Forest spec.	-0.0448	0.0162	-2.77	0.00573	0.0522
STRI : Grass spec.	-0.0174	0.0169	-1.03	0.305	0.0522
STRI : Forest spec.	-0.00616	0.0176	-0.349	0.727	0.0522

## Sheet: Supplementary Data 5
province	EK.square	well.rec	samp.eff	ext	ext.trials	col	col.trials	ext.dec	ext.dec.trials	col.exp	col.exp.trials	ext.cool	ext.cool.trials	col.warm	col.warm.trials	col.wide	col.wide.trials	ext.grass	ext.grass.trials	col.grass	col.grass.trials	ext.forest	ext.forest.trials	col.forest	col.forest.trials	his.ope	his.for	mod.for	ope.ret	ope.aba	EK.temp.61.70	EK.prec.61.70	EK.temp.01.10	EK.temp.chg	EK.micro.sd	pcnm1	pcnm2	latitude
Bohuslan	8A6h	TRUE	0.4329	0.108481	507	0.207983	952	0.148368	337	0.545455	165	0.101695	177	0.2	285	0.349206	126	0.0873016	126	0.114943	87	0.0243902	41	0.34	50	0.23	0.62	0.29	0.17	0.05	6.895	809.85	8.09083	1.19583	11.3431	0.0200738	0.0748761	6482500
Bohuslan	8A6i	TRUE	0.350877	0.148699	269	0.25042	1190	0.195767	189	0.296296	162	0.084507	71	0.10596	302	0.568627	255	0.0727273	55	0.367089	158	0.0740741	27	0.453125	64	0.33	0.47	0.46	0.18	0.13	6.75083	895.46	7.95417	1.20333	10.9619	0.0222923	0.108569	6482500
Bohuslan	8A7h	TRUE	0.429185	0.136602	571	0.168919	888	0.174648	355	0.537931	145	0.10929	183	0.141762	261	0.274336	113	0.132812	128	0.176471	85	0.047619	42	0.285714	49	0.4	0.35	0.35	0.26	0.12	6.5525	858.72	7.75583	1.20333	11.7374	0.0351971	0.0707087	6487500
Bohuslan	8A5h	TRUE	0.37594	0.103586	502	0.168234	957	0.135048	311	0.49359	156	0.0880503	159	0.144444	270	0.242647	136	0.0406504	123	0.0888889	90	0.0344828	29	0.241935	62	0.46	0.47	0.06	0.42	0.02	6.9225	756.19	8.09917	1.17667	7.45745	0.00552623	0.0684333	6477500
Bohuslan	8A7g	TRUE	0.421941	0.0547046	457	0.157685	1002	0.0862069	290	0.339394	165	0.04375	160	0.108772	285	0.328671	143	0.0245902	122	0.153846	91	0	35	0.25	56	0.44	0.51	0.11	0.39	0.03	6.935	752.43	8.12917	1.19417	8.83038	0.0201272	0.0361249	6487500
Bohuslan	8A6g	TRUE	0.440529	0.0689655	493	0.230849	966	0.0914826	317	0.57764	161	0.0754717	159	0.193431	274	0.35461	141	0.0416667	120	0.247312	93	0.030303	33	0.172414	58	0.2	0.74	0.06	0.17	0.01	6.98083	754.28	8.165	1.18417	8.46194	0.0130349	0.0384312	6482500
Bohuslan	8A7i	TRUE	0.3663	0.160256	468	0.150353	991	0.214984	307	0.37037	162	0.144509	173	0.089701	301	0.392593	135	0.19469	113	0.13	100	0.047619	42	0.306122	49	0.17	0.51	0.51	0.06	0.1	6.53083	918.67	7.7425	1.21167	12.2994	0.043704	0.100237	6487500
Bohuslan	7B1e	TRUE	0.228311	0.487298	866	0.112985	593	0.52381	378	0.556962	79	0.377273	220	0.0761421	197	0.129412	85	0.496241	133	0.0125	80	0.183673	49	0.190476	42	0.13	0.34	0.23	0.1	0.03	7.14417	837.46	8.4	1.25583	12.3349	-0.00491254	-0.019215	6407500
Bohuslan	7B2e	TRUE	0.25641	0.282143	560	0.240267	899	0.379939	329	0.716312	141	0.278049	205	0.24183	306	0.27551	98	0.396694	121	0.108696	92	0.196429	56	0.2	35	0.12	0.42	0.48	0.03	0.08	6.97	823.16	8.21083	1.24083	12.3933	-0.0103949	-0.0334363	6412500
Bohuslan	8A9j	TRUE	0.21978	0.126761	426	0.130687	1033	0.190299	268	0.349693	163	0.112903	186	0.0493827	324	0.291667	120	0.151515	99	0.0964912	114	0.0217391	46	0.2	45	0.09	0.67	0.65	0.02	0.06	6.05	1040.85	7.3725	1.3225	12.688	0.0914829	0.0704354	6497500
Bohuslan	8A8j	TRUE	0.258398	0.167043	443	0.108268	1016	0.231047	277	0.228395	162	0.1	190	0.031348	319	0.265487	113	0.219048	105	0.0740741	108	0.0416667	48	0.232558	43	0.07	0.73	0.69	0.02	0.05	6.45833	1070.34	7.715	1.25667	18.5352	0.0694707	0.0980265	6492500
Bohuslan	8B9a	TRUE	0.25641	0.189498	438	0.0969638	1021	0.273408	267	0.360759	158	0.126374	182	0.0278638	323	0.254098	122	0.202128	94	0.117647	119	0.133333	45	0.173913	46	0.07	0.54	0.55	0.02	0.05	6.255	996.51	7.58417	1.32917	15.7113	0.0884844	0.0714284	6497500
Bohuslan	8A9i	TRUE	0.247525	0.159664	476	0.0742625	983	0.232787	305	0.257862	159	0.115183	191	0.0283019	318	0.225225	111	0.157895	114	0.0707071	99	0.0416667	48	0.209302	43	0.1	0.53	0.5	0.03	0.05	6.41833	971.05	7.71667	1.29833	12.3397	0.0833289	0.059845	6497500
Bohuslan	8B5f	TRUE	0.3003	0.212375	598	0.0998839	861	0.264865	370	0.404255	141	0.184874	238	0.0462046	303	0.236111	72	0.184	125	0.102273	88	0.189655	58	0.272727	33	0.07	0.62	0.63	0.01	0.05	6.14167	857.51	7.385	1.24333	12.653	-0.0278854	0.0530548	6477500
Bohuslan	8B4f	FALSE	0.302115	0.271739	184	0.258039	1275	0.314286	140	0.3625	160	0.21519	79	0.0477612	335	0.614232	267	0.323529	34	0.368715	179	0.1	20	0.464789	71	0.05	0.78	0.76	0.01	0.03	5.815	895.96	7.00583	1.19083	13.7866	-0.0408049	0.0553369	6472500
Bohuslan	8B5e	TRUE	0.273224	0.351852	810	0.1849	649	0.37619	420	0.673077	104	0.229075	227	0.164319	213	0.236842	76	0.345588	136	0.142857	77	0.180328	61	0.3	30	0.12	0.58	0.49	0.04	0.08	6.31583	868.52	7.56167	1.24583	20.0075	-0.0357551	0.0808157	6477500
Bohuslan	8B4e	TRUE	0.392157	0.366615	641	0.0892421	818	0.458115	382	0.320896	134	0.303318	211	0.0415094	265	0.225806	93	0.415254	118	0.105263	95	0.15625	64	0.259259	27	0.1	0.72	0.69	0.02	0.08	6.43667	848.73	7.645	1.20833	14.0187	-0.0530649	0.0824574	6472500
Bohuslan	8B4g	FALSE	0.30581	0.146939	245	0.233937	1214	0.206452	155	0.357576	165	0.145299	117	0.0332326	331	0.615023	213	0.113208	53	0.31875	160	0.0384615	26	0.415385	65	0.07	0.57	0.56	0.02	0.05	5.68917	875.01	6.86417	1.175	11.1221	-0.0232843	0.0281314	6472500
Bohuslan	8B6e	FALSE	0.271739	0.20082	244	0.160494	1215	0.268456	149	0.251534	163	0.136691	139	0.0235294	340	0.475	200	0.106061	66	0.204082	147	0.0967742	31	0.233333	60	0.25	0.65	0.74	0.05	0.19	5.74417	929.53	7.01167	1.2675	10.8379	-0.0196245	0.0652249	6482500
Bohuslan	8B5g	TRUE	0.294985	0.141892	444	0.123153	1015	0.174721	269	0.326797	153	0.126829	205	0.0332326	331	0.372727	110	0.104762	105	0.12963	108	0.0652174	46	0.2	45	0.08	0.57	0.64	0.02	0.06	5.9975	842.18	7.22583	1.22833	12.0833	-0.0161146	0.0270114	6477500
Bohuslan	8B6d	FALSE	0.131752	0.263682	201	0.120827	1258	0.335664	143	0.161677	167	0.149123	114	0.00584795	342	0.401786	224	0.176471	51	0.203704	162	0.0294118	34	0.192982	57	0.15	0.74	0.8	0.02	0.12	6.0075	955.94	7.26667	1.25917	12.1594	-0.0180737	0.0915201	6482500
Bohuslan	7B2d	TRUE	0.211416	0.366013	459	0.076	1000	0.471429	280	0.196319	163	0.277457	173	0.0191083	314	0.207692	130	0.313725	102	0.0900901	111	0.214286	42	0.142857	49	0.11	0.23	0.28	0.05	0.05	6.95083	789.34	8.19333	1.2425	12.6853	-0.0179503	-0.0571808	6412500
Bohuslan	7B0d	FALSE	0.0739645	0.583333	108	0.187269	1351	0.620253	79	0.288235	170	0.521739	23	0.0375	320	0.429936	314	0.7	20	0.222798	193	0.416667	12	0.341772	79	0.15	0.48	0.28	0.12	0.03	7.14833	789.03	8.41833	1.27	11.7598	-0.00345052	-0.0162793	6402500
Bohuslan	7B2c	TRUE	0.295858	0.228037	535	0.152597	924	0.302053	341	0.468354	158	0.183333	180	0.115385	286	0.290323	124	0.198413	126	0.149425	87	0.0444444	45	0.26087	46	0.31	0.33	0.37	0.17	0.12	7.00417	773.19	8.255	1.25083	11.1466	-0.0210433	-0.0669978	6412500
Bohuslan	7B1c	TRUE	0.362319	0.141393	488	0.281153	971	0.188679	318	0.78125	160	0.104938	162	0.25614	285	0.366906	139	0.169492	118	0.221053	95	0.121951	41	0.36	50	0.26	0.38	0.35	0.14	0.11	7.1425	757.33	8.395	1.2525	11.5842	-0.0116537	-0.04476	6407500
Bohuslan	7B1b	TRUE	0.322581	0.222222	558	0.116537	901	0.303468	346	0.373333	150	0.201183	169	0.0789474	266	0.188976	127	0.203125	128	0.105882	85	0.111111	45	0.195652	46	0.54	0.32	0.35	0.3	0.21	7.2025	733.05	8.45833	1.25583	11.2024	-0.0104861	-0.0409118	6407500
Bohuslan	7B1d	FALSE	0.238095	0.25	208	0.141487	1251	0.425926	108	0.233533	167	0.2	95	0.041791	335	0.316742	221	0.333333	54	0.163522	159	0.117647	17	0.324324	74	0.06	0.58	0.45	0.03	0.03	7.0675	816.57	8.3175	1.25	12.1956	-0.00959087	-0.0369194	6407500
Bohuslan	7B2b	TRUE	0.2331	0.197531	324	0.127753	1135	0.262136	206	0.122807	171	0.158333	120	0.0653595	306	0.293194	191	0.211111	90	0.243902	123	0.131579	38	0.0943396	53	0.56	0.39	0.09	0.48	0.05	7.155	737.21	8.40333	1.24833	9.07182	-0.0191151	-0.0611863	6412500
Bohuslan	7B0c	FALSE	0.203666	0.270968	155	0.360429	1304	0.333333	111	0.732143	168	0.424242	33	0.255591	313	0.553333	300	0.423077	26	0.395722	187	0.222222	9	0.426829	82	0.2	0.61	0.15	0.16	0.02	7.215	732.62	8.48	1.265	12.6732	-0.00477553	-0.0223132	6402500
Bohuslan	8B4a	TRUE	0.342466	0.229122	467	0.101815	992	0.304965	282	0.258065	155	0.161111	180	0.0465116	301	0.222222	117	0.258929	112	0.0990099	101	0.16	50	0.146341	41	0.31	0.44	0.52	0.13	0.16	6.80667	833.82	7.99833	1.19167	15.216	-0.0415481	0.137755	6472500
Bohuslan	8A4j	TRUE	0.294118	0.223077	520	0.132055	939	0.302469	324	0.401316	152	0.171598	169	0.0912409	274	0.242424	132	0.201754	114	0.121212	99	0	37	0.12963	54	0.42	0.34	0.41	0.23	0.17	6.89083	773.92	8.085	1.19417	10.2936	-0.0291525	0.122716	6472500
Bohuslan	8B3a	TRUE	0.374532	0.211881	505	0.0775681	954	0.278997	319	0.322785	158	0.143646	181	0.0555556	288	0.154472	123	0.238938	113	0.08	100	0.0833333	48	0.209302	43	0.28	0.51	0.52	0.12	0.15	6.74917	822.01	7.93417	1.185	13.12	-0.0638394	0.115694	6467500
Bohuslan	8B3b	TRUE	0.378788	0.162791	559	0.145556	900	0.220708	367	0.55	160	0.137931	203	0.0912409	274	0.28972	107	0.145161	124	0.0449438	89	0.0392157	51	0.325	40	0.19	0.64	0.66	0.07	0.11	6.44167	913.4	7.64167	1.2	14.6523	-0.0750687	0.117386	6467500
Bohuslan	8A3j	TRUE	0.387597	0.236607	672	0.0825921	787	0.27381	420	0.345324	139	0.205607	214	0.0539419	241	0.127907	86	0.15942	138	0.08	75	0.134615	52	0.153846	39	0.29	0.53	0.44	0.16	0.12	6.67	773.71	7.85167	1.18167	9.42801	-0.0487096	0.102064	6467500
Bohuslan	8B4b	TRUE	0.374532	0.177165	508	0.0893796	951	0.231481	324	0.322581	155	0.130208	192	0.0415225	289	0.22807	114	0.175439	114	0.0606061	99	0.08	50	0.170732	41	0.21	0.56	0.59	0.07	0.13	6.70167	924.57	7.91	1.20833	15.2144	-0.0519984	0.138886	6472500
Bohuslan	8B5a	TRUE	0.26455	0.188679	318	0.159509	1141	0.287179	195	0.30303	165	0.13913	115	0.0582524	309	0.372449	196	0.194444	72	0.198582	141	0.030303	33	0.327586	58	0.21	0.55	0.61	0.05	0.13	6.70667	839.28	7.91667	1.21	12.1635	-0.0158059	0.147087	6477500
Bohuslan	8A8i	TRUE	0.322581	0.152838	458	0.130869	1001	0.193443	305	0.300613	163	0.124294	177	0.038961	308	0.365079	126	0.140351	114	0.151515	99	0.0789474	38	0.358491	53	0.08	0.67	0.54	0.04	0.04	6.27	1021.79	7.51167	1.24167	13.767	0.0644926	0.0830794	6492500
Bohuslan	8A8h	TRUE	0.431034	0.148014	554	0.125967	905	0.1875	352	0.448718	156	0.102857	175	0.113208	265	0.248	125	0.116279	129	0.0833333	84	0.0243902	41	0.22	50	0.15	0.68	0.24	0.12	0.02	6.7975	903.49	8.035	1.2375	9.79172	0.0502723	0.059114	6492500
Bohuslan	8B6a	TRUE	0.320513	0.158482	448	0.0939664	1011	0.21978	273	0.236025	161	0.105263	171	0.0555556	306	0.229008	131	0.138298	94	0.142857	119	0.0212766	47	0.159091	44	0.33	0.39	0.61	0.06	0.25	6.29417	920.58	7.52333	1.22917	13.4624	0.0116258	0.142648	6482500
Bohuslan	8A6j	TRUE	0.332226	0.130841	321	0.223199	1138	0.157676	241	0.404908	163	0.108911	101	0.0610932	311	0.577982	218	0.177419	62	0.317881	151	0.03125	32	0.491525	59	0.24	0.44	0.49	0.07	0.14	6.75167	941	7.96917	1.2175	15.1374	0.0192313	0.132548	6482500
Bohuslan	8A5j	TRUE	0.286533	0.192797	472	0.111449	987	0.279605	304	0.319018	163	0.150289	173	0.0501672	299	0.289062	128	0.212389	113	0.11	100	0.0869565	46	0.2	45	0.23	0.46	0.45	0.11	0.1	6.48167	819.77	7.67583	1.19417	13.186	-0.0059983	0.13356	6477500
Bohuslan	8B7a	TRUE	0.268817	0.155405	444	0.108374	1015	0.215094	265	0.354037	161	0.113095	168	0.0480769	312	0.295455	132	0.122449	98	0.0608696	115	0.106383	47	0.272727	44	0.22	0.49	0.6	0.06	0.15	6.35833	943.7	7.60333	1.245	11.644	0.0390353	0.125827	6487500
Bohuslan	8A5i	TRUE	0.306748	0.0966387	476	0.139369	983	0.130872	298	0.384146	164	0.0745342	161	0.0964286	280	0.319149	141	0.0892857	112	0.138614	101	0.0869565	46	0.155556	45	0.5	0.32	0.27	0.38	0.09	6.85667	778.02	8.045	1.18833	11.2194	0.00156821	0.106137	6477500
Bohuslan	8A7j	TRUE	0.327869	0.143508	439	0.157843	1020	0.189003	291	0.348387	155	0.0914634	164	0.0561056	303	0.424658	146	0.141176	85	0.242188	128	0.047619	42	0.326531	49	0.24	0.48	0.54	0.1	0.13	6.18667	985.6	7.42083	1.23417	13.9347	0.0448923	0.119876	6487500
Bohuslan	8B8a	TRUE	0.253807	0.156317	467	0.0806452	992	0.213058	291	0.25	160	0.124294	177	0.0126984	315	0.286822	129	0.12963	108	0.0952381	105	0.0416667	48	0.116279	43	0.11	0.56	0.55	0.03	0.07	6.26167	1008.83	7.54	1.27833	12.7467	0.0650419	0.100465	6492500
Bohuslan	8B2a	TRUE	0.401606	0.127098	417	0.213052	1042	0.172794	272	0.509554	157	0.104938	162	0.12945	309	0.444444	153	0.130435	92	0.22314	121	0.0238095	42	0.408163	49	0.23	0.51	0.65	0.07	0.16	6.87833	866.3	8.05583	1.1775	12.2422	-0.0811475	0.0835895	6462500
Bohuslan	8B3d	TRUE	0.342466	0.198807	503	0.104603	956	0.285246	305	0.339869	153	0.167598	179	0.0482759	290	0.2	125	0.2	105	0.111111	108	0.0925926	54	0.297297	37	0.22	0.5	0.56	0.07	0.12	5.96417	873.65	7.15667	1.1925	11.6317	-0.0786766	0.0921138	6467500
Bohuslan	8B4d	TRUE	0.33557	0.217105	456	0.145563	1003	0.300699	286	0.403846	156	0.18	150	0.0565371	283	0.374194	155	0.196078	102	0.144144	111	0.075	40	0.352941	51	0.05	0.55	0.51	0.02	0.02	6.5975	864.86	7.81	1.2125	12.6559	-0.0590612	0.107627	6472500
Bohuslan	8B3f	TRUE	0.296736	0.313725	357	0.11706	1102	0.387097	248	0.128049	164	0.307692	169	0.0030581	327	0.449102	167	0.324324	74	0.194245	139	0.152174	46	0.266667	45	0.13	0.73	0.78	0.02	0.1	5.8025	903.28	6.975	1.1725	15.2612	-0.0537051	0.0484671	6467500
Bohuslan	8B2f	TRUE	0.280899	0.232787	305	0.124783	1154	0.299517	207	0.153374	163	0.185897	156	0.014881	336	0.453552	183	0.193548	62	0.251656	151	0.222222	45	0.369565	46	0.2	0.71	0.84	0.02	0.17	5.56333	896.36	6.73583	1.1725	14.1759	-0.0635979	0.0329731	6462500
Bohuslan	8B3e	TRUE	0.291545	0.279018	448	0.0781405	1011	0.370909	275	0.238994	159	0.268421	190	0.0219436	319	0.258333	120	0.247312	93	0.0833333	120	0.181818	55	0.166667	36	0.13	0.63	0.69	0.03	0.1	6.47917	845.59	7.66917	1.19	13.5619	-0.0694401	0.0710872	6467500
Bohuslan	8B3g	TRUE	0.254453	0.240157	254	0.152697	1205	0.293413	167	0.209877	162	0.214815	135	0.0118694	337	0.460396	202	0.20339	59	0.246753	154	0.178571	28	0.412698	63	0.08	0.63	0.66	0.01	0.06	6.01167	871.63	7.1775	1.16583	11.9362	-0.033679	0.0266849	6467500
Bohuslan	8B4c	TRUE	0.330033	0.26465	529	0.088172	930	0.327974	311	0.34058	138	0.2	175	0.0479705	271	0.164062	128	0.169811	106	0.0560748	107	0.211538	52	0.205128	39	0.31	0.52	0.61	0.12	0.18	6.11333	914.99	7.32083	1.2075	12.2131	-0.0584113	0.127749	6472500
Bohuslan	8B3c	TRUE	0.381679	0.148073	493	0.111801	966	0.184466	309	0.341772	158	0.115183	191	0.0827815	302	0.265487	113	0.117117	111	0.127451	102	0.0434783	46	0.266667	45	0.14	0.6	0.58	0.04	0.09	6.14	918.15	7.33917	1.19917	13.7462	-0.0804521	0.108619	6467500
Bohuslan	8B2g	TRUE	0.243902	0.23224	366	0.101555	1093	0.305677	229	0.177914	163	0.203209	187	0.00903614	332	0.340136	147	0.163043	92	0.140496	121	0.115385	52	0.205128	39	0.2	0.64	0.77	0.01	0.18	5.75333	870.92	6.90917	1.15583	14.2006	-0.0405068	0.0186474	6462500
Bohuslan	8B7b	TRUE	0.294118	0.199241	527	0.125536	932	0.251592	314	0.340278	144	0.141304	184	0.0618557	291	0.302521	119	0.19802	101	0.125	112	0.107143	56	0.314286	35	0.11	0.47	0.52	0.03	0.07	6.12917	895.21	7.40333	1.27417	13.4802	0.0273696	0.116199	6487500
Bohuslan	8B7c	TRUE	0.289855	0.22467	454	0.140299	1005	0.29682	283	0.326797	153	0.142077	183	0.0487013	308	0.367188	128	0.197917	96	0.196581	117	0.0888889	45	0.26087	46	0.11	0.75	0.73	0.03	0.07	5.76167	939.72	7.04167	1.28	23.1877	0.0120405	0.0916117	6487500
Bohuslan	8B9c	TRUE	0.456621	0.0989399	283	0.121599	1176	0.150289	173	0.215116	172	0.081761	159	0.0146628	341	0.39375	160	0.101266	79	0.141791	134	0.0344828	29	0.322581	62	0.21	0.64	0.83	0.02	0.18	5.52583	969.79	6.88333	1.3575	12.3692	0.0533221	0.0400566	6497500
Bohuslan	8B8b	TRUE	0.283286	0.245931	553	0.131347	906	0.315789	342	0.47651	149	0.195238	210	0.0590164	305	0.285714	91	0.279661	118	0.0736842	95	0.189655	58	0.181818	33	0.07	0.42	0.4	0.02	0.04	6.075	927.29	7.37333	1.29833	13.8592	0.0518971	0.0878126	6492500
Bohuslan	8B7d	FALSE	0.159744	0.305825	206	0.0670391	1253	0.442623	122	0.0467836	171	0.247934	121	0.00292398	342	0.247573	206	0.295082	61	0.131579	152	0.178571	28	0.15873	63	0.28	0.53	0.75	0.03	0.18	5.71917	936.05	7.00333	1.28417	10.654	-0.00312825	0.0574377	6487500
Bohuslan	8B6b	TRUE	0.30581	0.188889	540	0.0903156	919	0.237654	324	0.308219	146	0.141361	191	0.0491228	285	0.212389	113	0.1875	112	0.128713	101	0.0350877	57	0.235294	34	0.16	0.56	0.64	0.04	0.12	6.36333	907.77	7.61333	1.25	16.2268	0.00111939	0.137457	6482500
Bohuslan	8B8c	TRUE	0.286533	0.165165	333	0.187389	1126	0.215686	204	0.369697	165	0.0972222	144	0.0273556	329	0.533708	178	0.114754	61	0.263158	152	0.0952381	42	0.285714	49	0.14	0.63	0.71	0.03	0.1	6.405	950.47	7.71583	1.31083	14.8252	0.0307955	0.0572821	6492500
Bohuslan	8B1e	TRUE	0.277778	0.270428	514	0.0634921	945	0.371795	312	0.180556	144	0.248826	213	0.0483871	310	0.11828	93	0.242991	107	0.132075	106	0.0754717	53	0.131579	38	0.17	0.57	0.65	0.04	0.12	6.65333	829.18	7.8125	1.15917	17.2467	-0.0908181	0.0189664	6457500
Bohuslan	8B1f	TRUE	0.236967	0.303725	349	0.0801802	1110	0.385281	231	0.167665	167	0.260638	188	0.0118694	337	0.317241	145	0.227273	88	0.112	125	0.0851064	47	0.181818	44	0.18	0.65	0.73	0.03	0.14	5.80083	920.17	6.9625	1.16167	10.5228	-0.0687797	0.0115149	6457500
Bohuslan	8B0e	TRUE	0.357143	0.358634	527	0.056867	932	0.458967	329	0.202797	143	0.276498	217	0.0126984	315	0.16129	93	0.358491	106	0.0841121	107	0.132075	53	0.131579	38	0.09	0.67	0.67	0.02	0.06	6.2425	819.18	7.39917	1.15667	17.4521	-0.0937309	-0.0137404	6452500
Bohuslan	8B2e	TRUE	0.33557	0.275578	606	0.0961313	853	0.36193	373	0.372263	137	0.217195	221	0.0629371	286	0.175	80	0.243697	119	0.0425532	94	0.12069	58	0.272727	33	0.1	0.67	0.66	0.03	0.07	6.605	850.71	7.78	1.175	20.6563	-0.0825539	0.0487481	6462500
Bohuslan	8A0h	TRUE	0.284091	0.151242	443	0.0984252	1016	0.19685	254	0.261146	157	0.113636	132	0.0590406	271	0.20122	164	0.106796	103	0.0909091	110	0.1	20	0.225352	71	0.29	0.68	0.01	0.28	0	7.32417	734.96	8.505	1.18083	7.64062	-0.0233922	0.00631694	6452500
Bohuslan	8A1i	TRUE	0.387597	0.110204	490	0.230134	969	0.138801	317	0.583333	156	0.0939597	149	0.181481	270	0.437908	153	0.0973451	113	0.3	100	0.0344828	29	0.435484	62	0.4	0.45	0.24	0.32	0.06	7.11167	757.18	8.2925	1.18083	9.46715	-0.0488658	0.0323079	6457500
Bohuslan	8A1h	TRUE	0.30581	0.204142	338	0.178412	1121	0.256303	238	0.175758	165	0.212121	99	0.087108	287	0.441964	224	0.117647	85	0.34375	128	0.107143	28	0.285714	63	0.46	0.52	0.05	0.4	0.01	7.17667	740.78	8.3475	1.17083	7.44241	-0.0239792	0.0173323	6457500
Bohuslan	8B9b	TRUE	0.25	0.152493	341	0.184258	1118	0.181818	220	0.359281	167	0.116564	163	0.0542169	332	0.480769	156	0.166667	78	0.237037	135	0.0526316	38	0.264151	53	0.11	0.59	0.66	0.01	0.09	5.85833	954.37	7.21	1.35167	15.003	0.0751576	0.0612103	6497500
Bohuslan	7B4c	TRUE	0.235294	0.294	500	0.0709072	959	0.371875	320	0.21519	158	0.229592	196	0.0255591	313	0.12963	108	0.29661	118	0.0736842	95	0.104167	48	0.116279	43	0.2	0.55	0.64	0.04	0.15	6.61	914.34	7.82667	1.21667	11.9411	-0.0479985	-0.106066	6422500
Bohuslan	7B5c	TRUE	0.298507	0.272059	544	0.0590164	915	0.362832	339	0.201299	154	0.229947	187	0.0294118	272	0.107143	112	0.285714	126	0.0574713	87	0.132075	53	0.0789474	38	0.2	0.45	0.45	0.07	0.12	6.60917	872.77	7.81167	1.2025	12.4472	-0.0641551	-0.11664	6427500
Bohuslan	7B5b	TRUE	0.359712	0.152027	592	0.0922722	867	0.203252	369	0.253247	154	0.100559	179	0.0487805	246	0.243697	119	0.155039	129	0.0952381	84	0.0677966	59	0.28125	32	0.48	0.35	0.38	0.3	0.16	6.96083	810.63	8.1675	1.20667	9.83541	-0.0599087	-0.108713	6427500
Bohuslan	7B5d	TRUE	0.200401	0.232794	494	0.0932642	965	0.320635	315	0.339623	159	0.212766	188	0.0351438	313	0.173913	115	0.227273	110	0.0873786	103	0.0232558	43	0.208333	48	0.22	0.4	0.47	0.08	0.13	6.6675	891.45	7.85167	1.18417	11.3684	-0.0593402	-0.107666	6427500
Bohuslan	7B3d	TRUE	0.263852	0.319508	651	0.0965347	808	0.351562	384	0.352113	142	0.208531	211	0.0518519	270	0.182796	93	0.165289	121	0.119565	92	0.148936	47	0.181818	44	0.38	0.14	0.4	0.11	0.24	6.82167	861.81	8.03583	1.21417	11.9271	-0.0290678	-0.0768489	6417500
Bohuslan	7B3b	TRUE	0.221239	0.227926	487	0.115226	972	0.302548	314	0.220126	159	0.21875	160	0.0217391	276	0.302013	149	0.162393	117	0.166667	96	0.102564	39	0.173077	52	0.47	0.34	0.27	0.33	0.11	7.00333	812.1	8.23583	1.2325	11.7125	-0.0308538	-0.0820857	6417500
Bohuslan	7B3c	TRUE	0.232558	0.286638	464	0.102513	995	0.375	304	0.272727	165	0.288889	180	0.0416667	312	0.261905	126	0.234234	111	0.0686275	102	0.25	32	0.220339	59	0.47	0.18	0.51	0.1	0.34	6.71167	861.29	7.94	1.22833	12.0406	-0.033266	-0.0882708	6417500
Bohuslan	9B0d	TRUE	0.431034	0.142857	287	0.0964164	1172	0.230337	178	0.162791	172	0.133758	157	0.0058309	343	0.323353	167	0.127907	86	0.110236	127	0.0967742	31	0.233333	60	0.13	0.69	0.74	0.02	0.1	5.635	941.28	7.00333	1.36833	11.2192	0.0450632	0.00957143	6502500
Bohuslan	9B0c	TRUE	0.485437	0.178977	352	0.112918	1107	0.268182	220	0.258824	170	0.157609	184	0.0146199	342	0.340741	135	0.121951	82	0.129771	131	0.0714286	42	0.142857	49	0.1	0.66	0.74	0.01	0.08	5.91917	957.84	7.2925	1.37333	14.5116	0.0720038	0.0232711	6502500
Bohuslan	8B9d	FALSE	0.275482	0.325	40	0.180409	1419	0.387097	31	0.128655	171	0.272727	22	0.00291545	343	0.531056	322	0.461538	13	0.31	200	0	1	0.355556	90	0.21	0.71	0.84	0.02	0.12	5.7325	952.37	7.08333	1.35083	11.5993	0.0258848	0.0124525	6497500
Bohuslan	9B1d	TRUE	0.549451	0.101828	383	0.0845725	1076	0.152542	236	0.222892	166	0.0744681	188	0.0058651	341	0.245763	118	0.0752688	93	0.125	120	0.0243902	41	0.12	50	0.14	0.52	0.54	0.03	0.09	5.84417	943.49	7.24	1.39583	13.6527	0.0552683	0.00135012	6507500
Bohuslan	9B1c	TRUE	0.444444	0.0883281	317	0.119089	1142	0.146067	178	0.228916	166	0.0612245	147	0.00882353	340	0.371951	164	0.0547945	73	0.178571	140	0	31	0.283333	60	0.15	0.6	0.67	0.02	0.12	6.02917	981.07	7.42833	1.39917	16.4446	0.0831965	0.00592359	6507500
Bohuslan	9B0b	TRUE	0.458716	0.181818	341	0.0903399	1118	0.273171	205	0.196429	168	0.136905	168	0.00593472	337	0.270833	144	0.151163	86	0.110236	127	0.157895	38	0.188679	53	0.24	0.51	0.71	0.02	0.2	5.6175	944.63	6.9975	1.38	12.5907	0.0940639	0.0350665	6502500
Bohuslan	9B0e	FALSE	0.190114	0	1	0.152263	1458	NaN	0	0.0465116	172	0	1	0	343	0.473684	342	NaN	0	0.295775	213	NaN	0	0.351648	91	0.3	0.46	0.69	0.02	0.11	5.485	920.51	6.8475	1.3625	10.7257	0.0189412	0.00163818	6502500
Bohuslan	8B5d	TRUE	0.275482	0.201405	427	0.127907	1032	0.310606	264	0.358974	156	0.154321	162	0.0506329	316	0.357143	140	0.258427	89	0.145161	124	0.0208333	48	0.162791	43	0.13	0.51	0.58	0.03	0.08	6.41167	848.76	7.65917	1.2475	16.5113	-0.0379557	0.107909	6477500
Bohuslan	8B5c	TRUE	0.28169	0.210417	480	0.0847804	979	0.287582	306	0.246914	162	0.13587	184	0.0364238	302	0.186992	123	0.267857	112	0.0693069	101	0.0612245	49	0.166667	42	0.1	0.53	0.53	0.03	0.06	6.4225	882.52	7.66583	1.24333	15.8322	-0.0340987	0.131337	6477500
Bohuslan	8B7e	FALSE	0.151745	0.288462	52	0.156361	1407	0.324324	37	0.105263	171	0.228571	35	0.00291545	343	0.450658	304	0.190476	21	0.302083	192	0	3	0.375	88	0.14	0.74	0.73	0.01	0.08	5.4775	920.46	6.76	1.2825	10.4898	-0.0070945	0.0369387	6487500
Bohuslan	8B6f	TRUE	0.232558	0.102719	331	0.125887	1128	0.155	200	0.309091	165	0.0898204	167	0.0323529	340	0.351724	145	0.147727	88	0.128	125	0.111111	36	0.236364	55	0.08	0.7	0.69	0.01	0.07	5.70667	858.23	6.9725	1.26583	11.2892	-0.0156084	0.0403004	6482500
Bohuslan	8B7f	TRUE	0.152207	0.26383	235	0.0890523	1224	0.355263	152	0.135294	170	0.196721	122	0.00294985	339	0.323529	204	0.241379	58	0.219355	155	0.108108	37	0.185185	54	0	0.9	0.73	0	0	5.6	850.38	6.87917	1.27917	9.95878	-0.00561948	0.01974	6487500
Bohuslan	8B2h	TRUE	0.263158	0.193651	315	0.144231	1144	0.267943	209	0.256098	164	0.140741	135	0.0299401	334	0.434783	184	0.166667	72	0.255319	141	0.129032	31	0.416667	60	0.07	0.64	0.63	0.02	0.04	6.29167	838.03	7.44583	1.15417	16.523	-0.0176023	0.00723392	6462500
Bohuslan	8B1g	TRUE	0.35461	0.231537	501	0.0887265	958	0.314286	315	0.282051	156	0.215247	223	0.0273556	329	0.244444	90	0.229358	109	0.125	104	0.113208	53	0.210526	38	0.21	0.44	0.54	0.03	0.14	5.91083	900.76	7.05167	1.14083	16.2654	-0.0419145	0.00620755	6457500
Bohuslan	8B3h	TRUE	0.236407	0.228155	206	0.1668	1253	0.382609	115	0.155689	167	0.14433	97	0.0147059	340	0.459459	222	0.155172	58	0.258065	155	0.0434783	23	0.485294	68	0.06	0.64	0.64	0.01	0.03	5.84333	833.56	7.0025	1.15917	14.2462	-0.0130549	0.00830635	6467500
Bohuslan	8B0f	TRUE	0.235294	0.315457	317	0.0936953	1142	0.393204	206	0.135802	162	0.264368	174	0.0119403	335	0.308176	159	0.259259	81	0.136364	132	0.227273	44	0.212766	47	0.08	0.78	0.77	0.01	0.07	5.83167	945.31	6.98167	1.15	13.2646	-0.0691315	-0.0120714	6452500
Bohuslan	8B0g	TRUE	0.30303	0.4	470	0.0788675	989	0.558394	274	0.251701	147	0.339286	168	0.00645161	310	0.222222	144	0.376344	93	0.0666667	120	0.229167	48	0.232558	43	0.07	0.45	0.5	0.02	0.03	5.89333	873.64	7.03417	1.14083	13.4741	-0.0377204	-0.00709733	6452500
Bohuslan	8B1h	FALSE	0.174216	0.875	8	0.061337	1451	0.8	5	0.0465116	172	0.666667	3	0	343	0.190616	341	NaN	0	0.117371	213	NaN	0	0.164835	91	0.03	0.52	0.42	0	0	6.22	834.79	7.36	1.14	12.4416	-0.0151976	0.00290174	6457500
Bohuslan	7B9f	TRUE	0.26738	0.281879	298	0.147287	1161	0.363636	209	0.260606	165	0.275641	156	0.0331325	332	0.461111	180	0.294872	78	0.185185	135	0.15	40	0.352941	51	0.06	0.83	0.78	0.01	0.05	5.94333	956.97	7.0925	1.14917	11.7429	-0.0665833	-0.0339668	6447500
Bohuslan	8B5b	TRUE	0.310559	0.130208	384	0.167442	1075	0.183761	234	0.31677	161	0.0792683	164	0.0856269	327	0.338028	142	0.168421	95	0.194915	118	0	39	0.269231	52	0.15	0.52	0.59	0.04	0.11	6.23833	869.49	7.4775	1.23917	11.5448	-0.0259343	0.145775	6477500
Bohuslan	10A1i	TRUE	0.390625	0.114804	331	0.0992908	1128	0.165829	199	0.182353	170	0.130682	176	0.0117647	340	0.324138	145	0.146667	75	0.166667	138	0.0222222	45	0.130435	46	0.21	0.6	0.77	0.03	0.17	5.84	879.91	7.17	1.33	14.1191	0.0130525	-0.0193307	6557500
Bohuslan	10A1h	TRUE	0.425532	0.161404	285	0.196763	1174	0.184834	211	0.236686	169	0.136364	132	0.0277778	324	0.59	200	0.210526	57	0.314103	156	0.129032	31	0.433333	60	0.18	0.67	0.75	0.04	0.14	5.62583	841.8	6.95333	1.3275	11.1352	0.0127754	-0.0188864	6557500
Bohuslan	10A0h	TRUE	0.35461	0.213213	333	0.166963	1126	0.253112	241	0.222892	166	0.201342	149	0.0251572	318	0.537634	186	0.33871	62	0.344371	151	0.0263158	38	0.245283	53	0.24	0.62	0.76	0.06	0.17	6.13333	827.8	7.52167	1.38833	12.9124	0.0221954	-0.0304717	6552500
Bohuslan	10A0g	TRUE	0.289017	0.193676	253	0.205638	1206	0.226316	190	0.178571	168	0.177215	79	0.0488599	307	0.568	250	0.225806	62	0.344371	151	0.0434783	23	0.308824	68	0.33	0.53	0.66	0.14	0.18	6.32333	756.62	7.70083	1.3775	13.1035	0.015158	-0.0208711	6552500
Bohuslan	10A1g	TRUE	0.282486	0.2749	251	0.152318	1208	0.337143	175	0.130952	168	0.27	100	0.0251572	318	0.461538	234	0.338983	59	0.279221	154	0.193548	31	0.433333	60	0.36	0.59	0.77	0.11	0.21	6.24083	759.73	7.61417	1.37333	14.6499	0.0075549	-0.0111392	6557500
Bohuslan	10A2h	FALSE	0.261097	0.574713	87	0.149417	1372	0.626667	75	0.0930233	172	0.566667	30	0.0121212	330	0.423948	309	0.75	20	0.243523	193	0.25	8	0.421687	83	0.63	0.28	0.75	0.14	0.46	6.00083	807.03	7.34667	1.34583	13.3461	0.00519607	-0.00816904	6562500
Bohuslan	10A2i	TRUE	0.41841	0.25	212	0.19166	1247	0.297468	158	0.182353	170	0.196078	102	0.0122324	327	0.60166	241	0.255319	47	0.319277	166	0.111111	27	0.359375	64	0.57	0.3	0.83	0.08	0.48	5.65583	848.02	6.9625	1.30667	20.1746	0.00609173	-0.00961776	6562500
Bohuslan	9A9f	TRUE	0.248756	0.197059	340	0.107239	1119	0.272727	231	0.0718563	167	0.242188	128	0.03	300	0.322751	189	0.189873	79	0.208955	134	0.138889	36	0.127273	55	0.5	0.46	0.21	0.41	0.04	6.45	756.02	7.82417	1.37417	7.08482	0.0142597	-0.0182933	6547500
Bohuslan	10A0i	TRUE	0.346021	0.221884	329	0.169027	1130	0.25523	239	0.278788	165	0.201258	159	0.0268657	335	0.574713	174	0.246154	65	0.263514	148	0.233333	30	0.42623	61	0.21	0.49	0.65	0.03	0.17	5.99917	855.28	7.38417	1.385	12.1658	0.0217832	-0.0297521	6552500
Bohuslan	7B7d	TRUE	0.331126	0.271287	505	0.0974843	954	0.364198	324	0.341935	155	0.186869	198	0.0322581	310	0.283019	106	0.243243	111	0.0882353	102	0.0666667	45	0.195652	46	0.19	0.53	0.63	0.04	0.14	6.75667	837.6	7.92417	1.1675	13.0061	-0.0900338	-0.101416	6437500
Bohuslan	7B6d	TRUE	0.277778	0.272177	496	0.0830737	963	0.36478	318	0.265823	158	0.242574	202	0.0320513	312	0.216981	106	0.254717	106	0.121495	107	0	44	0.170213	47	0.09	0.62	0.61	0.02	0.06	6.735	872.47	7.915	1.18	11.0538	-0.0754798	-0.110394	6432500
Bohuslan	7B7c	TRUE	0.303951	0.289941	507	0.103992	952	0.375	320	0.360759	158	0.304598	174	0.046595	279	0.224806	129	0.234783	115	0.112245	98	0.26087	46	0.177778	45	0.34	0.28	0.32	0.18	0.13	6.93833	772.96	8.095	1.15667	11.2269	-0.0953466	-0.105598	6437500
Bohuslan	7B6c	TRUE	0.286533	0.219136	324	0.238767	1135	0.295154	227	0.445122	164	0.244444	90	0.097561	287	0.497738	221	0.233766	77	0.323529	136	0.222222	18	0.465753	73	0.25	0.28	0.32	0.11	0.13	6.9725	814.84	8.16917	1.19667	12.1887	-0.0804398	-0.11704	6432500
Bohuslan	7B8d	TRUE	0.328947	0.329091	550	0.0825083	909	0.413994	343	0.289655	145	0.21164	189	0.0321429	280	0.205357	112	0.324786	117	0.09375	96	0.153846	52	0.179487	39	0.16	0.46	0.53	0.04	0.11	6.88417	819.95	8.03833	1.15417	13.2125	-0.101372	-0.0805113	6442500
Bohuslan	7B8c	TRUE	0.355872	0.171946	442	0.176008	1017	0.250923	271	0.540881	159	0.147651	149	0.106897	290	0.263514	148	0.168224	107	0.113208	106	0.0588235	34	0.315789	57	0.33	0.48	0.4	0.17	0.14	6.72417	778.63	7.88333	1.15917	9.48781	-0.107134	-0.0820567	6442500
Bohuslan	7B6e	TRUE	0.253165	0.280872	413	0.0908222	1046	0.377863	262	0.201258	159	0.280423	189	0.00617284	324	0.287879	132	0.348837	86	0.149606	127	0.0833333	60	0.129032	31	0.09	0.76	0.81	0.01	0.07	6.64167	904.17	7.81667	1.175	13.1385	-0.0614004	-0.0896987	6432500
Bohuslan	7B7e	TRUE	0.268817	0.229268	410	0.0896092	1049	0.30888	259	0.193939	165	0.152174	184	0.0157233	318	0.293233	133	0.159574	94	0.10084	119	0.145833	48	0.186047	43	0.21	0.64	0.76	0.02	0.18	6.37833	962.91	7.54583	1.1675	11.6543	-0.0749542	-0.0852991	6437500
Bohuslan	7B5e	TRUE	0.242131	0.340517	464	0.0773869	995	0.442244	303	0.242424	165	0.248705	193	0.0373832	321	0.162393	117	0.324561	114	0.0808081	99	0.173913	46	0.222222	45	0.3	0.39	0.59	0.06	0.21	6.8475	865.62	8.03167	1.18417	11.6982	-0.0461289	-0.0830227	6427500
Bohuslan	7B4e	TRUE	0.21097	0.311497	748	0.127989	711	0.386308	409	0.585586	111	0.2827	237	0.10687	262	0.151515	66	0.333333	135	0.0384615	78	0.0892857	56	0.171429	35	0.2	0.36	0.41	0.07	0.12	6.85083	840.5	8.04667	1.19583	11.6327	-0.0315728	-0.0685358	6422500
Bohuslan	7B4d	TRUE	0.224215	0.292335	561	0.0723831	898	0.360947	338	0.241611	149	0.203046	197	0.0401338	299	0.12	100	0.28125	128	0.0823529	85	0.0869565	46	0.266667	45	0.25	0.37	0.52	0.06	0.18	6.8075	898.34	8.01167	1.20417	11.398	-0.043417	-0.0954283	6422500
Bohuslan	7A9h	FALSE	0.0988142	0.32	100	0.0485651	1359	0.461538	52	0.0467836	171	0.384615	26	0.0218069	321	0.127451	306	0.2	20	0.103627	193	0	3	0.0454545	88	0.57	0.4	0	0.55	0	7.18083	727.42	8.38167	1.20083	7.70473	-0.0173576	-0.00103122	6447500
Bohuslan	8A0i	TRUE	0.406504	0.120623	514	0.128042	945	0.153605	319	0.392405	158	0.0886076	158	0.0867925	265	0.23741	139	0.0614035	114	0.141414	99	0.0512821	39	0.192308	52	0.27	0.63	0.17	0.22	0.03	7.19917	737.12	8.37	1.17083	9.53993	-0.0496764	0.0100801	6452500
Bohuslan	7A6j	TRUE	0.47619	0.10076	526	0.180064	933	0.138889	324	0.557692	156	0.0848485	165	0.13806	268	0.251908	131	0.108333	120	0.129032	93	0.0277778	36	0.254545	55	0.36	0.51	0.09	0.31	0.02	7.06833	717.31	8.245	1.17667	7.80849	-0.0356928	-0.0495597	6432500
Bohuslan	7A5i	FALSE	0.101317	0.350649	77	0.0274964	1382	0.441176	34	0.0294118	170	0.285714	14	0.0218069	321	0.0378549	317	0.526316	19	0.0309278	194	1	1	0	90	0.33	0.52	0	0.26	0	7.12167	710.59	8.3025	1.18083	8.31901	-0.00698024	-0.0140794	6427500
Bohuslan	7A5j	TRUE	0.277778	0.352399	542	0.0643402	917	0.424138	290	0.214286	126	0.273333	150	0.0622407	241	0.135135	148	0.390476	105	0.0925926	108	0.162162	37	0.037037	54	0.56	0.39	0.08	0.46	0.02	7.10417	714.65	8.28417	1.18	7.15336	-0.027933	-0.0508977	6427500
Bohuslan	7A8j	TRUE	0.505051	0.0588235	578	0.229285	881	0.0754717	371	0.717949	156	0.0555556	180	0.178862	246	0.394958	119	0.0225564	133	0.1625	80	0.0208333	48	0.325581	43	0.44	0.4	0.27	0.34	0.08	7.00417	741.06	8.2	1.19583	9.66786	-0.0625208	-0.038682	6442500
Bohuslan	7A9j	TRUE	0.416667	0.113514	555	0.132743	904	0.155367	354	0.402516	159	0.125	184	0.0923077	260	0.247863	117	0.0461538	130	0.0843373	83	0.125	48	0.209302	43	0.31	0.53	0.31	0.24	0.06	7.03167	769.8	8.2325	1.20083	9.33257	-0.0717261	-0.018328	6447500
Bohuslan	7A7j	TRUE	0.440529	0.0992366	393	0.239212	1066	0.11583	259	0.437126	167	0.137615	109	0.172662	278	0.475248	202	0.0537634	93	0.358333	120	0.136364	22	0.318841	69	0.38	0.42	0.12	0.33	0.02	7.03667	724.46	8.215	1.17833	9.81046	-0.0501623	-0.0491697	6437500
Bohuslan	7A8i	FALSE	0.201613	0.102564	39	0.264789	1420	0.125	24	0.116959	171	0	12	0.131098	328	0.495468	331	0.0769231	13	0.46	200	NaN	0	0.351648	91	0.66	0.28	0.01	0.58	0	7.07583	726.24	8.27083	1.195	5.97407	-0.0330993	-0.0177392	6442500
Bohuslan	7A7i	FALSE	0.130039	0	1	0.208505	1458	0	1	0.0755814	172	NaN	0	0.105263	342	0.411079	343	NaN	0	0.43662	213	NaN	0	0.230769	91	0.56	0.37	0.01	0.53	0	7.10667	721.32	8.29167	1.185	7.57554	-0.0213754	-0.0183053	6437500
Bohuslan	7B9a	TRUE	0.303951	0.150273	366	0.138152	1093	0.21267	221	0.257485	167	0.110236	127	0.0616438	292	0.28	175	0.0947368	95	0.186441	118	0.0606061	33	0.224138	58	0.39	0.56	0.26	0.29	0.06	6.7475	800.59	7.92667	1.17917	7.97565	-0.0944861	-0.0303274	6447500
Bohuslan	7B8a	TRUE	0.414938	0.137555	458	0.203796	1001	0.183946	299	0.459119	159	0.142857	140	0.129964	277	0.413174	167	0.110092	109	0.288462	104	0.0277778	36	0.363636	55	0.19	0.52	0.47	0.08	0.1	6.93	811.42	8.105	1.175	11.5071	-0.0864179	-0.0588765	6442500
Bohuslan	9B2c	TRUE	0.404858	0.0946502	243	0.136513	1216	0.132075	159	0.201183	169	0.072	125	0.0146199	342	0.480198	202	0.1	60	0.222222	153	0	36	0.2	55	0.2	0.75	0.83	0.02	0.16	5.295	1006.84	6.70417	1.40917	17.7883	0.0854269	-0.00958948	6512500
Bohuslan	9B3d	TRUE	0.403226	0.127907	344	0.0780269	1115	0.182692	208	0.158824	170	0.104046	173	0.00588235	340	0.288889	135	0.130435	92	0.0743802	121	0.0540541	37	0.203704	54	0.15	0.69	0.7	0.02	0.11	5.10583	1011.09	6.51917	1.41333	15.0127	0.0480295	-0.0118752	6517500
Bohuslan	9B2d	TRUE	0.446429	0.0824373	279	0.123729	1180	0.120482	166	0.195266	169	0.0544218	147	0.0174927	343	0.368098	163	0.0666667	75	0.181159	138	0	26	0.307692	65	0.31	0.49	0.63	0.05	0.23	5.78417	960.18	7.19417	1.41	14.7275	0.0564282	-0.00701499	6512500
Bohuslan	9B3c	TRUE	0.344828	0.120219	183	0.124608	1276	0.171429	105	0.133721	172	0.0803571	112	0.00584795	342	0.401869	214	0.0576923	52	0.217391	161	0	24	0.283582	67	0.13	0.8	0.8	0.02	0.11	5.165	1051.27	6.59167	1.42667	10.2654	0.0782477	-0.0204469	6517500
Bohuslan	9B4c	TRUE	0.367647	0.0588235	204	0.130677	1255	0.0869565	115	0.134503	171	0.0168067	119	0.00584795	342	0.446078	204	0.0625	64	0.187919	149	0	25	0.318182	66	0.29	0.58	0.74	0.04	0.24	5.25417	993.13	6.68667	1.4325	10.0779	0.0623325	-0.0244907	6522500
Bohuslan	9B4d	TRUE	0.390625	0.140152	264	0.0912134	1195	0.217105	152	0.147059	170	0.0958904	146	0.00584795	342	0.311765	170	0.160494	81	0.106061	132	0.0714286	28	0.238095	63	0.11	0.73	0.68	0.01	0.07	5.06667	967.07	6.49167	1.425	14.7576	0.0290009	-0.010244	6522500
Bohuslan	9B1e	TRUE	0.425532	0.137652	247	0.134488	1212	0.188679	159	0.159763	169	0.136	125	0.00293255	341	0.482927	205	0.0983607	61	0.263158	152	0	34	0.263158	57	0.14	0.66	0.78	0.01	0.09	5.47667	936.68	6.85667	1.38	12.9853	0.026634	-0.000917406	6507500
Bohuslan	9B1b	FALSE	0.471698	0.0923077	65	0.232425	1394	0.122449	49	0.168605	172	0.0961538	52	0.00874636	343	0.629758	289	0.0384615	26	0.374332	187	0.2	5	0.488372	86	0.14	0.79	0.81	0.03	0.11	5.69917	1005.62	7.09917	1.4	14.4674	0.105966	0.00985906	6507500
Bohuslan	7B4f	TRUE	0.243309	0.270053	374	0.143779	1085	0.303738	214	0.226415	159	0.142857	126	0.0255591	313	0.391534	189	0.222222	63	0.26	150	0.0697674	43	0.291667	48	0.1	0.55	0.58	0.02	0.03	6.37667	906.8	7.55417	1.1775	17.9769	-0.0147151	-0.0309317	6422500
Bohuslan	8A5g	TRUE	0.446429	0.0575221	452	0.266137	1007	0.0833333	276	0.689441	161	0.0214286	140	0.234657	277	0.341935	155	0.108911	101	0.232143	112	0	25	0.348485	66	0.19	0.77	0.02	0.18	0	6.9975	750.05	8.16417	1.16667	7.60062	0.00511645	0.027559	6477500
Bohuslan	8A6f	FALSE	0.047619	0.176471	17	0.018724	1442	0.142857	7	0.0116959	171	0.25	4	0.00890208	337	0.0328358	335	0	4	0.00956938	209	NaN	0	0	91	0.46	0.5	0	0.43	0	6.96083	751.28	8.145	1.18417	3.59629	0.00367866	0.00949732	6482500
Bohuslan	9A1i	FALSE	0.217391	0.136364	88	0.307805	1371	0.142857	70	0.360947	169	0.0571429	35	0.0593472	337	0.680921	304	0.1875	16	0.431472	197	0	7	0.547619	84	0.24	0.48	0.58	0.06	0.16	6.325	929.17	7.66917	1.34417	12.8727	0.109414	0.0056714	6507500
Bohuslan	9A0i	TRUE	0.251256	0.244444	315	0.217657	1144	0.262443	221	0.273885	157	0.150442	113	0.00967742	310	0.626168	214	0.298246	57	0.410256	156	0.103448	29	0.419355	62	0.11	0.63	0.57	0.03	0.05	6.49333	957.99	7.82	1.32667	12.2848	0.0987926	0.0332223	6502500
Bohuslan	9B1a	TRUE	0.480769	0.144279	201	0.197933	1258	0.192857	140	0.248521	169	0.128713	101	0.0117994	339	0.582222	225	0.122449	49	0.29878	164	0	15	0.421053	76	0.15	0.63	0.7	0.02	0.1	6.07	1017.81	7.44083	1.37083	12.688	0.119556	0.0111594	6507500
Bohuslan	9A0h	TRUE	0.505051	0.129091	550	0.122112	909	0.169863	365	0.301282	156	0.108108	185	0.0732601	273	0.319328	119	0.101562	128	0.129412	85	0	43	0.25	48	0.3	0.54	0.37	0.21	0.07	6.58	826.93	7.89417	1.31417	10.5933	0.0766366	0.0227884	6502500
Bohuslan	9A1h	TRUE	0.462963	0.238422	583	0.108447	876	0.280556	360	0.324324	148	0.153409	176	0.0705882	255	0.312	125	0.184	125	0.147727	88	0.106383	47	0.181818	44	0.47	0.31	0.35	0.31	0.13	6.71167	837.55	8.05083	1.33917	11.1781	0.0846261	0.00163687	6507500
Bohuslan	9A0g	TRUE	0.343643	0.162577	326	0.176523	1133	0.190698	215	0.231707	164	0.131868	91	0.0528169	284	0.45614	228	0.135802	81	0.25	132	0.25	12	0.367089	79	0.55	0.42	0.04	0.49	0.01	6.95333	756.83	8.23583	1.2825	8.11417	0.0456271	0.0114756	6502500
Bohuslan	9A0j	FALSE	0.209205	0.115108	139	0.244697	1320	0.134615	104	0.241176	170	0.126761	71	0.0237389	337	0.614815	270	0.222222	27	0.403226	186	0.0714286	14	0.441558	77	0.19	0.51	0.59	0.04	0.13	6.35917	1007.99	7.69917	1.34	13.6199	0.10923	0.0400168	6502500
Bohuslan	9A1j	FALSE	0.212314	0.0608696	115	0.265625	1344	0.12069	58	0.317647	170	0.0422535	71	0.0469208	341	0.610687	262	0.0277778	36	0.333333	177	0	13	0.5	78	0.32	0.4	0.58	0.06	0.22	5.80083	1006.3	7.16083	1.36	11.9277	0.121145	0.00943884	6507500
Bohuslan	9A1g	TRUE	0.246305	0.220339	236	0.160262	1223	0.246667	150	0.109756	164	0.153846	65	0.0578231	294	0.411321	265	0.194444	36	0.378531	177	0.133333	30	0.213115	61	0.64	0.32	0.04	0.56	0.02	7.02917	756.65	8.32667	1.2975	7.2602	0.0482032	-0.000740534	6507500
Bohuslan	8A9h	TRUE	0.452489	0.0752688	558	0.140954	901	0.0928962	366	0.4375	160	0.0786517	178	0.0801527	262	0.328125	128	0.0378788	132	0.135802	81	0.0208333	48	0.209302	43	0.11	0.67	0.35	0.06	0.03	6.76083	852.17	8.045	1.28417	12.6853	0.0644063	0.0424543	6497500
Bohuslan	8A9g	FALSE	0.16835	0.406897	145	0.145358	1314	0.45283	106	0.0650888	169	0.392857	28	0.0412698	315	0.377419	310	0.375	32	0.309392	181	0.125	8	0.253012	83	0.23	0.73	0.05	0.2	0	6.90917	754.17	8.175	1.26583	6.47609	0.0362065	0.0215532	6497500
Bohuslan	9A0f	FALSE	0.0818331	0	2	0.100206	1457	0	1	0.0292398	171	NaN	0	0.0672515	342	0.216374	342	NaN	0	0.15493	213	NaN	0	0.0989011	91	0.59	0.37	0	0.53	0	7.04833	757.04	8.31583	1.2675	5.31512	0.0132192	0.00232539	6502500
Bohuslan	9A2i	FALSE	0.223714	0.247788	113	0.274889	1346	0.282609	92	0.252941	170	0.203704	54	0.0414201	338	0.659574	282	0.225806	31	0.412088	182	0	10	0.493827	81	0.16	0.52	0.57	0.04	0.11	6.30417	907.27	7.665	1.36083	13.8729	0.114868	-0.0203627	6512500
Bohuslan	9A0e	FALSE	0.118203	0.285714	7	0.184573	1452	0	3	0.156977	172	NaN	0	0.106825	337	0.355685	343	NaN	0	0.2723	213	NaN	0	0.208791	91	0.46	0.49	0.01	0.43	0	7.0175	754.72	8.28667	1.26917	7.46921	0.00407735	-0.00021779	6502500
Bohuslan	9A1e	TRUE	0.0789889	0.286822	258	0.0399667	1201	0.460938	128	0.0484848	165	0.287234	94	0.0200669	299	0.0701754	228	0.262295	61	0.0592105	152	0.333333	24	0.0895522	67	0.46	0.49	0	0.45	0	7.05583	759.43	8.325	1.26917	6.95941	0.00134811	-0.000703374	6507500
Bohuslan	8B6g	TRUE	0.33557	0.135977	353	0.107595	1106	0.209302	215	0.276074	163	0.132948	173	0.0240964	332	0.271429	140	0.111111	99	0.0964912	114	0.0625	32	0.288136	59	0.05	0.65	0.69	0.01	0.04	5.89583	836.4	7.14583	1.25	10.2378	-0.0079663	0.0171198	6482500
Bohuslan	8B5h	FALSE	0.220264	0.1	80	0.172589	1379	0.210526	38	0.152047	171	0.115385	52	0.0174927	343	0.484211	285	0.0740741	27	0.284946	186	0	8	0.409639	83	0.05	0.75	0.63	0	0.01	5.9225	825.66	7.13667	1.21417	12.0582	-0.00390537	0.00648327	6477500
Bohuslan	8B0d	TRUE	0.403226	0.289655	580	0.0978385	879	0.352113	355	0.323741	139	0.226601	203	0.0652174	276	0.208333	96	0.24	125	0.0568182	88	0.166667	48	0.255814	43	0.11	0.68	0.62	0.03	0.07	6.75667	819.78	7.91083	1.15417	15.3159	-0.109629	-0.0118298	6452500
Bohuslan	8B0c	TRUE	0.413223	0.136456	491	0.126033	968	0.194888	313	0.367089	158	0.129213	178	0.0682594	293	0.292308	130	0.0892857	112	0.148515	101	0.0851064	47	0.272727	44	0.1	0.65	0.54	0.04	0.03	6.6325	800.86	7.79667	1.16417	13.5847	-0.115426	-0.00693308	6452500
Bohuslan	8B1d	TRUE	0.380228	0.203629	496	0.0996885	963	0.28479	309	0.346405	153	0.142857	182	0.0592334	287	0.228814	118	0.185841	113	0.09	100	0.117647	51	0.25	40	0.17	0.62	0.67	0.05	0.11	6.33333	838.21	7.50167	1.16833	15.0019	-0.105103	0.0277854	6457500
Bohuslan	8B1c	TRUE	0.259067	0.16474	346	0.131177	1113	0.232456	228	0.321212	165	0.148649	148	0.0272727	330	0.39881	168	0.134146	82	0.175573	131	0.137931	29	0.370968	62	0.09	0.6	0.55	0.02	0.05	6.34083	898.47	7.51833	1.1775	11.7004	-0.110077	0.0364655	6457500
Bohuslan	8B0b	TRUE	0.378788	0.150442	565	0.108501	894	0.194366	355	0.453333	150	0.111111	189	0.0690909	275	0.186916	107	0.123967	121	0.0543478	92	0.140351	57	0.264706	34	0.14	0.69	0.6	0.05	0.08	6.735	828.58	7.90417	1.16917	13.42	-0.110818	-0.000427327	6452500
Bohuslan	8B1b	TRUE	0.297619	0.138037	326	0.186231	1133	0.210784	204	0.449704	169	0.111111	153	0.0759878	329	0.427711	166	0.126437	87	0.190476	126	0.125	40	0.392157	51	0.15	0.64	0.62	0.05	0.09	6.43917	903.15	7.625	1.18583	11.4658	-0.105492	0.0430156	6457500
Bohuslan	8B2d	TRUE	0.371747	0.165644	489	0.113402	970	0.232323	297	0.370861	151	0.155689	167	0.070922	282	0.272727	132	0.116505	103	0.0909091	110	0.102041	49	0.309524	42	0.34	0.34	0.59	0.09	0.24	6.30083	875.95	7.47667	1.17583	11.2809	-0.0945477	0.0641201	6462500
Bohuslan	10A1j	TRUE	0.420168	0.194805	308	0.146829	1151	0.245614	228	0.2	170	0.185714	140	0.027027	333	0.526042	192	0.214286	70	0.251748	143	0.025	40	0.294118	51	0.28	0.61	0.8	0.04	0.24	5.92417	885.13	7.2525	1.32833	13.3852	0.00841324	-0.0125377	6557500
Bohuslan	10A2j	FALSE	0.248139	0.5	76	0.149675	1383	0.539683	63	0.0872093	172	0.535714	28	0.0207101	338	0.438312	308	0.285714	14	0.221106	199	0.5	6	0.411765	85	0.3	0.62	0.87	0.03	0.26	5.455	836.98	6.75833	1.30333	9.28075	0.00406113	-0.00649341	6562500
Bohuslan	9A6j	TRUE	0.546448	0.0981132	265	0.149079	1194	0.126374	182	0.205882	170	0.0851064	141	0.00588235	340	0.529101	189	0.111111	72	0.205674	141	0	32	0.322034	59	0.33	0.56	0.76	0.04	0.27	5.83917	1060.02	7.24	1.40083	20.2746	0.0809927	-0.0627741	6532500
Bohuslan	9A5j	TRUE	0.671141	0.0511811	254	0.13361	1205	0.0810811	148	0.172619	168	0.0566038	159	0.00294118	340	0.47093	172	0.0461538	65	0.202703	148	0	43	0.1875	48	0.28	0.58	0.77	0.05	0.22	5.72333	1032.21	7.12333	1.4	12.0342	0.100943	-0.0649262	6527500
Bohuslan	9A5h	TRUE	0.361011	0.0917226	447	0.157115	1012	0.125874	286	0.35	160	0.0685714	175	0.0865385	312	0.40625	128	0.07	100	0.230088	113	0.0681818	44	0.212766	47	0.24	0.6	0.65	0.08	0.15	6.34	851.44	7.715	1.375	13.8658	0.0857051	-0.0643982	6527500
Bohuslan	9A6i	TRUE	0.429185	0.117216	273	0.161889	1186	0.164557	158	0.212121	165	0.0851064	141	0.0147929	338	0.455056	178	0.103896	77	0.227941	136	0	21	0.371429	70	0.14	0.67	0.69	0.02	0.11	6.03917	948.82	7.42833	1.38917	11.8785	0.0842391	-0.0702708	6532500
Bohuslan	9A5g	TRUE	0.398406	0.123729	590	0.0989643	869	0.143258	356	0.241135	141	0.0904523	199	0.0664062	256	0.324074	108	0.0923077	130	0.144578	83	0.0566038	53	0.210526	38	0.25	0.68	0.38	0.19	0.05	6.53	772.02	7.90917	1.37917	8.44429	0.0621077	-0.0505935	6527500
Bohuslan	9A6h	TRUE	0.311526	0.115538	502	0.143156	957	0.153846	325	0.378049	164	0.0441989	181	0.0689655	290	0.360656	122	0.0826446	121	0.163043	92	0.0434783	46	0.2	45	0.23	0.62	0.6	0.1	0.13	6.18583	849.33	7.56917	1.38333	11.9294	0.0764214	-0.0681825	6532500
Bohuslan	9A5i	TRUE	0.480769	0.0775862	232	0.179299	1227	0.130435	138	0.261628	172	0.0692308	130	0.0175439	342	0.5	190	0.0869565	69	0.243056	144	0	28	0.380952	63	0.33	0.52	0.72	0.06	0.24	6.13167	937.9	7.5175	1.38583	14.2373	0.0992902	-0.069038	6527500
Bohuslan	9B6a	TRUE	0.675676	0.0785124	242	0.157765	1217	0.122302	139	0.19883	171	0.0437956	137	0.00877193	342	0.5	186	0.0615385	65	0.236486	148	0	32	0.322034	59	0.13	0.65	0.68	0.02	0.11	5.51417	1116.56	6.9175	1.40333	18.4894	0.0676735	-0.0483786	6532500
Bohuslan	9A6g	TRUE	0.324675	0.120654	489	0.174227	970	0.153153	333	0.386905	168	0.10303	165	0.126394	269	0.409722	144	0.12069	116	0.195876	97	0.0512821	39	0.326923	52	0.38	0.48	0.53	0.17	0.19	6.4675	776.87	7.86917	1.40167	8.69683	0.0592808	-0.0564533	6532500
Bohuslan	9A2h	FALSE	0.420168	0.13253	166	0.358855	1293	0.151515	132	0.404762	168	0.0833333	36	0.14557	316	0.732441	299	0.0769231	39	0.545977	174	0	7	0.583333	84	0.4	0.41	0.41	0.26	0.11	6.6875	811.24	8.0425	1.355	10.143	0.0899066	-0.0190702	6512500
Bohuslan	7B4b	TRUE	0.323625	0.177122	542	0.117775	917	0.24024	333	0.368421	152	0.184971	173	0.063197	269	0.25	128	0.113043	115	0.0816327	98	0.178571	56	0.171429	35	0.24	0.44	0.38	0.15	0.07	7.04583	867.01	8.26417	1.21833	11.2988	-0.0447504	-0.0990816	6422500
Bohuslan	7B4a	TRUE	0.234742	0.282651	513	0.0591966	946	0.375	328	0.15625	160	0.283019	159	0.042471	259	0.119718	142	0.301587	126	0.0804598	87	0.209302	43	0.104167	48	0.45	0.46	0.16	0.39	0.04	7.13583	726.58	8.32	1.18417	8.11933	-0.0343433	-0.0760946	6422500
Bohuslan	7A4j	FALSE	0.176367	0.310811	148	0.176964	1311	0.358696	92	0.118343	169	0.372093	43	0.0744337	309	0.355401	287	0.257143	35	0.314607	178	0.166667	6	0.294118	85	0.47	0.46	0.09	0.4	0.02	7.1275	720.66	8.3125	1.185	7.31461	-0.018629	-0.0413989	6422500
Bohuslan	7B5a	TRUE	0.383142	0.293853	667	0.107323	792	0.366667	390	0.442748	131	0.246073	191	0.09375	224	0.147059	102	0.284672	137	0.0394737	76	0.25	60	0.258065	31	0.5	0.39	0.26	0.39	0.1	7.065	720.62	8.25	1.185	8.42152	-0.0471639	-0.0853588	6427500
Bohuslan	8A4h	FALSE	0.228833	0.225806	62	0.173228	1397	0.325581	43	0.134503	171	0.142857	14	0.0764526	327	0.376543	324	0.25	8	0.282927	205	0	3	0.238636	88	0.69	0.27	0.01	0.59	0	6.99	747.94	8.15667	1.16667	6.85464	-0.00662235	0.0531591	6472500
Bohuslan	8A3i	TRUE	0.377358	0.274126	715	0.111559	744	0.302211	407	0.458333	120	0.185366	205	0.0861244	209	0.184783	92	0.214765	149	0.09375	64	0.181818	44	0.191489	47	0.56	0.36	0.1	0.51	0.03	6.98083	759.01	8.1625	1.18167	8.1316	-0.0318416	0.0766707	6467500
Bohuslan	8A4i	TRUE	0.35461	0.14693	456	0.210369	1003	0.19573	281	0.6	160	0.0945946	148	0.16129	279	0.322148	149	0.118182	110	0.116505	103	0.0344828	29	0.274194	62	0.37	0.56	0.16	0.31	0.03	6.95333	762.71	8.13417	1.18083	10.6443	-0.0168969	0.094022	6472500
Bohuslan	9B2b	FALSE	0.52356	0.09375	128	0.205109	1331	0.117647	102	0.152047	171	0.0434783	69	0	341	0.63197	269	0.2	30	0.371585	183	0	19	0.458333	72	0.12	0.79	0.76	0.02	0.08	5.4025	1041.88	6.825	1.4225	17.0159	0.109365	-0.0123476	6512500
Bohuslan	9B3a	TRUE	0.606061	0.112094	339	0.120536	1120	0.14486	214	0.285714	168	0.0463576	151	0.00296736	337	0.462025	158	0.108434	83	0.2	130	0.027027	37	0.277778	54	0.07	0.67	0.64	0.01	0.04	5.81833	1002.42	7.23	1.41167	14.3549	0.120243	-0.0365978	6517500
Bohuslan	9B3b	TRUE	0.666667	0.0990099	303	0.115917	1156	0.163934	183	0.233918	171	0.0359281	167	0	337	0.397436	156	0.0481928	83	0.115385	130	0.027027	37	0.259259	54	0.31	0.54	0.79	0.03	0.27	5.61833	1029.52	7.04917	1.43083	17.8553	0.103856	-0.0290678	6517500
Bohuslan	9B2a	FALSE	0.584795	0.11811	127	0.236486	1332	0.177215	79	0.263158	171	0.0571429	70	0.00882353	340	0.633333	270	0.129032	31	0.379121	182	0.0454545	22	0.391304	69	0.12	0.63	0.63	0.02	0.08	5.915	1020.42	7.31667	1.40167	14.0487	0.123998	-0.015538	6512500
Bohuslan	7A9i	TRUE	0.350877	0.152125	447	0.143281	1012	0.223443	273	0.355422	166	0.0797101	138	0.0884615	260	0.297619	168	0.159664	119	0.148936	94	0.107143	28	0.142857	63	0.58	0.38	0.04	0.53	0.01	7.10333	730.33	8.3	1.19667	6.66242	-0.0444265	-0.00777689	6447500
Bohuslan	9A3j	FALSE	0.645161	0.151786	112	0.230883	1347	0.177778	90	0.22807	171	0.134328	67	0.0058651	341	0.640569	281	0.24	25	0.382979	188	0.0625	16	0.466667	75	0.31	0.6	0.78	0.05	0.25	6.26667	941.11	7.67	1.40333	12.0049	0.124409	-0.0417075	6517500
Bohuslan	8A2j	TRUE	0.401606	0.111765	510	0.198103	949	0.152381	315	0.527027	148	0.102564	156	0.11985	267	0.4	140	0.07	100	0.256637	113	0.0454545	44	0.340426	47	0.11	0.63	0.48	0.07	0.04	6.97167	831.98	8.14833	1.17667	8.85681	-0.0634881	0.0740728	6462500
Bohuslan	8A0j	TRUE	0.395257	0.18802	601	0.113054	858	0.24031	387	0.409091	154	0.107143	196	0.0542636	258	0.257143	105	0.162963	135	0.0769231	78	0.0943396	53	0.236842	38	0.14	0.65	0.54	0.04	0.09	7.04167	814.19	8.21667	1.175	13.567	-0.0753533	0.00979134	6452500
Bohuslan	8A1j	TRUE	0.4	0.12249	498	0.226847	961	0.166134	313	0.687898	157	0.107345	177	0.174216	287	0.362903	124	0.0980392	102	0.234234	111	0.0212766	47	0.454545	44	0.42	0.39	0.62	0.12	0.28	6.76333	824.01	7.94083	1.1775	14.6753	-0.0725709	0.0419937	6457500
Bohuslan	8B1a	TRUE	0.280899	0.170792	404	0.120379	1055	0.229787	235	0.382166	157	0.119497	159	0.0473186	317	0.28169	142	0.168539	89	0.0564516	124	0.030303	33	0.293103	58	0.15	0.5	0.49	0.05	0.09	6.59917	864.81	7.77417	1.175	9.98845	-0.0923263	0.0453833	6457500
Bohuslan	8B2c	TRUE	0.294118	0.17773	467	0.0957661	992	0.238095	294	0.320261	153	0.147959	196	0.0283912	317	0.238938	113	0.216981	106	0.102804	107	0.0681818	44	0.234043	47	0.16	0.49	0.53	0.04	0.11	6.47083	960.9	7.65917	1.18833	11.1325	-0.098169	0.0767417	6462500
Bohuslan	8B2b	TRUE	0.384615	0.173112	543	0.146288	916	0.227405	343	0.513514	148	0.108247	194	0.102837	282	0.264706	102	0.173913	115	0.102041	98	0.0377358	53	0.263158	38	0.21	0.58	0.65	0.06	0.14	6.4125	922.01	7.60167	1.18917	12.4664	-0.0933442	0.0840056	6462500
Bohuslan	10A0j	TRUE	0.404858	0.148485	330	0.167405	1129	0.182927	246	0.257485	167	0.155844	154	0.0120846	331	0.58046	174	0.168831	77	0.25	136	0.0540541	37	0.388889	54	0.37	0.53	0.78	0.08	0.28	5.68583	965.65	7.06	1.37417	21.015	0.0141189	-0.0192321	6552500
Bohuslan	9B7a	TRUE	0.636943	0.0618893	307	0.119792	1152	0.0815217	184	0.191617	167	0.0236686	169	0.00589971	339	0.401316	152	0.0617284	81	0.143939	132	0	37	0.277778	54	0.32	0.47	0.71	0.04	0.26	5.3025	1071.44	6.6975	1.395	19.8651	0.0387876	-0.031721	6537500
Bohuslan	9B4b	TRUE	0.632911	0.0381679	262	0.156224	1197	0.056338	142	0.242604	169	0.0362319	138	0.00877193	342	0.494318	176	0.028169	71	0.246479	142	0	29	0.306452	62	0.24	0.51	0.7	0.02	0.2	5.56417	1002.51	7	1.43583	18.4651	0.0902129	-0.0382943	6522500
Bohuslan	9B5c	FALSE	0.444444	0.116279	43	0.259887	1416	0.128205	39	0.210526	171	0.0689655	29	0.0116959	342	0.687697	317	0.214286	14	0.437186	199	0	4	0.494253	87	0.28	0.41	0.64	0.02	0.25	5.25583	964.53	6.70083	1.445	9.40366	0.0410121	-0.0213593	6527500
Bohuslan	9B5a	TRUE	0.662252	0.0984127	315	0.132867	1144	0.155914	186	0.259036	166	0.0448718	156	0.00884956	339	0.458065	155	0.0963855	83	0.176923	130	0	36	0.272727	55	0.2	0.52	0.65	0.03	0.16	5.31417	1074.23	6.74833	1.43417	17.2956	0.0908448	-0.0540633	6527500
Bohuslan	9B4a	TRUE	0.502513	0.13467	349	0.141441	1110	0.197115	208	0.296296	162	0.0969697	165	0.0177515	338	0.430556	144	0.130952	84	0.209302	129	0.0277778	36	0.272727	55	0.18	0.58	0.69	0.02	0.15	5.65583	1054.36	7.07583	1.42	17.3273	0.108794	-0.0499032	6522500
Bohuslan	9B5b	TRUE	0.684932	0.0788644	317	0.121716	1142	0.113514	185	0.203593	167	0.0363636	165	0.00294985	339	0.389262	149	0.0512821	78	0.192593	135	0	40	0.254902	51	0.28	0.6	0.79	0.03	0.24	5.57917	1004.7	7.02167	1.4425	20.1353	0.0706511	-0.0391828	6527500
Bohuslan	9B7b	FALSE	0.534759	0.142857	28	0.236198	1431	0.130435	23	0.145349	172	0.25	16	0.00291545	343	0.655385	325	0	9	0.406863	204	0.5	2	0.494382	89	0.11	0.83	0.87	0.01	0.09	5.15583	1020.85	6.54417	1.38833	15.0096	0.0229654	-0.0175415	6537500
Bohuslan	9B6b	TRUE	0.632911	0.0935252	278	0.122777	1181	0.139394	165	0.14881	168	0.0522876	153	0.00293255	341	0.408537	164	0.0769231	78	0.185185	135	0.025641	39	0.192308	52	0.21	0.64	0.78	0.01	0.18	5.3775	992.07	6.82833	1.45083	20.4537	0.0483768	-0.0322938	6532500
Bohuslan	9A4j	TRUE	0.289855	0.0645161	248	0.192403	1211	0.108696	138	0.376471	170	0.0833333	144	0.0614035	342	0.48	175	0.0972222	72	0.156028	141	0.0322581	31	0.366667	60	0.31	0.57	0.76	0.06	0.24	6.04583	1001.92	7.455	1.40917	15.5147	0.115749	-0.0576735	6522500
Bohuslan	9B6c	TRUE	0.431034	0.0521739	230	0.143206	1229	0.09375	128	0.207101	169	0.0458015	131	0.00877193	342	0.48913	184	0.057971	69	0.1875	144	0.08	25	0.30303	66	0.21	0.61	0.76	0.02	0.16	5.05083	956.73	6.4975	1.44667	9.71687	0.0235442	-0.0148067	6532500
Bohuslan	7B9d	TRUE	0.364964	0.380882	680	0.0731707	779	0.454321	405	0.260504	119	0.273148	216	0.0379747	237	0.238095	84	0.333333	132	0.0864198	81	0.192982	57	0.117647	34	0.2	0.46	0.5	0.07	0.11	6.7925	813.73	7.945	1.1525	15.1098	-0.108209	-0.0494863	6447500
Bohuslan	7B9c	TRUE	0.3861	0.254417	566	0.106383	893	0.330383	339	0.446043	139	0.25	184	0.0456274	263	0.156522	115	0.245902	122	0.021978	91	0.313725	51	0.175	40	0.46	0.44	0.51	0.17	0.22	6.63583	789.41	7.79833	1.1625	8.74204	-0.114226	-0.0480295	6447500
Bohuslan	7B1a	TRUE	0.436681	0.173375	646	0.169742	813	0.235	400	0.645833	144	0.190476	189	0.164444	225	0.218182	110	0.191489	141	0.125	72	0.075	40	0.196078	51	0.74	0.18	0.13	0.62	0.1	7.30583	717.38	8.56	1.25417	7.92886	-0.00628414	-0.0255604	6407500
Bohuslan	7B0a	TRUE	0.404858	0.182156	538	0.200869	921	0.252252	333	0.696774	155	0.166667	162	0.170833	240	0.304965	141	0.179688	128	0.0941176	85	0.114286	35	0.25	56	0.7	0.18	0.11	0.61	0.08	7.3775	712.32	8.64417	1.26667	8.37203	-0.00258069	-0.014102	6402500
Bohuslan	7B2a	TRUE	0.401606	0.152318	453	0.186879	1006	0.199275	276	0.512658	158	0.142857	133	0.125	264	0.319527	169	0.0948276	116	0.134021	97	0.0384615	26	0.261538	65	0.46	0.47	0.07	0.43	0.02	7.19417	724.41	8.45	1.25583	7.46474	-0.0121908	-0.0393836	6412500
Bohuslan	6B9a	FALSE	0.0837521	1	1	0.0699588	1458	NaN	0	0.0232558	172	NaN	0	0.0526316	342	0.139942	343	NaN	0	0.131455	213	1	1	0.0777778	90	0.67	0.26	0	0.67	0	7.42083	710.66	8.68333	1.2625	9.62177	-0.000384158	-0.00436785	6397500
Bohuslan	7B3a	FALSE	0.152207	0.380952	84	0.123636	1375	0.531915	47	0.0988372	172	0.291667	24	0.0493827	324	0.2443	307	0.363636	22	0.198953	191	0.25	4	0.126437	87	0.6	0.34	0.01	0.52	0	7.1625	721.78	8.35833	1.19583	9.14052	-0.0225607	-0.060025	6417500
Bohuslan	7A3j	FALSE	0.0923361	1	1	0.090535	1458	NaN	0	0.0523256	172	NaN	0	0.0845481	343	0.186589	343	NaN	0	0.178404	213	NaN	0	0.0549451	91	0.46	0.42	0	0.35	0	7.17333	722.8	8.3725	1.19917	9.83226	-0.0104293	-0.0274149	6417500
Bohuslan	7B9e	TRUE	0.294118	0.330629	493	0.100414	966	0.416667	324	0.254777	157	0.251185	211	0.0282132	319	0.339623	106	0.304762	105	0.138889	108	0.203704	54	0.216216	37	0.08	0.58	0.58	0.02	0.06	6.47417	848.72	7.62	1.14583	12.9648	-0.0917841	-0.0446785	6447500
Bohuslan	7B3e	TRUE	0.244499	0.348375	554	0.0530387	905	0.450311	322	0.205674	141	0.271845	206	0.0161812	309	0.121212	99	0.352941	119	0.0957447	94	0.236364	55	0.166667	36	0.39	0.24	0.58	0.05	0.32	6.9575	859.3	8.16083	1.20333	13.3342	-0.0181945	-0.0478425	6417500
Bohuslan	7B6f	TRUE	0.258398	0.277083	480	0.0776302	979	0.350649	308	0.2625	160	0.257426	202	0.0153846	325	0.189189	111	0.304762	105	0.0740741	108	0.122449	49	0.214286	42	0.08	0.65	0.64	0.02	0.06	6.67667	847	7.83417	1.1575	19.3717	-0.0405362	-0.0586921	6432500
Bohuslan	7B7f	TRUE	0.213675	0.209302	258	0.11657	1201	0.273292	161	0.158537	164	0.226027	146	0.0147929	338	0.376344	186	0.129032	62	0.178808	151	0.125	40	0.333333	51	0.16	0.75	0.84	0.01	0.15	5.715	1070.48	6.8725	1.1575	10.8854	-0.0524032	-0.0599847	6437500
Bohuslan	7B5f	TRUE	0.232019	0.235981	428	0.0931135	1031	0.343396	265	0.217391	161	0.213018	169	0.0248447	322	0.271429	140	0.263736	91	0.139344	122	0.153846	39	0.288462	52	0.12	0.38	0.48	0.03	0.05	6.87667	851.26	8.04583	1.16917	12.2577	-0.0260895	-0.0462128	6427500
Bohuslan	7B7g	TRUE	0.224719	0.27673	318	0.159509	1141	0.352679	224	0.220859	163	0.204724	127	0.00611621	327	0.47449	196	0.269841	63	0.266667	150	0.135135	37	0.277778	54	0.08	0.47	0.46	0.01	0.05	6.00167	937.95	7.14417	1.1425	18.8636	-0.0259615	-0.0299164	6437500
Bohuslan	7B6g	FALSE	0.208768	0.303191	188	0.175452	1271	0.404762	126	0.230769	169	0.25	60	0.0212121	330	0.472119	269	0.351351	37	0.232955	176	0	6	0.388235	85	0.05	0.4	0.37	0.01	0.02	6.575	841.19	7.73083	1.15583	13.5511	-0.0170139	-0.0240325	6432500
Bohuslan	7B6a	TRUE	0.44843	0.132879	587	0.139908	872	0.172131	366	0.496689	151	0.114286	175	0.142276	246	0.260163	123	0.0746269	134	0.101266	79	0.0217391	46	0.244444	45	0.29	0.47	0.3	0.21	0.07	7.03583	732.3	8.21167	1.17583	9.75142	-0.0601958	-0.0852599	6432500
Bohuslan	9B2e	TRUE	0.473934	0.111399	386	0.0773532	1073	0.167382	233	0.209877	162	0.078125	192	0.00294985	339	0.247934	121	0.0645161	93	0.075	120	0.047619	42	0.163265	49	0.23	0.52	0.72	0.03	0.19	5.5525	934.1	6.94917	1.39667	15.2812	0.0270555	-0.00401703	6512500
Bohuslan	9B3e	TRUE	0.425532	0.14375	320	0.0667252	1139	0.216931	189	0.14881	168	0.126506	166	0.0058309	343	0.215278	144	0.142857	84	0.0852713	129	0.0285714	35	0.142857	56	0.16	0.63	0.72	0.02	0.09	5.15167	944.34	6.57083	1.41917	14.7121	0.0198226	-0.00484036	6517500
Bohuslan	8A2i	TRUE	0.416667	0.149742	581	0.189066	878	0.177778	360	0.524138	145	0.123529	170	0.141667	240	0.325397	126	0.0984848	132	0.222222	81	0.0810811	37	0.388889	54	0.42	0.44	0.23	0.33	0.07	7.01833	780.32	8.19167	1.17333	9.18375	-0.0426956	0.0554511	6462500
Bohuslan	8A2h	FALSE	0.119904	0.3	20	0.109104	1439	0.4	10	0.0414201	169	0.2	5	0.0744048	336	0.221239	339	0.5	4	0.162679	209	NaN	0	0.0989011	91	0.76	0.18	0	0.66	0	7.07	741.95	8.23667	1.16667	9.46627	-0.0210112	0.0294918	6462500
Bohuslan	8A3h	FALSE	0.137931	0.245902	61	0.0579399	1398	0.304348	23	0.0348837	172	0.346154	26	0.0267062	337	0.128205	312	0.117647	17	0.117347	196	0.2	5	0.0581395	86	0.8	0.14	0	0.62	0	7.0175	745.48	8.18667	1.16917	6.91894	-0.0151868	0.0414042	6467500
Bohuslan	9A9g	TRUE	0.330033	0.224057	424	0.327536	1035	0.235714	280	0.551948	154	0.133333	135	0.131086	267	0.670103	194	0.171053	76	0.430657	137	0.0967742	31	0.516667	60	0.33	0.48	0.52	0.18	0.14	6.37917	758.13	7.77583	1.39667	10.2374	0.0274059	-0.0350195	6547500
Bohuslan	9A9j	TRUE	0.471698	0.191257	183	0.242947	1276	0.205479	146	0.220238	168	0.146789	109	0.0301205	332	0.656904	239	0.0638298	47	0.36747	166	0	15	0.513158	76	0.27	0.58	0.74	0.06	0.2	6.0075	926.94	7.38667	1.37917	17.4561	0.022966	-0.0281308	6547500
Bohuslan	9A8j	FALSE	0.460829	0.107143	84	0.233455	1375	0.111111	72	0.157895	171	0.16	50	0.00879765	341	0.663265	294	0.153846	26	0.395722	187	0.1	10	0.481481	81	0.29	0.6	0.82	0.04	0.25	5.86167	944.46	7.245	1.38333	14.6793	0.0335314	-0.0355889	6542500
Bohuslan	9A9h	TRUE	0.280112	0.292453	318	0.212971	1141	0.309735	226	0.251497	167	0.244444	135	0.0341615	322	0.612245	196	0.21875	64	0.295302	149	0.105263	19	0.5	72	0.21	0.49	0.58	0.07	0.13	6.21583	800.95	7.6275	1.41167	10.731	0.0344883	-0.0434962	6547500
Bohuslan	9A7g	TRUE	0.289855	0.0752212	452	0.201589	1007	0.0925926	324	0.291925	161	0.0428571	140	0.116788	274	0.520468	171	0.0642202	109	0.269231	104	0	40	0.411765	51	0.54	0.36	0.54	0.23	0.28	6.4375	769.04	7.86	1.4225	7.7172	0.0515877	-0.0553302	6537500
Bohuslan	9A8h	TRUE	0.286533	0.138191	398	0.250707	1061	0.161049	267	0.453416	161	0.128049	164	0.126183	317	0.592593	162	0.126316	95	0.288136	118	0.09375	32	0.474576	59	0.28	0.46	0.61	0.07	0.2	6.10833	808.54	7.50583	1.3975	11.7379	0.048598	-0.0556177	6542500
Bohuslan	9A7i	FALSE	0.414938	0.0983607	61	0.271102	1398	0.12	50	0.25	172	0.0952381	42	0.0204082	343	0.682119	302	0.111111	18	0.405128	195	0	3	0.545455	88	0.11	0.68	0.69	0.02	0.08	5.9325	886.08	7.32333	1.39083	11.9433	0.0659684	-0.0638043	6537500
Bohuslan	9A7h	FALSE	0.30303	0.145078	193	0.28594	1266	0.148387	155	0.267857	168	0.188406	69	0.0833333	324	0.694853	272	0.177778	45	0.464286	168	0	10	0.493827	81	0.21	0.55	0.52	0.1	0.1	6.31667	814.95	7.7075	1.39083	13.8128	0.0633997	-0.0647641	6537500
Bohuslan	9A8g	TRUE	0.322581	0.246702	758	0.136947	701	0.254425	452	0.453846	130	0.195833	240	0.0981308	214	0.318841	69	0.22069	145	0.102941	68	0.101695	59	0.34375	32	0.33	0.55	0.51	0.16	0.15	6.4725	763.88	7.85083	1.37833	8.26656	0.0403256	-0.047576	6542500
Bohuslan	9A7j	FALSE	0.584795	0.185185	54	0.229893	1405	0.212766	47	0.116279	172	0.184211	38	0.0058309	343	0.662379	311	0.153846	13	0.425	200	0.142857	7	0.47619	84	0.44	0.5	0.74	0.1	0.32	5.8925	1028.74	7.28917	1.39667	17.4556	0.0573388	-0.0518192	6537500
Bohuslan	9A9i	FALSE	0.318471	0.171875	128	0.25169	1331	0.190476	105	0.19883	171	0.186667	75	0.0204678	342	0.672794	272	0.2	30	0.420765	183	0.181818	11	0.4875	80	0.28	0.46	0.69	0.04	0.23	5.91083	838.54	7.28917	1.37833	11.492	0.0332537	-0.0412447	6547500
Bohuslan	9B9a	FALSE	0.26738	0	3	0.121566	1456	0	2	0.0406977	172	0	3	0.0145773	343	0.355882	340	NaN	0	0.248826	213	0	1	0.377778	90	0.63	0.28	0.77	0.09	0.52	5.56833	936.3	6.93833	1.37	29.4966	0.00626248	-0.0080705	6547500
Bohuslan	9A8i	FALSE	0.341297	0.0978261	92	0.253841	1367	0.12	75	0.204678	171	0.133333	45	0.0233918	342	0.629758	289	0	25	0.388298	188	0.25	4	0.528736	87	0.14	0.47	0.55	0.02	0.11	6.13583	844.04	7.52833	1.3925	11.546	0.0474707	-0.052444	6542500
Bohuslan	9A8f	TRUE	0.278552	0.201613	248	0.181668	1211	0.255814	172	0.203593	167	0.181818	77	0.0728477	302	0.430279	251	0.229508	61	0.263158	152	0.04	25	0.333333	66	0.43	0.55	0.31	0.32	0.05	6.54333	765.31	7.9075	1.36417	8.09963	0.0262977	-0.0318442	6542500
Bohuslan	8B6c	TRUE	0.26738	0.181373	408	0.106565	1051	0.2749	251	0.372671	161	0.165746	181	0.0357143	336	0.314961	127	0.189474	95	0.0677966	118	0.0434783	46	0.2	45	0.06	0.66	0.64	0.01	0.04	6.4225	964.11	7.68417	1.26167	14.4692	-0.00986288	0.118632	6482500
Bohuslan	7B6b	TRUE	0.27933	0.14386	285	0.140545	1174	0.218182	165	0.239766	171	0.111111	99	0.101639	305	0.298578	211	0.116883	77	0.213235	136	0.115385	26	0.246154	65	0.56	0.29	0.36	0.34	0.19	6.9725	775.5	8.165	1.1925	7.9417	-0.0752966	-0.108369	6432500
Bohuslan	7B8e	TRUE	0.290698	0.294811	424	0.0975845	1035	0.397004	267	0.257862	159	0.271795	195	0.0216718	323	0.245902	122	0.197917	96	0.145299	117	0.24	50	0.243902	41	0.08	0.71	0.69	0.01	0.06	6.645	894.08	7.7975	1.1525	13.8515	-0.0853568	-0.0696396	6442500
Bohuslan	7B8f	FALSE	0.210526	0.144231	104	0.183026	1355	0.173913	69	0.163743	171	0.12	75	0.0116618	343	0.520295	271	0.166667	30	0.284153	183	0.0454545	22	0.376812	69	0.09	0.75	0.75	0.01	0.08	5.7325	963.31	6.88417	1.15167	10.533	-0.0610662	-0.0509185	6442500
Bohuslan	8B0a	TRUE	0.321543	0.16707	413	0.152964	1046	0.209924	262	0.351852	162	0.0894309	123	0.0648464	293	0.392045	176	0.129032	93	0.2	120	0.107143	28	0.301587	63	0.18	0.5	0.38	0.08	0.08	6.61	831.33	7.775	1.165	12.5655	-0.0967544	0.00579932	6452500
Bohuslan	7B9b	TRUE	0.403226	0.208103	543	0.114629	916	0.272455	334	0.342105	152	0.196629	178	0.0783582	268	0.239669	121	0.172131	122	0.120879	91	0.0877193	57	0.264706	34	0.21	0.65	0.54	0.1	0.1	6.79833	822.71	7.96417	1.16583	8.83435	-0.109367	-0.0410537	6447500
Bohuslan	7B7a	TRUE	0.404858	0.15587	494	0.144041	965	0.2	320	0.345912	159	0.152941	170	0.0731707	287	0.323308	133	0.0862069	116	0.226804	97	0.111111	36	0.236364	55	0.37	0.34	0.48	0.16	0.19	6.86083	787.53	8.03417	1.17333	10.9382	-0.0743162	-0.0773027	6437500
Bohuslan	7B7b	TRUE	0.350877	0.100694	288	0.269001	1171	0.142857	182	0.514793	169	0.107143	84	0.156352	307	0.510917	229	0.0166667	60	0.366013	153	0	14	0.532468	77	0.33	0.37	0.46	0.13	0.18	6.89083	811.9	8.05917	1.16833	9.96635	-0.0899657	-0.0971355	6437500
Bohuslan	7B8b	TRUE	0.373134	0.206349	315	0.252622	1144	0.23913	230	0.45679	162	0.164948	97	0.113712	299	0.559829	234	0.206349	63	0.42	150	0.0833333	24	0.41791	67	0.14	0.5	0.49	0.05	0.08	6.72667	831.53	7.89417	1.1675	11.0019	-0.101932	-0.0743152	6442500
Bohuslan	9B0a	TRUE	0.324675	0.197339	451	0.0902778	1008	0.271739	276	0.33121	157	0.167488	203	0.0151515	330	0.26	100	0.148515	101	0.0803571	112	0.0681818	44	0.12766	47	0.13	0.52	0.55	0.02	0.06	5.9625	970.81	7.32167	1.35917	12.2483	0.107307	0.0409685	6502500
Bohuslan	8A8g	FALSE	0.074184	0.111111	27	0.0509777	1432	0.125	16	0.0175439	171	0.25	4	0.0208955	335	0.119403	335	0.142857	7	0.0825243	206	NaN	0	0.0659341	91	0.39	0.55	0	0.38	0	6.90333	750.68	8.1175	1.21417	10.5957	0.0280236	0.0301793	6492500
Bohuslan	9A2g	TRUE	0.355872	0.169951	406	0.1434	1053	0.207547	265	0.222892	166	0.15493	142	0.083045	289	0.372881	177	0.182692	104	0.293578	109	0.0769231	39	0.0961538	52	0.58	0.38	0.16	0.47	0.07	6.9525	757.46	8.26667	1.31417	7.26229	0.053914	-0.013471	6512500
Bohuslan	9A4g	TRUE	0.444444	0.103261	368	0.278643	1091	0.112	250	0.403727	161	0.08	100	0.109489	274	0.642202	218	0.105882	85	0.453125	128	0	26	0.446154	65	0.24	0.6	0.27	0.18	0.04	6.66167	775.01	8.02167	1.36	8.84918	0.0603032	-0.0396036	6522500
Bohuslan	9A3i	TRUE	0.247525	0.240113	354	0.172851	1105	0.279412	204	0.343949	157	0.102941	136	0.028754	313	0.491429	175	0.197531	81	0.204545	132	0.0689655	29	0.387097	62	0.1	0.44	0.44	0.03	0.07	6.4075	838.23	7.8025	1.395	12.4516	0.114754	-0.0426672	6517500
Bohuslan	9A4h	TRUE	0.413223	0.139286	280	0.276506	1179	0.183908	174	0.376543	162	0.0736842	95	0.111821	313	0.63913	230	0.107692	65	0.445946	148	0	29	0.370968	62	0.1	0.67	0.57	0.03	0.06	6.44417	826.84	7.8075	1.36333	13.9502	0.090488	-0.0537344	6522500
Bohuslan	9A3h	TRUE	0.431034	0.178396	611	0.161557	848	0.21447	387	0.488889	135	0.128866	194	0.0926641	259	0.436364	110	0.15942	138	0.173333	75	0.0434783	46	0.333333	45	0.05	0.72	0.49	0.03	0.01	6.59917	798.1	7.95	1.35083	10.5792	0.0910476	-0.0376102	6517500
Bohuslan	9A4i	TRUE	0.303951	0.115132	304	0.181818	1155	0.17033	182	0.311765	170	0.0567376	141	0.0242424	330	0.497207	179	0.128571	70	0.251748	143	0.0789474	38	0.377358	53	0.19	0.59	0.65	0.04	0.14	6.27667	889.9	7.65333	1.37667	12.4903	0.109635	-0.0595326	6522500
Bohuslan	9A2j	FALSE	0.342466	0.225	40	0.300211	1419	0.264706	34	0.226744	172	0.291667	24	0.0349854	343	0.698758	322	0.142857	14	0.452261	199	NaN	0	0.56044	91	0.21	0.63	0.73	0.03	0.17	6.25667	995.95	7.63167	1.375	14.1172	0.126322	-0.0186379	6512500
Bohuslan	9A3g	FALSE	0.371747	0.2	160	0.294842	1299	0.205357	112	0.233129	163	0.235294	34	0.111842	304	0.623762	303	0.111111	36	0.525424	177	0.166667	6	0.411765	85	0.24	0.69	0.16	0.2	0.01	6.73083	766.86	8.075	1.34417	8.92589	0.0536924	-0.0245805	6517500
Bohuslan	9A5f	FALSE	0.107527	0.0833333	36	0.179199	1423	0.117647	17	0.0701754	171	0.1	10	0.0808383	334	0.368902	328	0	7	0.349515	206	0	1	0.177778	90	0.69	0.28	0.01	0.51	0	6.6075	773.89	7.9625	1.355	6.99067	0.0323205	-0.0287891	6527500
Bohuslan	9A4f	FALSE	0.0985222	0.304348	23	0.171309	1436	0.277778	18	0.104651	172	0	6	0.0928144	334	0.338279	337	0.166667	6	0.328502	207	0	1	0.2	90	0.38	0.58	0	0.31	0	6.68583	769.73	8.0275	1.34167	6.63084	0.0243858	-0.0186969	6522500
Bohuslan	9A2f	FALSE	0.0876424	0.333333	6	0.0942877	1453	0.4	5	0.0581395	172	0.5	2	0.0439883	341	0.208211	341	0	2	0.14218	211	NaN	0	0.0879121	91	0.42	0.55	0	0.41	0	7.04083	760.87	8.34167	1.30083	7.13087	0.0143144	-0.00420132	6512500
Bohuslan	9A7e	TRUE	0.342466	0.276753	542	0.117775	917	0.327684	354	0.24359	156	0.298246	171	0.052	250	0.376712	146	0.24	125	0.170455	88	0.333333	45	0.217391	46	0.18	0.73	0.26	0.16	0	6.52333	779.15	7.90083	1.3775	8.34234	0.0157137	-0.0185209	6537500
Bohuslan	9A7f	FALSE	0.320513	0.10989	91	0.320175	1368	0.137931	58	0.28655	171	0.0909091	22	0.174455	321	0.613208	318	0.0625	16	0.477157	197	0	4	0.551724	87	0.29	0.64	0.32	0.24	0.03	6.47917	771.03	7.8875	1.40833	9.30549	0.0341692	-0.0383975	6537500
Bohuslan	9A8e	TRUE	0.290698	0.236686	507	0.155462	952	0.285714	336	0.373418	158	0.232143	168	0.0620155	258	0.405405	148	0.256	125	0.159091	88	0.128205	39	0.326923	52	0.09	0.86	0.27	0.08	0.01	6.54333	771.55	7.87833	1.335	7.23054	0.0112176	-0.0139388	6542500
Bohuslan	9A6e	FALSE	0.146199	0.248588	177	0.101404	1282	0.34375	96	0.0823529	170	0.22807	57	0.0408805	318	0.236842	266	0.176471	34	0.189944	179	0.222222	9	0.134146	82	0.68	0.26	0	0.58	0	6.5875	775.94	7.95167	1.36417	7.79795	0.0139053	-0.0153894	6532500
Bohuslan	9A6f	TRUE	0.210526	0.203774	265	0.117253	1194	0.290323	155	0.136905	168	0.206897	87	0.0463576	302	0.274262	237	0.231884	69	0.215278	144	0.142857	14	0.155844	77	0.6	0.36	0.05	0.57	0.01	6.54917	770.13	7.92333	1.37417	7.29956	0.0366276	-0.0373402	6532500
Bohuslan	7B0b	TRUE	0.396825	0.199525	421	0.191715	1038	0.28	250	0.54878	164	0.195946	148	0.15035	286	0.301887	159	0.216981	106	0.158879	107	0.185185	27	0.265625	64	0.35	0.54	0.14	0.29	0.04	7.24917	723.3	8.51083	1.26167	9.93784	-0.00435487	-0.0210549	6402500
Bohuslan	7B9g	TRUE	0.246305	0.21197	401	0.119093	1058	0.272727	242	0.27673	159	0.156627	166	0.0182371	329	0.381579	152	0.224719	89	0.153226	124	0.0666667	45	0.369565	46	0.07	0.61	0.55	0.02	0.04	5.82583	858.18	6.965	1.13917	14.5049	-0.0350382	-0.0185797	6447500
Bohuslan	7B8g	TRUE	0.273224	0.222506	391	0.109551	1068	0.339367	221	0.2875	160	0.195652	184	0.03003	333	0.274194	124	0.244898	98	0.113043	115	0.139535	43	0.1875	48	0.05	0.66	0.61	0.01	0.03	5.7925	858.68	6.92917	1.13667	21.7846	-0.0314714	-0.0268846	6442500
Oland	6H0e	TRUE	0.613497	0.113208	106	0.377778	180	0.148148	54	0.5	6	0.108108	37	0.288136	59	0.5	36	0.214286	14	0.391304	46	0.037037	27	0.533333	15	0.52	0.35	0.8	0.06	0.42	6.69583	497.34	8.00167	1.30583	18.6677	-0.112427	-0.0789275	6352500
Oland	5H9e	TRUE	0.60241	0.207692	130	0.326923	156	0.231884	69	0.5	6	0.0769231	52	0.229508	61	0.428571	21	0.233333	30	0.133333	30	0	24	0.722222	18	0.16	0.66	0.74	0.03	0.12	6.695	496.66	7.98333	1.28833	20.1676	-0.136382	-0.0952334	6347500
Oland	5H7d	TRUE	0.684932	0.153846	117	0.408284	169	0.234375	64	0.75	4	0.222222	27	0.34	50	0.431818	44	0.157895	19	0.390244	41	0	23	0.421053	19	0.54	0.18	0.27	0.4	0.09	6.6275	503.37	7.90833	1.28083	17.737	-0.0908174	-0.0590349	6337500
Oland	5H6d	TRUE	0.746269	0.03125	128	0.487342	158	0.0416667	72	0.857143	7	0.0277778	36	0.413043	46	0.333333	36	0.0416667	24	0.388889	36	0.04	25	0.647059	17	0.47	0.2	0.19	0.37	0.05	6.56833	509.39	7.82	1.25167	19.7112	-0.0783753	-0.045021	6332500
Oland	5H6e	TRUE	0.367647	0.262626	99	0.28877	187	0.310345	58	0.833333	6	0.344828	29	0.354167	48	0.227273	44	0.166667	24	0.0555556	36	0.285714	21	0.0952381	21	0.33	0.22	0.16	0.24	0.05	6.61083	505.45	7.88583	1.275	17.9089	-0.076683	-0.0470457	6332500
Oland	5H5d	TRUE	0.571429	0.177305	141	0.434483	145	0.235294	85	0.8	5	0.108108	37	0.410256	39	0.470588	34	0.290323	31	0.241379	29	0.111111	27	0.533333	15	0.36	0.2	0.22	0.27	0.06	6.60167	509.22	7.85417	1.2525	19.5229	-0.0820882	-0.0353516	6327500
Oland	5H4c	TRUE	0.529101	0.25	132	0.25974	154	0.294872	78	1	6	0.444444	36	0.227273	44	0.242424	33	0.37931	29	0.16129	31	0.208333	24	0.277778	18	0.47	0.16	0.18	0.34	0.07	6.63333	517.82	7.86583	1.2325	19.0578	-0.0794761	-0.0133178	6322500
Oland	5H3c	TRUE	0.377358	0.27551	98	0.335106	188	0.295082	61	0.833333	6	0.36	25	0.313725	51	0.352941	51	0.392857	28	0.3125	32	0.266667	15	0.333333	27	0.28	0.28	0.12	0.22	0.03	6.60833	520.07	7.83417	1.22583	19.7053	-0.121069	0.00154265	6317500
Oland	5H1b	TRUE	0.699301	0.315789	171	0.330435	115	0.392857	84	1	4	0.435897	39	0.228571	35	0.344828	29	0.4375	32	0.25	28	0.192308	26	0.6875	16	0.22	0.15	0.18	0.15	0.06	6.6175	569.76	7.82167	1.20417	17.6382	-0.149862	0.0840021	6307500
Oland	5H1a	TRUE	0.694444	0.301676	179	0.308411	107	0.382022	89	1	4	0.435897	39	0.354839	31	0.181818	33	0.388889	36	0.125	24	0.193548	31	0.363636	11	0.54	0.17	0.3	0.34	0.18	6.68083	544.3	7.87333	1.1925	13.9685	-0.0823056	0.0645896	6307500
Oland	5H0a	TRUE	0.806452	0.241935	186	0.33	100	0.329897	97	1	3	0.340426	47	0.166667	30	0.333333	24	0.378378	37	0.217391	23	0.181818	33	0.888889	9	0.31	0.26	0.21	0.24	0.04	6.66	558.21	7.8475	1.1875	16.9369	-0.113023	0.142734	6302500
Oland	5G0j	TRUE	0.591716	0.264	125	0.254658	161	0.298507	67	1	5	0.347826	23	0.186047	43	0.18	50	0.238095	21	0.230769	39	0.08	25	0.117647	17	0.22	0.68	0.46	0.02	0.02	6.65167	537.64	7.84833	1.19667	11.479	-0.0506415	0.0826501	6302500
Oland	4G9j	TRUE	0.724638	0.170103	194	0.423913	92	0.211111	90	1	4	0.255319	47	0.357143	28	0.375	24	0.157895	38	0.181818	22	0.0571429	35	0.714286	7	0.37	0.3	0.43	0.22	0.12	6.68083	550.1	7.88083	1.2	19.7415	-0.0427422	0.144665	6297500
Oland	4H9a	TRUE	0.714286	0.214724	163	0.373984	123	0.295455	88	0.714286	7	0.297872	47	0.386364	44	0.24	25	0.40625	32	0.25	28	0.0645161	31	0.818182	11	0.07	0.47	0.36	0.05	0.02	6.47917	567.64	7.65917	1.18	18.8909	-0.0875461	0.204514	6297500
Oland	4H8a	TRUE	0.78125	0.100719	139	0.442177	147	0.146667	75	0.833333	6	0.0789474	38	0.348837	43	0.4	30	0.12	25	0.371429	35	0.0322581	31	0.636364	11	0.29	0.5	0.49	0.17	0.09	6.45917	591.57	7.67667	1.2175	19.9569	-0.0203358	0.240574	6292500
Oland	4G8j	TRUE	0.826446	0.1	210	0.407895	76	0.150943	106	0.6	5	0.0740741	54	0.24	25	0.266667	15	0.170732	41	0.263158	19	0	38	0.75	4	0.17	0.47	0.56	0.07	0.09	6.5475	567.29	7.7725	1.225	19.9334	0.00914508	0.208536	6292500
Oland	4H7a	TRUE	0.729927	0.231293	147	0.42446	139	0.255814	86	0.714286	7	0.302326	43	0.2	40	0.482759	29	0.333333	30	0.233333	30	0.321429	28	0.857143	14	0.19	0.3	0.36	0.07	0.1	6.44417	608.36	7.66667	1.2225	21.2687	0.0607117	0.240125	6287500
Oland	4G7j	TRUE	0.75188	0.180124	161	0.264	125	0.192771	83	0.666667	6	0.209302	43	0.205128	39	0.222222	27	0.28125	32	0.285714	28	0.125	32	0.4	10	0.15	0.44	0.49	0.07	0.06	6.35333	578.56	7.58833	1.235	19.4489	0.0896428	0.226829	6287500
Oland	4G6i	TRUE	1.03093	0.2	205	0.382716	81	0.28866	97	1	3	0.22449	49	0.357143	28	0.363636	22	0.355556	45	0.333333	15	0.0588235	34	0.875	8	0.19	0.16	0.27	0.09	0.08	6.62583	558.14	7.8575	1.23167	18.3479	0.155719	0.124735	6282500
Oland	4G6j	TRUE	0.793651	0.0469799	149	0.408759	137	0.0289855	69	0.5	4	0.108108	37	0.268293	41	0.428571	35	0.0769231	26	0.382353	34	0	32	0.7	10	0.22	0.5	0.56	0.1	0.1	6.38	594.57	7.61167	1.23167	19.1432	0.175137	0.19204	6282500
Oland	4G7i	TRUE	0.854701	0.150289	173	0.504425	113	0.241379	87	0.833333	6	0.119048	42	0.378378	37	0.48	25	0.290323	31	0.413793	29	0.0344828	29	0.769231	13	0.33	0.23	0.39	0.12	0.17	6.63	556.08	7.86083	1.23083	17.6563	0.0738208	0.130979	6287500
Oland	4G5j	TRUE	0.740741	0.0993789	161	0.384	125	0.148148	81	0.666667	6	0.1	40	0.4	35	0.3125	32	0.212121	33	0.259259	27	0.0588235	34	0.75	8	0.35	0.45	0.57	0.18	0.15	6.375	607.61	7.61583	1.24083	20.4612	0.231173	0.1079	6277500
Oland	4G5i	TRUE	0.943396	0.141509	212	0.445946	74	0.212963	108	1	5	0.191489	47	0.481481	27	0.44	25	0.297872	47	0.307692	13	0	34	0.75	8	0.21	0.31	0.23	0.15	0.04	6.545	568.22	7.77167	1.22667	18.3804	0.215516	0.0654173	6277500
Oland	4H5a	TRUE	0.662252	0.147239	163	0.463415	123	0.215054	93	0.714286	7	0.184211	38	0.4375	32	0.428571	35	0.162162	37	0.26087	23	0.0952381	21	0.571429	21	0.14	0.25	0.19	0.09	0.04	6.48833	600.4	7.71	1.22167	18.7109	0.166096	0.112991	6277500
Oland	4G4i	TRUE	0.561798	0.25	112	0.390805	174	0.269841	63	0.666667	6	0.409091	22	0.363636	44	0.340426	47	0.380952	21	0.358974	39	0.4375	16	0.346154	26	0.94	0	0.03	0.86	0.02	6.38667	605.63	7.63583	1.24917	19.0345	0.234457	-0.0236023	6272500
Oland	4G4h	TRUE	0.917431	0.165877	211	0.373333	75	0.230769	104	0.8	5	0.235294	51	0.230769	26	0.473684	19	0.295455	44	0.0625	16	0.03125	32	0.7	10	0.25	0.21	0.25	0.13	0.1	6.65167	566.95	7.90833	1.25667	13.5413	0.139254	-0.0271447	6272500
Oland	4G3h	TRUE	0.775194	0.215	200	0.372093	86	0.282828	99	1	3	0.390244	41	0.2	20	0.333333	27	0.219512	41	0.315789	19	0.269231	26	0.25	16	0.37	0	0.07	0.24	0.04	6.63	574.35	7.895	1.265	19.0289	0.1289	-0.0782704	6267500
Oland	4G2h	TRUE	0.819672	0.156425	179	0.364486	107	0.217391	92	0.666667	3	0.289474	38	0.296296	27	0.166667	30	0.2	35	0.32	25	0.107143	28	0.357143	14	0.41	0	0.1	0.3	0.05	6.625	581.23	7.89583	1.27083	20.3917	0.099276	-0.116445	6262500
Oland	4G0h	TRUE	0.512821	0.212389	113	0.364162	173	0.295082	61	0.8	5	0.35	20	0.348837	43	0.294118	51	0.173913	23	0.324324	37	0.285714	7	0.2	35	0.57	0	0.03	0.38	0.03	6.7	562.57	7.97917	1.27917	17.3605	0.0262147	-0.134955	6252500
Oland	3G9h	TRUE	0.507614	0.104651	86	0.44	200	0.159091	44	1	6	0.0833333	12	0.434783	46	0.37931	58	0.277778	18	0.380952	42	0	4	0.421053	38	0.65	0	0.06	0.48	0.06	6.7375	557.9	8.02583	1.28833	19.1825	0.000202315	-0.11936	6247500
Oland	4G1h	TRUE	0.787402	0.11236	178	0.333333	108	0.175824	91	0.5	4	0.102564	39	0.28125	32	0.285714	28	0.297297	37	0.347826	23	0.0526316	19	0.347826	23	0.55	0	0.12	0.35	0.1	6.65667	571.9	7.92583	1.26917	19.8362	0.0611899	-0.134794	6257500
Oland	3G8h	TRUE	0.396825	0.23622	127	0.301887	159	0.319444	72	0.6	5	0.478261	23	0.3125	32	0.23913	46	0.214286	28	0.125	32	0.235294	17	0.28	25	0.78	0	0.04	0.65	0.04	6.76583	552.14	8.05917	1.29333	18.1588	-0.0147035	-0.0916768	6242500
Oland	3G7i	TRUE	0.258398	0.236111	72	0.247664	214	0.288889	45	0.8	5	0.272727	11	0.28	50	0.160714	56	0.272727	22	0.184211	38	0.333333	3	0.153846	39	0.47	0	0.03	0.36	0.02	6.71417	544.88	8.00417	1.29	19.9658	-0.01905	-0.0654345	6237500
Oland	3G6h	TRUE	0.238663	0.289062	128	0.265823	158	0.305556	72	0.666667	6	0.366667	30	0.243243	37	0.181818	33	0.266667	30	0.3	30	0.133333	15	0.222222	27	0.6	0.24	0.21	0.53	0.03	6.79167	549.81	8.08667	1.295	18.6375	-0.0144559	-0.0296267	6232500
Oland	3G7h	TRUE	0.327869	0.292035	113	0.283237	173	0.435484	62	0.833333	6	0.533333	15	0.285714	35	0.188679	53	0.2	25	0.114286	35	0.4	5	0.216216	37	0.71	0	0.04	0.58	0.03	6.7675	547.17	8.06167	1.29417	19.7715	-0.0188482	-0.0585094	6237500
Oland	3G9j	FALSE	0.214133	0.244898	49	0.236287	237	0.30303	33	0.571429	7	0.166667	6	0.259259	54	0.153846	65	0.157895	19	0.195122	41	0.5	2	0.125	40	0.85	0	0.01	0.76	0.01	6.64	566.41	7.92667	1.28667	20.0866	0.00403965	-0.113752	6247500
Oland	4G0i	FALSE	0.253165	0.195122	41	0.244898	245	0.259259	27	0.428571	7	0.222222	9	0.22807	57	0.245902	61	0.181818	11	0.244898	49	0.2	5	0.135135	37	0.98	0	0.01	0.92	0.01	6.52667	577.65	7.80417	1.2775	18.655	0.0428457	-0.189354	6252500
Oland	4G1i	TRUE	0.290698	0.190476	84	0.311881	202	0.264151	53	0.285714	7	0.291667	24	0.212766	47	0.270833	48	0.333333	21	0.25641	39	0.0909091	11	0.225806	31	0.97	0	0.05	0.87	0.04	6.45333	600.43	7.72167	1.26833	18.8287	0.0970679	-0.191569	6257500
Oland	4G2i	TRUE	0.444444	0.0714286	84	0.450495	202	0.0625	48	0.857143	7	0.157895	19	0.295455	44	0.4	50	0.136364	22	0.315789	38	0	10	0.65625	32	0.96	0	0.06	0.84	0.06	6.475	608.5	7.73833	1.26333	18.5527	0.161314	-0.168271	6262500
Oland	4G5h	TRUE	0.473934	0.25641	78	0.3125	208	0.325581	43	0.571429	7	0.285714	21	0.127273	55	0.282609	46	0.411765	17	0.139535	43	0.125	16	0.653846	26	0.06	0.41	0.24	0.03	0.02	6.63417	541.74	7.875	1.24083	13.7017	0.123291	0.0204846	6277500
Oland	4H6b	FALSE	0.239808	0.176471	34	0.265873	252	0.0454545	22	0.166667	6	0.375	8	0.25	56	0.328125	64	0	11	0.265306	49	0	1	0.170732	41	0.27	0.49	0.03	0.23	0.01	6.67583	540.04	7.91333	1.2375	17.6709	0.0584894	0.120828	6282500
Oland	4G8i	TRUE	0.628931	0.258065	124	0.308642	162	0.403226	62	0.714286	7	0.193548	31	0.12766	47	0.285714	35	0.4	20	0.175	40	0	21	0.380952	21	0.38	0.29	0.53	0.12	0.19	6.635	542.09	7.85667	1.22167	13.1228	0.0199268	0.0981658	6292500
Oland	4H7b	TRUE	0.4	0.402174	92	0.257732	194	0.4	60	0.5	6	0.333333	15	0.238095	42	0.148148	54	0.296296	27	0.0909091	33	0.5	4	0.263158	38	0.22	0.32	0.04	0.2	0.01	6.63833	547.07	7.86417	1.22583	17.868	0.0201286	0.153574	6287500
Oland	4H8b	TRUE	0.505051	0.275362	138	0.351351	148	0.3125	80	0.714286	7	0.310345	29	0.368421	38	0.27907	43	0.352941	34	0.115385	26	0.25	20	0.363636	22	0.22	0.26	0.14	0.17	0.04	6.62167	554.3	7.85083	1.22917	19.3147	-0.0355524	0.164672	6292500
Oland	4H9b	TRUE	0.609756	0.21831	142	0.451389	144	0.255814	86	0.857143	7	0.171429	35	0.444444	45	0.411765	34	0.296296	27	0.242424	33	0.0454545	22	0.6	20	0.81	0.19	0.2	0.26	0.09	6.59667	572.48	7.815	1.21833	18.3158	-0.104512	0.168752	6297500
Oland	5H0b	TRUE	0.746269	0.149068	161	0.376	125	0.202247	89	0.857143	7	0.169811	53	0.26087	46	0.3125	16	0.342857	35	0.2	25	0.0833333	24	0.722222	18	0.3	0.28	0.44	0.1	0.16	6.5775	580.24	7.79083	1.21333	16.7889	-0.146309	0.137461	6302500
Oland	5H1c	TRUE	0.454545	0.181818	88	0.343434	198	0.271186	59	0.5	6	0.315789	19	0.387755	49	0.222222	54	0.181818	22	0.157895	38	0.222222	9	0.272727	33	0.22	0.14	0.09	0.18	0.02	6.67583	554.34	7.90167	1.22583	18.3903	-0.14847	0.0576931	6307500
Oland	5H3d	FALSE	0.294118	0.177778	45	0.344398	241	0.241379	29	1	5	0.333333	6	0.37931	58	0.328125	64	0.0666667	15	0.177778	45	0.111111	9	0.30303	33	0.71	0.08	0.13	0.61	0.06	6.65333	517.16	7.8925	1.23917	17.5548	-0.093144	-0.00564361	6317500
Oland	5H4d	TRUE	0.348432	0.186441	59	0.414097	227	0.181818	44	0.8	5	0.230769	13	0.442308	52	0.440678	59	0.176471	17	0.372093	43	0.2	5	0.297297	37	0.48	0.19	0.17	0.39	0.08	6.62417	512.58	7.87333	1.24917	19.0842	-0.0798886	-0.019084	6322500
Oland	5H5c	TRUE	0.543478	0.215909	88	0.454545	198	0.236364	55	0.666667	6	0.176471	17	0.446809	47	0.464286	56	0.263158	19	0.414634	41	0.2	10	0.5	32	0.71	0.08	0.11	0.58	0.03	6.62583	513.05	7.86583	1.24	18.4942	-0.0523556	-0.0174038	6327500
Oland	5H7e	TRUE	0.75188	0.140741	135	0.496689	151	0.178571	84	1	6	0.194444	36	0.4375	48	0.444444	36	0.258065	31	0.37931	29	0	22	0.6	20	0.18	0.27	0.32	0.13	0.04	6.56583	502.02	7.8525	1.28667	16.756	-0.113959	-0.0757669	6337500
Oland	5H8e	TRUE	0.680272	0.117647	136	0.366667	150	0.135135	74	0.666667	6	0.107143	56	0.3	60	0.315789	19	0.206897	29	0.290323	31	0.037037	27	0.466667	15	0.07	0.37	0.42	0.04	0.02	6.59583	498.83	7.89667	1.30083	19.1024	-0.136073	-0.0935681	6342500
Oland	5H8f	TRUE	0.396825	0.284404	109	0.237288	177	0.313433	67	0.714286	7	0.352941	34	0.203704	54	0.277778	36	0.185185	27	0.151515	33	0.210526	19	0.26087	23	0.24	0.23	0.21	0.18	0.04	6.68333	487.44	7.98583	1.3025	17.0377	-0.0950936	-0.0657804	6342500
Oland	5H9f	TRUE	0.46729	0.290698	86	0.335	200	0.367347	49	0.571429	7	0.272727	22	0.14	50	0.510204	49	0.4	15	0.222222	45	0.181818	11	0.451613	31	0.31	0.15	0.21	0.21	0.07	6.71083	487.06	8.01917	1.30833	17.0479	-0.103681	-0.0725374	6347500
Oland	6H1e	TRUE	0.549451	0.247525	101	0.405405	185	0.269231	52	1	5	0.32	25	0.38	50	0.375	48	0.294118	17	0.325581	43	0.0869565	23	0.578947	19	0.49	0.3	0.43	0.28	0.15	6.7425	494.26	8.0575	1.315	17.8676	-0.0591701	-0.0414633	6357500
Oland	6H1f	TRUE	0.588235	0.158621	145	0.326241	141	0.155844	77	0.833333	6	0.222222	45	0.306122	49	0.37037	27	0.242424	33	0.222222	27	0.103448	29	0.461538	13	0.22	0.69	0.78	0.08	0.13	6.87	484.19	8.19667	1.32667	21.0284	-0.0721913	-0.0505548	6357500
Oland	3G6i	FALSE	0.236407	0.288889	45	0.26971	241	0.290323	31	0.714286	7	0.416667	12	0.20339	59	0.310345	58	0.263158	19	0.243902	41	0.166667	6	0.194444	36	0.54	0.17	0.14	0.44	0.07	6.7775	542.53	8.08083	1.30333	17.1002	-0.0145019	-0.0312155	6232500
Oland	6H0f	TRUE	0.44843	0.211268	71	0.269767	215	0.194444	36	0.428571	7	0.1	30	0.116667	60	0.461538	39	0.384615	13	0.12766	47	0.130435	23	0.368421	19	0.32	0.59	0.83	0.06	0.25	6.76667	488.76	8.0825	1.31583	19.9114	-0.103721	-0.0728426	6352500
Oland	5H9d	TRUE	0.271003	0.432836	67	0.164384	219	0.454545	33	0.333333	6	0.28	25	0.177419	62	0.0833333	48	0.714286	7	0.0943396	53	0.181818	22	0.25	20	0.31	0.66	0.87	0.07	0.14	6.64917	498.62	7.93917	1.29	11.3575	-0.093643	-0.0650566	6347500
Oland	5H8d	TRUE	0.757576	0.111111	126	0.50625	160	0.191176	68	0.666667	3	0.142857	35	0.319149	47	0.487179	39	0.206897	29	0.387097	31	0	25	0.470588	17	0.47	0.23	0.32	0.31	0.11	6.62833	501.26	7.915	1.28667	15.9154	-0.0993464	-0.0677153	6342500
Oland	5H0c	TRUE	0.389105	0.326087	92	0.35567	194	0.310345	58	0.571429	7	0.318182	22	0.32	50	0.346939	49	0.384615	26	0.205882	34	0.285714	7	0.342857	35	0.13	0.25	0.06	0.1	0.01	6.73417	554.05	7.96167	1.2275	19.1367	-0.112012	0.0760147	6302500
Oland	4H6a	TRUE	0.740741	0.111111	117	0.473373	169	0.136364	66	0.714286	7	0.129032	31	0.386364	44	0.390244	41	0.115385	26	0.264706	34	0.117647	17	0.68	25	0.17	0.26	0.17	0.08	0.06	6.45833	612.31	7.685	1.22667	19.6662	0.131505	0.195362	6282500
Oland	4H4a	TRUE	0.5	0.180952	105	0.39779	181	0.2	65	0.5	6	0.272727	22	0.543478	46	0.217391	46	0.172414	29	0.290323	31	0.5	4	0.368421	38	0.05	0	0.05	0.03	0	6.56583	569.68	7.81	1.24417	17.6595	0.152988	0.0193512	6272500
Oland	4G3j	TRUE	0.438596	0.11215	107	0.307263	179	0.107692	65	0.714286	7	0.173913	23	0.268293	41	0.23913	46	0.107143	28	0.21875	32	0	9	0.212121	33	0.71	0	0.06	0.59	0.05	6.51083	612.93	7.76917	1.25833	18.9192	0.211763	-0.0879443	6267500
Oland	4G2j	TRUE	0.378788	0.181818	88	0.29798	198	0.235294	51	0.6	5	0.235294	17	0.434783	46	0.156863	51	0.192308	26	0.147059	34	0.6	5	0.162162	37	0.66	0	0.02	0.59	0.01	6.51417	602.95	7.7775	1.26333	20.5402	0.151843	-0.137878	6262500
Oland	4G1j	TRUE	0.328947	0.175	80	0.300971	206	0.226415	53	0.666667	6	0.1	10	0.375	48	0.245614	57	0.227273	22	0.289474	38	0	4	0.236842	38	0.41	0.1	0.02	0.39	0	6.53417	593.92	7.80417	1.27	19.8703	0.0785838	-0.14125	6257500
Oland	6H0d	FALSE	0.30303	0.263158	19	0.213483	267	0.2	10	0.285714	7	0.3	10	0.0985915	71	0.269841	63	1	1	0.186441	59	0	9	0.484848	33	0.56	0.27	0.67	0.14	0.23	6.65417	497.77	7.95417	1.3	18.6348	-0.0655112	-0.0457807	6352500
Oland	6H2f	FALSE	0.343643	0.137931	29	0.276265	257	0.235294	17	0.5	6	0	2	0.216667	60	0.275362	69	0.125	8	0.211538	52	0	3	0.589744	39	0.54	0.26	0.32	0.4	0.14	6.97417	481.57	8.29833	1.32417	11.4879	-0.0259372	-0.0179651	6362500
Oland	5H7f	FALSE	0.258398	0.423077	26	0.173077	260	0.6	15	0.571429	7	0.428571	7	0.145161	62	0.184615	65	0.5	4	0.196429	56	0.666667	9	0.242424	33	0.62	0.09	0.31	0.37	0.15	6.7325	488.38	8.02583	1.29333	11.3643	-0.0663928	-0.0450553	6337500
Oland	4G6h	FALSE	0.177305	0.521739	23	0.0380228	263	0.7	10	0	7	NaN	0	0.0153846	65	0.0428571	70	0.666667	6	0.0555556	54	0	1	0.097561	41	0.78	0.05	0.11	0.66	0.1	6.61667	533.16	7.85667	1.24	14.5188	0.0778769	0.0403205	6282500
Oland	5H2b	TRUE	0.319489	0.189189	74	0.349057	212	0.212766	47	0.833333	6	0.375	8	0.416667	48	0.254237	59	0.142857	21	0.282051	39	0	1	0.268293	41	0.52	0.1	0.04	0.44	0.02	6.68417	554.07	7.8975	1.21333	19.2541	-0.114341	0.0321968	6312500
Oland	5H2c	FALSE	0.332226	0.208955	67	0.273973	219	0.243902	41	0.857143	7	0.5	16	0.148148	54	0.222222	54	0.333333	21	0.179487	39	0.4	5	0.324324	37	0.36	0.1	0.13	0.22	0.08	6.6075	547.81	7.82417	1.21667	17.6457	-0.147215	0.0267999	6312500
Oland	5H3b	FALSE	0.293255	0.291667	48	0.289916	238	0.296296	27	0.8	5	0.4	10	0.4	60	0.238095	63	0.4	10	0.18	50	0.285714	7	0.257143	35	0.73	0.01	0.03	0.56	0.02	6.64833	515.76	7.87167	1.22333	20.9705	-0.074184	0.00713086	6317500
Oland	5H5e	FALSE	0.369004	0.1	30	0.394531	256	0.130435	23	0.857143	7	0.4	5	0.412698	63	0.298507	67	0.0833333	12	0.270833	48	0.5	2	0.375	40	0.07	0.72	0.07	0.06	0	6.69083	505.9	7.9525	1.26167	15.9273	-0.0515299	-0.0274452	6327500
Oland	5H2d	FALSE	0.219298	0.192308	26	0.265385	260	0.25	20	0.857143	7	NaN	0	0.293103	58	0.180556	72	0.2	10	0.2	50	NaN	0	0.142857	42	0.71	0.04	0.02	0.69	0.01	6.66083	534.75	7.90417	1.24333	17.0248	-0.098594	0.00837292	6312500
Oland	5H1d	FALSE	0.172712	0.5	4	0.219858	282	0	2	0.428571	7	NaN	0	0.375	72	0.111111	72	0	2	0.241379	58	NaN	0	0.047619	42	0.63	0.03	0.02	0.52	0.01	6.71667	529.28	7.95417	1.2375	13.919	-0.0776289	0.0167551	6307500
Oland	4H9c	FALSE	0.230947	0.133333	30	0.300781	256	0.166667	24	0.571429	7	0	6	0.365079	63	0.268657	67	0	11	0.183673	49	0	2	0.175	40	0.73	0.05	0.08	0.63	0.05	6.7375	546.89	7.9675	1.23	17.6871	-0.0686015	0.0699575	6297500
Oland	4H3a	FALSE	0.26455	0.347826	23	0.307985	263	0.4	15	0.428571	7	0.6	5	0.4	65	0.298507	67	0.111111	9	0.333333	51	NaN	0	0.142857	42	0.57	0.26	0.02	0.55	0.01	6.6075	559.44	7.85667	1.24917	17.4294	0.126153	-0.0399665	6267500
Oland	4G0j	FALSE	0.248139	0.232143	56	0.243478	230	0.210526	38	0.571429	7	0.4	5	0.44898	49	0.166667	66	0.0769231	13	0.191489	47	0	1	0.121951	41	0.52	0	0.01	0.46	0.01	6.60667	578.89	7.88417	1.2775	17.4584	0.0324906	-0.135207	6252500
Oland	3G8j	FALSE	0.141243	0.333333	6	0.0607143	280	0	2	0	7	1	1	0.115942	69	0.028169	71	0	3	0.105263	57	NaN	0	0	42	0.75	0	0	0.62	0	6.74917	554.33	8.04167	1.2925	9.41935	-0.00799771	-0.0725879	6242500
Oland	3G8i	TRUE	0.266667	0.253333	75	0.270142	211	0.297872	47	0.666667	6	0.333333	12	0.375	48	0.20339	59	0.277778	18	0.261905	42	0	1	0.170732	41	0.55	0	0.03	0.47	0.03	6.67	553.56	7.96083	1.29083	21.6748	-0.0155419	-0.120274	6242500
Oland	4G4j	TRUE	0.480769	0.075	80	0.456311	206	0.0816327	49	0.714286	7	0.142857	14	0.434783	46	0.436364	55	0.105263	19	0.341463	41	0.1	10	0.46875	32	0.93	0	0.07	0.82	0.05	6.47	622.01	7.72083	1.25083	20.2287	0.24086	0.00176141	6272500
Oland	4G3i	FALSE	0.302115	0.0769231	52	0.269231	234	0.0967742	31	0.571429	7	0.0769231	13	0.196429	56	0.345455	55	0	13	0.276596	47	0.166667	6	0.222222	36	0.97	0.03	0.01	0.91	0	6.39417	607.7	7.64833	1.25417	19.4373	0.21309	-0.109524	6267500
Oland	3G9i	FALSE	0.303951	0.1	40	0.353659	246	0.153846	26	0.857143	7	0.333333	6	0.339286	56	0.328125	64	0.125	8	0.288462	52	0	2	0.225	40	0.81	0	0.03	0.72	0.02	6.63833	564.57	7.9225	1.28417	19.2316	0.00472713	-0.164498	6247500
Oland	4H2a	FALSE	0.156986	1	1	0.115789	285	1	1	0.142857	7	NaN	0	0.169014	71	0.0416667	72	NaN	0	0.166667	60	NaN	0	0.0714286	42	0.38	0.33	0.03	0.32	0.01	6.64	552.98	7.89833	1.25833	13.8032	0.0775771	-0.0558616	6262500
Oland	6H0g	FALSE	0.163934	0.3	10	0.0652174	276	0.333333	3	0	7	0	2	0.0151515	66	0.157143	70	0	1	0	59	0	3	0.25641	39	0	0.99	0.8	0	0	6.77083	477.33	8.095	1.32417	11.4913	-0.0470339	-0.0328619	6352500
Oland	4H5b	FALSE	0.1287	0.7	10	0.126812	276	0.857143	7	0.142857	7	1	2	0.176471	68	0.0571429	70	0.5	4	0.0535714	56	NaN	0	0	42	0.71	0.26	0	0.66	0	6.67667	541.34	7.91	1.23333	15.3242	0.061789	0.0666983	6277500
Oland	6H1g	FALSE	0.174825	0	3	0.127208	283	NaN	0	0.142857	7	0	2	0.0972222	72	0.214286	70	NaN	0	0.0166667	60	0	1	0.365854	41	0	1	0.83	0	0	6.82417	475.36	8.14667	1.3225	17.4361	-0.0398403	-0.0277487	6357500
Medelpad	16H9h	FALSE	0.431034	0.326087	46	0.229358	872	0.2	15	0.290323	31	0.444444	9	0.0315315	222	0.617925	212	0.3	10	0.337838	148	0.5	2	0.360656	61	0.13	0.82	0.85	0.02	0.1	3.48167	769.43	4.87583	1.39417	14.9625	-0.00741022	0.0174886	6897500
Medelpad	17H6f	TRUE	0.380228	0.565012	423	0.317172	495	0.459677	124	0.392857	28	0.519231	104	0.0178571	112	0.693548	124	0.545455	66	0.326087	92	0.266667	30	0.636364	33	0.08	0.71	0.6	0.03	0.05	2.74583	670.86	4.15833	1.4125	15.5437	0.20042	-0.0514084	6932500
Medelpad	17H3c	FALSE	0.515464	0.414894	94	0.282767	824	0.4	45	0.387097	31	0.388889	36	0.0225225	222	0.747475	198	0.3125	16	0.302817	142	0.363636	11	0.673077	52	0.02	0.77	0.7	0.01	0.01	2.9575	680.61	4.33083	1.37333	26.9642	0.046526	0.128916	6917500
Medelpad	17H6h	FALSE	0.408163	0.282609	138	0.326923	780	0.338462	65	0.321429	28	0.232143	56	0.116822	214	0.653333	150	0.2	40	0.398305	118	0.210526	19	0.363636	44	0.15	0.52	0.54	0.05	0.07	2.80833	630.22	4.23333	1.425	21.6821	0.139481	-0.0320282	6932500
Medelpad	17H0j	TRUE	0.438596	0.248322	149	0.213264	769	0.32	50	0.4	30	0.244898	49	0.0493274	223	0.669014	142	0.228571	35	0.365854	123	0.0833333	24	0.410256	39	0.37	0.63	0.86	0.09	0.26	3.97833	627.88	5.4375	1.45917	10.1387	-0.00952564	0.00582801	6902500
Medelpad	16H8f	FALSE	0.286533	0	2	0.207424	916	0	1	0.322581	31	NaN	0	0	226	0.625551	227	NaN	0	0.303797	158	0	1	0.516129	62	0.01	0.97	0.9	0.01	0	2.88833	836.46	4.25833	1.37	17.857	-0.00801209	0.00617362	6892500
Medelpad	16H8h	FALSE	0.395257	0.583333	12	0.220751	906	0.5	4	0.258065	31	0.5	4	0.0358744	223	0.607143	224	0.333333	3	0.335484	155	NaN	0	0.460317	63	0.15	0.84	0.89	0.05	0.1	3.67	725.36	5.05333	1.38333	14.0371	-0.0103723	0.00653634	6892500
Medelpad	17H0h	FALSE	0.454545	0.512821	78	0.214286	840	0.571429	28	0.266667	30	0.5	22	0.0181818	220	0.621212	198	0.473684	19	0.28777	139	0.3	10	0.471698	53	0.15	0.71	0.76	0.04	0.1	3.25583	749.49	4.66333	1.4075	10.6832	-0.0036003	0.0295886	6902500
Medelpad	17H0i	FALSE	0.429185	0.4	5	0.28149	913	0	1	0.322581	31	0.5	2	0.0353982	226	0.726872	227	0	1	0.375796	157	NaN	0	0.587302	63	0.21	0.75	0.84	0.06	0.14	3.88417	681.67	5.31	1.42583	10.2112	-0.00730523	0.0174179	6902500
Medelpad	17H0g	FALSE	0.222717	0.458333	48	0.211494	870	0.64	25	0.387097	31	0.571429	14	0.044843	223	0.596059	203	0.571429	7	0.271523	151	0.6	5	0.327586	58	0.12	0.71	0.67	0.04	0.07	3.1125	772.84	4.5075	1.395	14.0251	0.012115	0.0458571	6902500
Medelpad	17H1g	FALSE	0.478469	0.28169	142	0.287371	776	0.328358	67	0.483871	31	0.435897	39	0.0545455	220	0.676471	170	0.375	24	0.343284	134	0.16	25	0.526316	38	0.26	0.45	0.53	0.09	0.13	3.29167	733.1	4.7	1.40833	12.0014	0.0359969	0.0653143	6907500
Medelpad	17H2g	FALSE	0.452489	0.342857	35	0.335221	883	0.3125	16	0.533333	30	0.6	5	0.0648148	216	0.691589	214	0.333333	3	0.380645	155	0.285714	7	0.625	56	0.15	0.75	0.7	0.06	0.09	3.6125	733.08	5.02667	1.41417	11.5311	0.08492	0.0990534	6912500
Medelpad	17H2f	FALSE	0.298507	0.333333	12	0.228477	906	0.5	4	0.387097	31	0.6	5	0.0265487	226	0.557522	226	NaN	0	0.202532	158	0	3	0.666667	60	0.31	0.63	0.84	0.04	0.25	2.6475	722.62	4.05083	1.40333	23.052	0.0976473	0.117163	6912500
Medelpad	17H3f	TRUE	0.3861	0.46729	428	0.2	490	0.443609	133	0.32	25	0.343137	102	0.0469799	149	0.680556	72	0.418919	74	0.27381	84	0.151515	33	0.366667	30	0.07	0.85	0.72	0.02	0.04	2.69333	747.26	4.11	1.41667	21.5019	0.161648	0.140103	6917500
Medelpad	17H4f	TRUE	0.442478	0.350394	254	0.277108	664	0.34375	96	0.37931	29	0.448718	78	0.121693	189	0.640625	128	0.457143	35	0.268293	123	0.230769	39	0.5	24	0.41	0.44	0.49	0.2	0.18	3.2175	711.81	4.64	1.4225	16.5377	0.202832	0.104328	6922500
Medelpad	17H3g	FALSE	0.236407	0.454545	55	0.246813	863	0.6	20	0.4	30	0.590909	22	0.0267857	224	0.585	200	0.5	10	0.317568	148	0.166667	6	0.561404	57	0.35	0.57	0.68	0.08	0.24	3.10333	726.58	4.5275	1.42417	11.8738	0.133075	0.100633	6917500
Medelpad	17H5f	FALSE	0.406504	0.527094	203	0.314685	715	0.416667	72	0.310345	29	0.45098	51	0.0604396	182	0.695402	174	0.466667	30	0.304688	128	0.173913	23	0.625	40	0.06	0.74	0.6	0.02	0.04	2.9275	680.21	4.34417	1.41667	13.1853	0.219147	0.0354613	6927500
Medelpad	17H4g	FALSE	0.323625	0.8125	224	0.10951	694	0.782609	69	0.133333	30	0.810811	37	0.0448718	156	0.22043	186	0.780488	41	0.0769231	117	0.5	10	0.207547	53	0.09	0.75	0.64	0.03	0.05	3.47083	715.24	4.90083	1.43	15.5006	0.177796	0.0787132	6922500
Medelpad	17H5g	TRUE	0.4	0.413934	244	0.237389	674	0.397959	98	0.4	30	0.487179	78	0.0510204	196	0.556338	142	0.365385	52	0.188679	106	0.2	25	0.526316	38	0.06	0.68	0.53	0.03	0.03	2.70417	697.15	4.1225	1.41833	15.6003	0.20064	0.0196284	6927500
Medelpad	17H4h	FALSE	0.310559	0.375	24	0.251678	894	0.666667	12	0.258065	31	0.8	10	0.0266667	225	0.638009	221	0.3	10	0.351351	148	0	1	0.548387	62	0.36	0.62	0.88	0.05	0.29	3.00583	663.32	4.44583	1.44	20.4225	0.117761	0.0378745	6922500
Medelpad	17H5h	FALSE	0.37594	0.163462	104	0.30344	814	0.195652	46	0.354839	31	0.282051	39	0.0852018	223	0.614035	171	0.159091	44	0.324561	114	0.0909091	11	0.576923	52	0.4	0.36	0.62	0.12	0.25	3.02917	660.18	4.46417	1.435	11.5439	0.146212	0.00561389	6927500
Medelpad	17H6g	FALSE	0.401606	0.327586	174	0.307796	744	0.275362	69	0.387097	31	0.301887	53	0.0732984	191	0.655405	148	0.272727	44	0.315789	114	0.0666667	15	0.583333	48	0.11	0.64	0.45	0.06	0.04	3.12833	664.05	4.55	1.42167	15.5554	0.186961	-0.0434414	6932500
Medelpad	17H6e	FALSE	0.531915	0.222222	9	0.270627	909	0.5	4	0.419355	31	0.5	4	0.00442478	226	0.728889	225	0.666667	3	0.335484	155	NaN	0	0.666667	63	0.16	0.7	0.81	0.02	0.14	2.48417	648.82	3.87333	1.38917	18.1527	0.171963	-0.0349617	6932500
Medelpad	17H7g	FALSE	0.3125	0.311475	61	0.29755	857	0.305556	36	0.419355	31	0.363636	33	0.0269058	223	0.76555	209	0.428571	21	0.416058	137	0	3	0.65	60	0.12	0.64	0.56	0.06	0.05	2.92583	676.39	4.33583	1.41	13.2569	0.139308	-0.0932483	6937500
Medelpad	17H7h	FALSE	0.303951	0.29	100	0.281174	818	0.288462	52	0.483871	31	0.290909	55	0.0133929	224	0.752747	182	0.185185	27	0.374046	131	0.2	10	0.584906	53	0.11	0.72	0.76	0.01	0.09	2.94583	630.61	4.35917	1.41333	15.3091	0.104818	-0.0569837	6937500
Medelpad	17H6i	FALSE	0.534759	0.272727	33	0.19774	885	0.352941	17	0.290323	31	0.222222	18	0.0176991	226	0.519231	208	0.272727	11	0.238095	147	0	2	0.409836	61	0.35	0.52	0.82	0.04	0.28	3.31167	643.35	4.75833	1.44667	17.6388	0.0849126	-0.028718	6932500
Medelpad	17H6j	FALSE	0.411523	0.35	40	0.175399	878	0.35	20	0.354839	31	0.625	16	0.00884956	226	0.470297	202	0.461538	13	0.275862	145	0.2	5	0.362069	58	0.48	0.46	0.85	0.06	0.39	3.25167	646.78	4.72083	1.46917	13.0844	0.0392728	-0.0158666	6932500
Medelpad	17H7i	FALSE	0.328947	0.542857	35	0.147225	883	0.5	22	0.225806	31	0.611111	18	0	226	0.449275	207	0.333333	9	0.208054	149	1	2	0.229508	61	0.31	0.52	0.74	0.04	0.25	2.62333	686.45	4.05167	1.42833	13.4347	0.0626673	-0.0336319	6937500
Medelpad	17H7j	FALSE	0.30303	0.875	8	0.101099	910	1	4	0.0967742	31	1	4	0	226	0.265766	222	NaN	0	0.126582	158	1	2	0.180328	61	0.21	0.59	0.76	0.04	0.16	2.91583	754.78	4.39583	1.48	13.3354	0.0309537	-0.0206037	6937500
Medelpad	17H8i	FALSE	0.371747	0.5	8	0.158242	910	0.75	4	0.193548	31	0.4	5	0	226	0.511111	225	0.5	2	0.24359	156	NaN	0	0.31746	63	0.11	0.82	0.85	0.03	0.08	2.67833	790.21	4.11333	1.435	18.4241	0.0310857	-0.0285291	6942500
Medelpad	17H5i	FALSE	0.395257	0.428571	105	0.207872	813	0.448276	58	0.16129	31	0.545455	44	0.0136364	220	0.536082	194	0.344828	29	0.286822	129	0.357143	14	0.428571	49	0.28	0.57	0.79	0.04	0.22	3.3875	659.64	4.83	1.4425	18.0154	0.0812357	-0.00710379	6927500
Medelpad	17H5j	FALSE	0.3367	0.333333	30	0.25	888	0.1	10	0.290323	31	0.230769	13	0.0133929	224	0.604545	220	0.5	8	0.406667	150	0	1	0.483871	62	0.34	0.55	0.74	0.09	0.25	3.26667	608.49	4.74583	1.47917	9.09266	0.0336695	-0.00839125	6927500
Medelpad	17H2c	FALSE	0.625	0.535714	28	0.279775	890	0.666667	12	0.419355	31	0.727273	11	0	225	0.691244	217	0.666667	6	0.348684	152	1	5	0.551724	58	0.02	0.64	0.57	0	0.01	3.32167	666.54	4.68667	1.365	16.1764	0.0326453	0.0935605	6912500
Medelpad	17G1j	FALSE	0.787402	1	1	0.21374	917	NaN	0	0.387097	31	1	1	0	226	0.641921	229	1	1	0.305732	157	NaN	0	0.47619	63	0.15	0.8	0.92	0.01	0.13	1.36417	693.63	2.70083	1.33667	25.2064	-0.0213231	0.0273932	6907500
Medelpad	17H1b	FALSE	0.444444	0.333333	3	0.17377	915	0	1	0.129032	31	1	1	0	226	0.482456	228	NaN	0	0.227848	158	0.333333	3	0.633333	60	0.11	0.82	0.87	0.02	0.08	2.64417	659.15	4	1.35583	26.9823	-0.00489283	0.0318876	6907500
Medelpad	17H1c	FALSE	0.60241	0.2	5	0.26506	913	0.333333	3	0.290323	31	0.333333	3	0.00884956	226	0.618421	228	1	1	0.33121	157	NaN	0	0.47619	63	0.07	0.74	0.74	0.01	0.05	2.845	667.71	4.21	1.365	24.4476	0.00641209	0.045637	6907500
Medelpad	17H4e	FALSE	0.373134	0.417722	158	0.293421	760	0.402985	67	0.366667	30	0.560606	66	0.05	220	0.655172	174	0.444444	27	0.29771	131	0.277778	18	0.644444	45	0.05	0.65	0.52	0.02	0.02	3.12667	704.05	4.52417	1.3975	13.7599	0.185112	0.12055	6922500
Medelpad	17H3d	FALSE	0.492611	0.25	40	0.21754	878	0.35	20	0.387097	31	0.166667	12	0	226	0.641791	201	0.0909091	11	0.285714	147	0.142857	7	0.464286	56	0.08	0.73	0.69	0.02	0.06	3.33667	680.91	4.71667	1.38	21.0105	0.105749	0.14426	6917500
Medelpad	17H4d	FALSE	0.613497	0	1	0.219193	917	0	1	0.290323	31	0	1	0.00442478	226	0.627193	228	0	1	0.299363	157	NaN	0	0.571429	63	0.24	0.64	0.84	0.02	0.2	2.12333	701.32	3.51083	1.3875	18.1662	0.127275	0.116113	6922500
Medelpad	17H4b	FALSE	0.414938	0.785714	14	0.119469	904	0.857143	7	0.16129	31	1	2	0	226	0.297297	222	1	3	0.193548	155	0.5	2	0.295082	61	0.08	0.86	0.88	0.01	0.07	2.65833	681.1	4.0175	1.35917	23.7378	-0.00437268	0.111001	6922500
Medelpad	17H5d	FALSE	0.549451	0.511111	45	0.209622	873	0.551724	29	0.333333	30	0.5	26	0.0044843	223	0.617225	209	0.444444	9	0.208054	149	0.333333	3	0.55	60	0.13	0.73	0.76	0.02	0.1	2.2275	717.37	3.61167	1.38417	24.5049	0.135881	0.0380784	6927500
Medelpad	17H7b	FALSE	0.549451	0.666667	3	0.17377	915	0.5	2	0.290323	31	0.666667	3	0.00442478	226	0.548246	228	NaN	0	0.278481	158	NaN	0	0.412698	63	0.26	0.68	0.88	0.04	0.21	1.37417	630.6	2.725	1.35083	20.1062	0.0108302	-0.0561626	6937500
Medelpad	17H8c	FALSE	0.591716	0.470588	17	0.266371	901	0.142857	7	0.387097	31	0.4	5	0.0132743	226	0.686099	223	0.5	2	0.346154	156	0	1	0.548387	62	0.14	0.68	0.79	0.01	0.12	1.7875	652.62	3.15667	1.36917	38.9903	0.0189402	-0.129605	6942500
Medelpad	18H0c	FALSE	0.411523	0.592593	54	0.123843	864	0.645161	31	0.266667	30	0.5	28	0	225	0.442708	192	0.6	10	0.175676	148	0	4	0.338983	59	0.23	0.71	0.88	0.04	0.18	1.44667	632.99	2.83417	1.3875	25.5885	-0.0107356	-0.146316	6952500
Medelpad	18H0a	TRUE	0.507614	0.537815	119	0.177722	799	0.619048	63	0.354839	31	0.642857	42	0.0230415	217	0.522843	197	0.722222	18	0.2	140	0.277778	18	0.444444	45	0.09	0.71	0.75	0.01	0.07	1.70167	610.43	3.055	1.35333	46.2561	-0.0295667	-0.0506797	6952500
Medelpad	18G0j	FALSE	0.671141	0.615385	13	0.239779	905	0.555556	9	0.290323	31	0.875	8	0.00442478	226	0.688596	228	0	1	0.299363	157	0.666667	3	0.6	60	0.21	0.71	0.83	0.05	0.15	1.91083	609.06	3.25667	1.34583	29.2285	-0.0300718	-0.0233491	6952500
Medelpad	18H1a	FALSE	0.485437	0.52381	21	0.187291	897	0.363636	11	0.225806	31	0.444444	9	0.00442478	226	0.522523	222	0.2	5	0.27451	153	0.5	2	0.508197	61	0.22	0.7	0.87	0.03	0.18	1.16917	606.96	2.53083	1.36167	32.4308	-0.0279195	-0.0310917	6957500
Medelpad	18G1j	FALSE	0.574713	0.538462	26	0.248879	892	0.533333	15	0.354839	31	0.7	10	0	225	0.659193	223	0.666667	3	0.309677	155	0.6	5	0.62069	58	0.23	0.69	0.87	0.02	0.19	1.35167	610.77	2.70667	1.355	39.3525	-0.0343971	-0.0267909	6957500
Medelpad	18G2j	FALSE	0.42735	0.541667	24	0.139821	894	0.571429	14	0.233333	30	0.571429	7	0	225	0.368182	220	1	1	0.127389	157	0.333333	3	0.466667	60	0.2	0.66	0.81	0.02	0.16	1.005	612.43	2.37167	1.36667	37.3637	-0.0302528	-0.019227	6962500
Medelpad	18G3i	FALSE	0.537634	0.333333	3	0.24918	915	0.333333	3	0.354839	31	0	2	0.00884956	226	0.578947	228	0	1	0.254777	157	NaN	0	0.539683	63	0.16	0.71	0.81	0.03	0.11	0.565	617.04	1.93417	1.36917	47.459	-0.0177044	-0.00651778	6967500
Medelpad	18G4i	FALSE	0.632911	0.189189	37	0.248581	881	0.25	16	0.322581	31	0.375	8	0	225	0.681373	204	0.272727	11	0.312925	147	0	2	0.639344	61	0.2	0.63	0.79	0.03	0.15	1.37333	604.5	2.73917	1.36583	45.281	-0.0146025	-0.00441441	6972500
Medelpad	18H4c	FALSE	0.358423	0.44	25	0.0895857	893	0.466667	15	0.129032	31	0.388889	18	0	226	0.334906	212	0.333333	3	0.16129	155	0.333333	3	0.216667	60	0.22	0.69	0.72	0.11	0.1	1.09167	637.06	2.495	1.40333	10.927	-0.012239	-0.00630362	6972500
Medelpad	18H4b	FALSE	0.423729	0.666667	6	0.14693	912	1	1	0.290323	31	1	3	0	226	0.484444	225	0.5	2	0.230769	156	NaN	0	0.253968	63	0.16	0.78	0.84	0.04	0.1	1.39417	615.06	2.79833	1.40417	11.8336	-0.0129052	-0.00535547	6972500
Medelpad	17H8g	FALSE	0.52356	0.52	25	0.197088	893	0.428571	14	0.322581	31	0.583333	12	0.00442478	226	0.586854	213	0.428571	7	0.251656	151	0.333333	3	0.466667	60	0.24	0.67	0.82	0.02	0.19	2.72667	711.57	4.14667	1.42	22.6515	0.0756449	-0.102204	6942500
Medelpad	17H8f	FALSE	0.4	0.818182	66	0.0751174	852	0.857143	28	0.0666667	30	0.758621	29	0	221	0.261307	199	0.789474	19	0.129496	139	1	3	0.116667	60	0.23	0.75	0.9	0.03	0.19	1.91667	721.43	3.3275	1.41083	18.7292	0.0842712	-0.151555	6942500
Medelpad	17H9f	TRUE	0.507614	0.280576	139	0.154044	779	0.313433	67	0.2	30	0.345455	55	0.00444444	225	0.544218	147	0.305556	36	0.180328	122	0.111111	18	0.577778	45	0.19	0.55	0.7	0.02	0.16	2.26	723.21	3.675	1.415	24.9861	0.0354304	-0.17066	6947500
Medelpad	17H9e	FALSE	0.310559	0.609375	64	0.059719	854	0.633333	30	0.1	30	0.69697	33	0	225	0.215789	190	0.692308	13	0.0689655	145	0.375	8	0.254545	55	0.29	0.64	0.89	0.03	0.25	1.7975	683.94	3.19917	1.40167	26.603	0.0302403	-0.206639	6947500
Medelpad	18H0e	FALSE	0.2457	0.777778	36	0.0634921	882	0.73913	23	0.0967742	31	0.714286	14	0	226	0.210526	209	0.8	5	0.111111	153	1	3	0.0666667	60	0.14	0.78	0.86	0.01	0.12	1.59667	695.66	3.00417	1.4075	23.3164	-0.00201298	-0.193966	6952500
Medelpad	18H0d	FALSE	0.277778	0.833333	6	0.0548246	912	0.75	4	0.0322581	31	1	1	0	226	0.1875	224	NaN	0	0.107595	158	NaN	0	0.126984	63	0.03	0.94	0.93	0	0.03	1.87167	666.63	3.26333	1.39167	23.1703	-0.000896194	-0.18906	6952500
Medelpad	18H0f	FALSE	0.47619	0.473684	19	0.16574	899	0.428571	7	0.290323	31	0.25	8	0	225	0.541284	218	0.5	4	0.253247	154	0	3	0.45	60	0.14	0.84	0.92	0.02	0.11	1.88583	691.19	3.3125	1.42667	25.0082	0.0115051	-0.16282	6952500
Medelpad	18H1c	FALSE	0.714286	0.56	25	0.200448	893	0.5	10	0.322581	31	0.4	10	0	225	0.636364	220	0.571429	7	0.264901	151	0.666667	3	0.466667	60	0.17	0.8	0.93	0.02	0.14	1.30417	639.34	2.69583	1.39167	27.9344	-0.0155148	-0.0966618	6957500
Medelpad	18H1e	FALSE	0.316456	0.533333	15	0.0841639	903	0.444444	9	0.0666667	30	0.555556	9	0	225	0.271889	217	0.333333	3	0.141935	155	1	1	0.225806	62	0.14	0.84	0.9	0.03	0.1	1.80333	643.65	3.21833	1.415	25.7824	-0.00932844	-0.142127	6957500
Medelpad	18H1f	FALSE	0.21097	0.5	12	0.0408389	906	0.5	10	0.129032	31	0.5	10	0	226	0.150685	219	1	3	0.0709677	155	1	1	0.145161	62	0.04	0.93	0.87	0.03	0.01	1.58083	704.78	3.01	1.42917	16.2791	-0.00529345	-0.115579	6957500
Medelpad	18H3d	FALSE	0.23753	0.428571	7	0.102086	911	0.666667	3	0.129032	31	0.4	5	0	226	0.356828	227	0.5	2	0.173077	156	NaN	0	0.253968	63	0.31	0.68	0.79	0.14	0.15	1.11833	665.25	2.52917	1.41083	20.5073	-0.0145455	-0.0310303	6967500
Medelpad	18H3e	FALSE	0.377358	0.847826	46	0.0642202	872	0.789474	19	0.166667	30	0.833333	30	0	224	0.210784	204	0.636364	11	0.0816327	147	NaN	0	0.015873	63	0.16	0.67	0.77	0.04	0.12	0.826667	663.47	2.25083	1.42417	18.4541	-0.0111417	-0.0295121	6967500
Medelpad	17G9i	FALSE	0.47619	0.666667	6	0.133772	912	0.333333	3	0.258065	31	0.5	4	0	226	0.38326	227	0.5	2	0.211538	156	NaN	0	0.269841	63	0.11	0.63	0.7	0.01	0.09	1.59083	614.25	2.9175	1.32667	21.8244	-0.0205951	-0.00787435	6947500
Medelpad	18G0g	FALSE	0.5	0.285714	7	0.189901	911	0.25	4	0.290323	31	0.5	2	0	225	0.572687	227	0	2	0.262821	156	NaN	0	0.412698	63	0.14	0.33	0.44	0.02	0.11	1.87667	605.85	3.18	1.30333	10.1148	-0.0119001	-0.00363817	6952500
Medelpad	17G2j	FALSE	0.529101	0.833333	6	0.213816	912	1	3	0.322581	31	1	1	0.00442478	226	0.577093	227	1	2	0.352564	156	NaN	0	0.571429	63	0.14	0.78	0.89	0.02	0.11	1.18083	652.76	2.5125	1.33167	28.2096	-0.0398224	0.0640465	6912500
Medelpad	17H3a	FALSE	0.502513	0.689655	29	0.223847	889	0.6	10	0.258065	31	0.5	8	0.00446429	224	0.581395	215	0.333333	6	0.276316	152	0	1	0.596774	62	0.13	0.7	0.77	0.02	0.1	1.49333	627.02	2.8325	1.33917	35.3655	-0.0400301	0.118423	6917500
Medelpad	17G3h	FALSE	0.510204	0.722222	18	0.183333	900	0.777778	9	0.258065	31	0.909091	11	0.00442478	226	0.575893	224	1	5	0.235294	153	0	1	0.483871	62	0.16	0.8	0.92	0.01	0.14	1.505	615.33	2.81833	1.31333	30.1473	-0.0763306	0.0949922	6917500
Medelpad	17G4j	FALSE	0.526316	0.5625	16	0.264967	902	0.625	8	0.290323	31	0.555556	9	0	225	0.705357	224	0.5	4	0.350649	154	0	1	0.612903	62	0.23	0.58	0.78	0.02	0.19	2.9225	589.79	4.245	1.3225	45.6107	-0.0793801	0.146931	6922500
Medelpad	17G4h	TRUE	0.478469	0.414634	164	0.220159	754	0.394737	76	0.266667	30	0.518519	54	0.0046729	214	0.486667	150	0.4	30	0.25	128	0.434783	23	0.25	40	0.07	0.61	0.61	0.01	0.05	2.79667	581.84	4.10167	1.305	14.2773	-0.0840893	0.108718	6922500
Medelpad	17G4i	TRUE	0.555556	0.365591	186	0.218579	732	0.369048	84	0.285714	28	0.33871	62	0.027907	215	0.657343	143	0.214286	42	0.275862	116	0.181818	22	0.463415	41	0.18	0.43	0.55	0.04	0.12	2.7925	573.29	4.10083	1.30833	22.1543	-0.0866386	0.130236	6922500
Medelpad	17G4g	FALSE	0.520833	0.833333	6	0.240132	912	0.666667	3	0.290323	31	0.666667	3	0	226	0.678571	224	0.5	2	0.333333	156	NaN	0	0.47619	63	0.16	0.71	0.79	0.02	0.12	1.96833	614.03	3.2525	1.28417	27.8349	-0.0881441	0.0920865	6922500
Medelpad	17G6d	TRUE	0.505051	0.398089	314	0.198675	604	0.451327	113	0.321429	28	0.381356	118	0.040404	198	0.670213	94	0.287879	66	0.184783	92	0.333333	30	0.242424	33	0.15	0.53	0.55	0.04	0.09	1.55333	585.34	2.78917	1.23583	13.5345	-0.0504078	0.010562	6932500
Medelpad	17G2f	FALSE	1.02041	0.272727	11	0.220507	907	0.333333	6	0.354839	31	0.166667	6	0	225	0.666667	225	0.166667	6	0.361842	152	0	1	0.532258	62	0.26	0.69	0.85	0.06	0.18	0.783333	743.85	2.08667	1.30333	18.477	-0.0291898	0.0203452	6912500
Medelpad	17G4c	FALSE	0.854701	0	2	0.18559	916	0	1	0.290323	31	0	2	0	226	0.583333	228	0	1	0.267516	157	NaN	0	0.507937	63	0.26	0.72	0.91	0.04	0.2	0.778333	651.93	2.05833	1.28	17.0061	-0.0351691	0.00481312	6922500
Medelpad	17G5f	FALSE	0.364964	0.451613	31	0.231116	887	0.375	16	0.354839	31	0.461538	13	0.00896861	223	0.641509	212	0.625	8	0.3	150	0.333333	6	0.54386	57	0.26	0.57	0.71	0.05	0.18	1.61833	597.33	2.885	1.26667	22.8168	-0.0747979	0.0562578	6927500
Medelpad	17G5d	FALSE	0.478469	0.4	5	0.200438	913	NaN	0	0.258065	31	0.5	4	0.00442478	226	0.579646	226	0	2	0.25	156	NaN	0	0.587302	63	0.1	0.87	0.92	0.01	0.09	0.654167	616.59	1.9025	1.24833	41.0858	-0.0544769	0.0180949	6927500
Medelpad	17G6c	FALSE	0.552486	0.351351	74	0.35782	844	0.219512	41	0.366667	30	0.318182	44	0.0136364	220	0.856436	202	0.5	10	0.472973	148	0.0909091	11	0.673077	52	0.06	0.74	0.68	0.01	0.05	1.70917	594.86	2.95833	1.24917	19.767	-0.0621145	0.000301485	6932500
Medelpad	17G7a	TRUE	0.666667	0.266234	154	0.28534	764	0.276316	76	0.483871	31	0.208955	67	0	220	0.753086	162	0.111111	36	0.401639	122	0.12	25	0.473684	38	0.14	0.5	0.58	0.03	0.1	2.49167	563.53	3.74417	1.2525	21.3353	-0.094136	-0.025337	6937500
Medelpad	17F5g	FALSE	0.699301	0.307692	26	0.219731	892	0.4	10	0.225806	31	0.25	12	0.00442478	226	0.657277	213	0.5	6	0.309211	152	0	4	0.525424	59	0.36	0.55	0.86	0.04	0.3	2.10667	576.18	3.38	1.27333	18.7306	-0.0512128	-0.0132309	6927500
Medelpad	17F6j	FALSE	0.380228	0.714286	63	0.136842	855	0.69697	33	0.0967742	31	0.6	40	0	225	0.4375	208	0.384615	13	0.248276	145	1	3	0.366667	60	0.15	0.8	0.89	0.02	0.12	0.941667	628.06	2.20167	1.26	35.895	-0.104278	-0.0290505	6932500
Medelpad	17F6i	FALSE	0.507614	0.576923	52	0.221709	866	0.387097	31	0.290323	31	0.357143	28	0.0224215	223	0.55814	215	0.454545	11	0.258503	147	0.375	8	0.527273	55	0.07	0.79	0.72	0.04	0.03	1.88917	586.47	3.15083	1.26167	17.4642	-0.0986131	-0.0290194	6932500
Medelpad	17G6b	FALSE	0.549451	0.222222	108	0.201235	810	0.190476	42	0.310345	29	0.292683	41	0.00896861	223	0.57485	167	0.363636	11	0.360544	147	0.0625	32	0.354839	31	0.06	0.79	0.76	0.02	0.03	1.50417	620.17	2.7675	1.26333	22.1019	-0.0703468	-0.0113766	6932500
Medelpad	17G7b	FALSE	0.540541	0.5	8	0.18022	910	0.5	4	0.258065	31	0.5	4	0	226	0.519824	227	NaN	0	0.278481	158	0	2	0.557377	61	0.08	0.83	0.85	0.01	0.05	2.4975	571.46	3.7375	1.24	38.3547	-0.0667714	-0.0147641	6937500
Medelpad	17G6a	FALSE	0.380228	0.769231	39	0.125142	879	0.764706	17	0.16129	31	0.928571	14	0	222	0.339535	215	0.75	8	0.133333	150	0.6	5	0.551724	58	0.07	0.91	0.92	0.01	0.06	0.575	630.6	1.83583	1.26083	36.9813	-0.0987679	-0.024177	6932500
Medelpad	17F7i	FALSE	0.3663	0.5	2	0.14083	916	1	1	0.16129	31	0.5	2	0	226	0.414847	229	0.5	2	0.262821	156	NaN	0	0.269841	63	0.15	0.84	0.92	0.02	0.12	2.1175	569.2	3.3725	1.255	20.8698	-0.114393	-0.0346562	6937500
[truncated: 785 more rows]

## Sheet: Supplementary Data 6
Supplementary Data 6. Model outputs for Generalised Linear Mixed Models explaining grid-cell turnover a function of land use and climate. Models were built for all species, as well as ecologically-relevant subsets of species (see Methods). For each response and species group, three models were created to analyse the effect of historical baseline conditions, modern conditions, and the change in co…
[truncated: 280 more rows]

[truncated: 3 more sheets: Supplementary Data 7, Supplementary Data 8, Supplementary Data 9]
