# Supplementary material for: Climate warming has compounded plant responses to habitat conversion in northern Europe
Source: Nat Commun. 2022 Dec 19;13:7818. doi: 10.1038/s41467-022-35516-7 (PMC9763501; doi:10.1038/s41467-022-35516-7)
Supplement: Supplementary file 5 — Supplementary Software [file 41467_2022_35516_MOESM5_ESM.txt]

################################################################################################################
################################################################################################################
### Code for: Climate warming has compounded plant responses to habitat conversion in northern Europe
## Alistair Auffret, November 2022
################################################################################################################

## This file can be used to run the three sets of analysis used in the paper. Using the three processed data tables (Supplementary Data 1, 3 and 5 - save each table as a separate csv file, or it's probably possible to read in directly from the xls), the code can create (unformatted versions of) the output tables found in Supplementary Data 2, 4 and 6.

### Bring in packages
library(lme4)
library(performance)

########################################################################
### 1. Correlates of species' change 

## Bring in data
spe<-read.csv("Supplementary Data 1.csv")

## Summary info
length(unique(spe$species)) # 1701 species
length(unique(spe$species[!is.na(spe$grass.spec) & !is.na(spe$forest.spec) & !is.na(spe$SCI_TempMean) & !is.na(spe$SCI_TempRange) & !is.na(spe$fresc.trend)])) # 1431 species with all info

## Standardise predictors
spe.stand<-spe
pred.cols<-c("SCI_TempMean", "SCI_TempRange", "grass.spec", "forest.spec")
spe.stand[pred.cols]<-scale(spe.stand[pred.cols], scale=TRUE)

## Model
m1.spe<-lmer(fresc.trend~SCI_TempMean+SCI_TempRange+grass.spec+forest.spec+SCI_TempMean*grass.spec+SCI_TempMean*forest.spec+SCI_TempRange*grass.spec+SCI_TempRange*forest.spec+(1|province) + (1|species), data=spe.stand)
m1.spe.ci<-confint(m1.spe, method="profile")
m1.spe.r2<-r2_nakagawa(m1.spe)
(m1.spe.output<-data.frame(summary(m1.spe)$coefficients,m1.spe.ci[4:nrow(m1.spe.ci),],R2.cond=m1.spe.r2[1],R2.marg=m1.spe.r2[2]))

nobs(m1.spe) # 2771 observations

#######################################################
#### 2. CLIMATE SHIFTS

speclim<-read.csv("Supplementary Data 3.csv")
lan<-read.csv("Supplementary Data 5.csv") 

## Summary info
length(unique(speclim$species)) # 1680 species
sum(lan$well.rec) # 813 well-recorded grid cells

# First add shifts to table
speclim$t.shift.ref<-speclim$EK.temp.61.90.mean.TP2-speclim$EK.temp.61.90.mean.TP1 # shift in climatic space reference period temperature
speclim$t.shift.exp<-speclim$EK.temp.01.10.mean.TP2-speclim$EK.temp.61.70.mean.TP1 # shift in climatic space experienced temperature


## Test of climatic shifts
# Reference period temperature (lower in modern means geographic shift)
sum(!is.na(speclim$EK.temp.61.90.mean.TP2) & !is.na(speclim$EK.temp.61.90.mean.TP1)) # 1391 species
wilcox.test(speclim$EK.temp.61.90.mean.TP2, speclim$EK.temp.61.90.mean.TP1, paired=TRUE, hypothesis="less")

# Experienced temperature (higher in modern means experienced warming)
sum(!is.na(speclim$EK.temp.61.90.mean.TP2) & !is.na(speclim$EK.temp.61.90.mean.TP1)) # 1391 species
wilcox.test(speclim$EK.temp.01.10.mean.TP2, speclim$EK.temp.61.70.mean.TP1, paired=TRUE, hypothesis="greater")


## Standardise predictors
pred.cols<-c("n.provinces", "fresc.trend", "SCI_TempMean", "SCI_TempRange", "grass.spec", "forest.spec") 
speclim.stand<-speclim
speclim.stand[,pred.cols] <- scale(speclim.stand[,pred.cols])

## Model 
m1.refshift<-glm(t.shift.ref~fresc.trend+n.provinces+SCI_TempMean+SCI_TempRange+grass.spec+forest.spec+(SCI_TempMean*grass.spec)+(SCI_TempMean*forest.spec)+(SCI_TempRange*grass.spec)+(SCI_TempRange*forest.spec), data=speclim.stand)
m1.refshift.r2<-with(summary(m1.refshift), 1 - deviance/null.deviance)
(m1.refshift.out<-data.frame(summary(m1.refshift)$coefficients,r2=m1.refshift.r2))

nobs(m1.refshift) # 1296 observations

######################################################
#### GRID SQUARE DETERMINANTS OF TURNOVER

lan<-read.csv("Supplementary Data 5.csv") 

## Residual latitude calculation
lan$lat.res.his<-resid(lm(latitude~EK.temp.61.70, data=lan))
lan$lat.res.mod<-resid(lm(latitude~EK.temp.01.10, data=lan))
lan$lat.res.chg<-resid(lm(latitude~EK.temp.chg, data=lan))


## Standardisation and obs level random effect
lan.stand<-lan
pred.cols<-c("his.ope", "ope.ret","ope.aba", "his.for", "mod.for", "EK.temp.61.70", "EK.temp.01.10", "EK.temp.chg","EK.micro.sd","samp.eff", "pcnm1", "pcnm2", "lat.res.his", "lat.res.mod", "lat.res.chg" )
lan.stand[,pred.cols]<-scale(lan.stand[,pred.cols])
lan.stand$obs<-seq(nrow(lan.stand))


## Modelling. Binomial logistic regression with trials as weights. Province and observation-level random effects. We run a loop, modelling extirpations and colonisations of all species, and then sub-groups of interest.

res.list<-list() # create empty list for the results

for(resp in c("ext", "col", "ext.dec", "col.exp",  "col.warm", "col.wide", "ext.grass", "ext.cool")){
  print(resp)
  m.his<-glmer(get(resp)~samp.eff+pcnm1+pcnm2+lat.res.his+EK.micro.sd+(his.ope+EK.temp.61.70)^2+(1|province)+(1|obs), family="binomial",weights=lan.stand[,paste0(resp,".trials")], data=lan.stand, control=glmerControl(optimizer="bobyqa",optCtrl=list(maxfun=2e5)))
  r2.m.his<-r2_nakagawa(m.his)
  res.list[[paste(resp,"his",sep=".")]]<-data.frame(summary(m.his)$coefficients,r2.m.his[1],r2.m.his[2],resp,"his",nobs(m.his))
  
  m.mod<-glmer(get(resp)~samp.eff+pcnm1+pcnm2+lat.res.mod+EK.micro.sd+(ope.ret+EK.temp.01.10)^2+(1|province)+(1|obs), family="binomial",weights=lan.stand[,paste0(resp,".trials")], data=lan.stand, control=glmerControl(optimizer="bobyqa",optCtrl=list(maxfun=2e5)))
  r2.m.mod<-r2_nakagawa(m.mod)
  res.list[[paste(resp,"mod",sep=".")]]<-data.frame(summary(m.mod)$coefficients ,r2.m.mod[1],r2.m.mod[2],resp,"mod",nobs(m.mod))
  
  m.chg<-glmer(get(resp)~samp.eff+pcnm1+pcnm2+lat.res.chg+EK.micro.sd+(ope.aba+EK.temp.chg)^2+(1|province)+(1|obs), family="binomial",weights=lan.stand[,paste0(resp,".trials")], data=lan.stand, control=glmerControl(optimizer="bobyqa",optCtrl=list(maxfun=2e5)))
  r2.m.chg<-r2_nakagawa(m.chg) 
  res.list[[paste(resp,"chg",sep=".")]]<-data.frame(summary(m.chg)$coefficients,r2.m.chg[1],r2.m.chg[2],resp,"chg",nobs(m.chg))
  
  }

## Colonisations of forest species is outside of the loop because it uses slightly different predictors

resp<-"col.forest"
print(resp)

m.his<-glmer(get(resp)~samp.eff+pcnm1+pcnm2+lat.res.his+EK.micro.sd+(his.for+EK.temp.61.70)^2+(1|province)+(1|obs), family="binomial",weights=lan.stand[,paste0(resp,".trials")], data=lan.stand)
r2.m.his<-r2_nakagawa(m.his)
res.list[[paste(resp,"his",sep=".")]]<-data.frame(summary(m.his)$coefficients,r2.m.his[1],r2.m.his[2],resp,"his",nobs(m.his))

m.mod<-glmer(get(resp)~samp.eff+pcnm1+pcnm2+lat.res.mod+EK.micro.sd+(mod.for+EK.temp.01.10)^2+(1|province)+(1|obs), family="binomial",weights=lan.stand[,paste0(resp,".trials")], data=lan.stand)
r2.m.mod<-r2_nakagawa(m.mod)
res.list[[paste(resp,"mod",sep=".")]]<-data.frame(summary(m.mod)$coefficients,r2.m.mod[1],r2.m.mod[2],resp,"mod",nobs(m.mod))

m.chg<-glmer(get(resp)~samp.eff+pcnm1+pcnm2+lat.res.chg+EK.micro.sd+(ope.aba+EK.temp.chg)^2+(1|province)+(1|obs), family="binomial",weights=lan.stand[,paste0(resp,".trials")], data=lan.stand)
r2.m.chg<-r2_nakagawa(m.chg) 
res.list[[paste(resp,"chg",sep=".")]]<-data.frame(summary(m.chg)$coefficients,r2.m.chg[1],r2.m.chg[2],resp,"chg",nobs(m.chg))

# add meaningful column headers to the list items
res.list<-lapply(res.list, setNames, c("Estimate", "Std.Error","z-value", "P-value", "R2.Cond", "R2.Marg","response","data","n"))

res.list
